# Supplementary material for: Marine Dadabacteria exhibit genome streamlining and phototrophy-driven niche partitioning
Source: ISME J. 2020 Nov 23;15(4):1248–56. doi: 10.1038/s41396-020-00834-5 (PMC8115339; doi:10.1038/s41396-020-00834-5)
Supplement: Supplementary file 2 — Supplemental Table 1 [file 41396_2020_834_MOESM2_ESM.xlsx]

## Sheet: Supplemental Table 1
Table S1. Information for genomes used in this study, including source, phylogenetic assignment, genomes statistics, and values used in Figure 1.
Genome Abbrev.	Original Source Genbank Assembly Accession	Analyzed Genbank Assembly Accession	Sample Source	Phylogenetic subgroup	Completeness (%)	Contamination (%)	Genome size (bp)	Approx Complete	Coding density	CN_Total	Gene Duplication Equivalents (paralogs)	No. of Extracellular peptidases	Extracellular peptidases per Mb	FTP Address
MED-G136	GCA_004213355.1	GCA_004213355.1	Marine	MarinePelagic2	86.59	0.61	1045489	1.2074	96.16	5.096	0	2	1.91298	ftp://ftp.ncbi.nlm.nih.gov/genomes/all/GCA/004/213/355/GCA_004213355.1_ASM421335v1
MED-G137	GCA_004214085.1	GCA_004214085.1	Marine	MarinePelagic2	72.82	0.41	763990	1.04915	96.37	5.07401	0	0	0	ftp://ftp.ncbi.nlm.nih.gov/genomes/all/GCA/004/214/085/GCA_004214085.1_ASM421408v1
UBA1144	GCA_002311855.1	GCA_002311855.1	Marine	MarinePelagic2	86.25	1.02	1057765	1.22639	93.17	5.1008	0	0	0	ftp://ftp.ncbi.nlm.nih.gov/genomes/all/GCA/002/311/855/GCA_002311855.1_ASM231185v1
TOBG-EAC113	GCA_002696425.1	GCA_002696425.2	Marine	MarinePelagic2	76.56	0.75	970108	1.26712	96.19	5.09991	0	3	3.09244	ftp://ftp.ncbi.nlm.nih.gov/genomes/all/GCA/002/696/425/GCA_002696425.2_ASM269642v2
TARA-ION-00011	figshare. doi:10.6084/m9.figshare.4902923	figshare. doi:10.6084/m9.figshare.4902923	Marine	MarinePelagic2	85.71	1.68	957642	1.1173	96.39	5.09705	0	0	0	figshare. doi:10.6084/m9.figshare.4902923
TARA-MED-00070	figshare. doi:10.6084/m9.figshare.4902923	figshare. doi:10.6084/m9.figshare.4902923	Marine	MarinePelagic2	77.17	1.78	886127	1.14828	96.01	5.09043	0	0	0	figshare. doi:10.6084/m9.figshare.4902923
TOBG-NP136	GCA_002730475.1	GCA_002730475.1	Marine	MarinePelagic2	61.82	1.82	1052843	1.70308	94.65	5.08483	0	0	0	ftp://ftp.ncbi.nlm.nih.gov/genomes/all/GCA/002/730/475/GCA_002730475.1_ASM273047v1
TARA-PSE-00043	figshare. doi:10.6084/m9.figshare.4902923	figshare. doi:10.6084/m9.figshare.4902923	Marine	MarinePelagic2	77.78	1.14	921904	1.18527	96.12	5.10461	0	0	0	figshare. doi:10.6084/m9.figshare.4902923
TARA-RED-00089	figshare. doi:10.6084/m9.figshare.4902923	figshare. doi:10.6084/m9.figshare.4902923	Marine	MarinePelagic2	18.7	0	191698	1.02512	96.49	5.10131	0	0	0	figshare. doi:10.6084/m9.figshare.4902923
TOBG-SAT1607	GCA_002712365.1	GCA_002712365.2	Marine	MarinePelagic2	72.97	0.41	894577	1.22595	95.83	5.10181	0	0	0	ftp://ftp.ncbi.nlm.nih.gov/genomes/all/GCA/002/712/365/GCA_002712365.2_ASM271236v2
TOBG-SAT211	GCA_002708105.1	GCA_002708105.2	Marine	MarinePelagic2	78.52	0.83	908595	1.15715	96.19	5.10144	0	0	0	ftp://ftp.ncbi.nlm.nih.gov/genomes/all/GCA/002/708/105/GCA_002708105.2_ASM270810v2
TOBG-SP357	figshare. doi:10.6084/m9.figshare.5188273	figshare. doi:10.6084/m9.figshare.12344207.v1	Marine	MarinePelagic2	85.23	1.42	1037422	1.2172	96.12	5.09946	0	0	0	figshare. doi:10.6084/m9.figshare.12344207.v1
TMED58	GCA_002167555.1	GCA_002167555.2	Marine	MarinePelagic2	84.35	0.61	1011758	1.19948	96.05	5.09799	0	2	1.97676	ftp://ftp.ncbi.nlm.nih.gov/genomes/all/GCA/002/167/555/GCA_002167555.2_ASM216755v2
TOBG-MED713	figshare. doi:10.6084/m9.figshare.5188273	figshare. doi:10.6084/m9.figshare.12344207.v1	Marine	MarinePelagic2	86.18	1.02	1067531	1.23872	95.87	5.09721	0	2	1.87348	figshare. doi:10.6084/m9.figshare.12344207.v1
TOBG-NAT509	GCA_002701925.1	GCA_002701925.2	Marine	MarinePelagic2	85.78	2.51	1030379	1.20119	96.12	5.09872	0	0	0	ftp://ftp.ncbi.nlm.nih.gov/genomes/all/GCA/002/701/925/GCA_002701925.2_ASM270192v2
TOBG-NAT510	GCA_002701865.1	GCA_002701865.2	Marine	MarinePelagic2	84.55	1.42	1015120	1.20062	96.01	5.09579	0	2	1.97021	ftp://ftp.ncbi.nlm.nih.gov/genomes/all/GCA/002/701/865/GCA_002701865.2_ASM270186v2
GCA-003696425.1	GCA_003696425.1	GCA_003696425.1	Hot Spring	Hydrothermal	91.39	1.68	2976155	3.25654	88.61	4.96793	0	3	1.00801	ftp://ftp.ncbi.nlm.nih.gov/genomes/all/GCA/003/696/425/GCA_003696425.1_ASM369642v1
GCA-003695355.1	GCA_003695355.1	GCA_003695355.1	Hot Spring	Hydrothermal	72.15	2.52	1758628	2.43746	89.63	5.05448	0	3	1.70588	ftp://ftp.ncbi.nlm.nih.gov/genomes/all/GCA/003/695/355/GCA_003695355.1_ASM369535v1
GCA-003694225.1	GCA_003694225.1	GCA_003694225.1	Hot Spring	Hydrothermal	67.52	1.54	1650240	2.44408	90.45	4.98578	0	0	0	ftp://ftp.ncbi.nlm.nih.gov/genomes/all/GCA/003/694/225/GCA_003694225.1_ASM369422v1
GCA-003694065.1	GCA_003694065.1	GCA_003694065.1	Hot Spring	Hydrothermal	64.57	5.15	2643848	4.09455	91.15	4.81569	150	7	2.64766	ftp://ftp.ncbi.nlm.nih.gov/genomes/all/GCA/003/694/065/GCA_003694065.1_ASM369406v1
GCA-003696525.1	GCA_003696525.1	GCA_003696525.1	Hot Spring	Hydrothermal	93.28	2.64	3175848	3.40464	91.14	4.82297	27	3	0.94463	ftp://ftp.ncbi.nlm.nih.gov/genomes/all/GCA/003/696/525/GCA_003696525.1_ASM369652v1
GCA-003695505.1	GCA_003695505.1	GCA_003695505.1	Hot Spring	Hydrothermal	82.49	0.05	2829385	3.42997	93.65	4.85457	0	8	2.82747	ftp://ftp.ncbi.nlm.nih.gov/genomes/all/GCA/003/695/505/GCA_003695505.1_ASM369550v1
GCA-003232385.1	GCA_003232385.1	GCA_003232385.1	Hydrothermal vent	Hydrothermal	18.7	0	191698	1.02512	96.49	5.07432	0	0	0	ftp://ftp.ncbi.nlm.nih.gov/genomes/all/GCA/003/232/385/GCA_003232385.1_ASM323238v1
TARA-ANE-00014	figshare. doi:10.6084/m9.figshare.4902923	figshare. doi:10.6084/m9.figshare.4902923	Marine	MarinePelagic1	86.13	0.18	946546	1.09897	96.42	5.08499	0	0	0	figshare. doi:10.6084/m9.figshare.4902923
TOBG-EAC99	figshare. doi:10.6084/m9.figshare.5188273	figshare. doi:10.6084/m9.figshare.12344207.v1	Marine	MarinePelagic1	81.05	2.52	954435	1.17759	96.42	5.08002	0	3	3.14322	figshare. doi:10.6084/m9.figshare.12344207.v1
TARA-IOS-00024	figshare. doi:10.6084/m9.figshare.4902923	figshare. doi:10.6084/m9.figshare.4902923	Marine	MarinePelagic1	77.73	1.32	895557	1.15214	96.29	5.11587	0	0	0	figshare. doi:10.6084/m9.figshare.4902923
TARA-PON-00040	figshare. doi:10.6084/m9.figshare.4902923	figshare. doi:10.6084/m9.figshare.4902923	Marine	MarinePelagic1	58.82	0.84	743946	1.26478	96.58	5.12572	0	0	0	figshare. doi:10.6084/m9.figshare.4902923
TARA-RED-00009	figshare. doi:10.6084/m9.figshare.4902923	figshare. doi:10.6084/m9.figshare.12344207.v1	Marine	MarinePelagic1	82.77	1.68	930732	1.12448	96.45	5.1047	0	0	0	figshare. doi:10.6084/m9.figshare.4902923
TOBG-SP78	GCA_002715585.1	GCA_002715585.2	Marine	MarinePelagic1	86.13	1.73	949361	1.10224	96.26	5.10849	0	0	0	ftp://ftp.ncbi.nlm.nih.gov/genomes/all/GCA/002/715/585/GCA_002715585.2_ASM271558v2
TMED126	GCA_002172385.2	GCA_002172385.3	Marine	MarinePelagic1	86.97	1.12	1092047	1.25566	96.22	5.09132	0	3	2.74713	ftp://ftp.ncbi.nlm.nih.gov/genomes/all/GCA/002/172/385/GCA_002172385.3_ASM217238v3
TOBG-IN994	figshare. doi:10.6084/m9.figshare.5188273	figshare. doi:10.6084/m9.figshare.12344207.v1	Marine	MarinePelagic1	64.78	0.84	1058681	1.63427	96.16	5.12783	0	2	1.88914	figshare. doi:10.6084/m9.figshare.12344207.v1
TOBG-MED731	figshare. doi:10.6084/m9.figshare.5188273	figshare. doi:10.6084/m9.figshare.12344207.v1	Marine	MarinePelagic1	86.97	1.12	1092047	1.25566	96.17	5.09132	0	3	2.74713	figshare. doi:10.6084/m9.figshare.12344207.v1
TOBG-NAT430	GCA_002697665.1	GCA_002697665.2	Marine	MarinePelagic1	81.93	1.73	1032450	1.26016	95.82	5.10339	0	2	1.94103	ftp://ftp.ncbi.nlm.nih.gov/genomes/all/GCA/002/697/665/GCA_002697665.2_ASM269766v2
TOBG-NAT53	GCA_002701605.1	GCA_002701605.2	Marine	MarinePelagic1	84.45	1.68	1029331	1.21886	96.69	5.09313	0	2	1.94301	ftp://ftp.ncbi.nlm.nih.gov/genomes/all/GCA/002/701/605/GCA_002701605.2_ASM270160v2
GCA-004356555.1	GCA_004356555.1	GCA_004356555.1	Sediment	OrganicCarbonAssociated	87.39	5.04	1700785	1.9462	88.82	5.00099	0	0	0	ftp://ftp.ncbi.nlm.nih.gov/genomes/all/GCA/004/356/555/GCA_004356555.1_ASM435655v1
GCA-004356535.1	GCA_004356535.1	GCA_004356535.1	Sediment	OrganicCarbonAssociated	89.82	4.2	1888839	2.10292	89.11	5.00077	28	3	1.58828	ftp://ftp.ncbi.nlm.nih.gov/genomes/all/GCA/004/356/535/GCA_004356535.1_ASM435653v1
GCA-001443445.1	GCA_001443445.1	GCA_001443445.1	Terrestrial subsurface	OrganicCarbonAssociated	87.2	5.28	2479665	2.84365	83.74	5.05248	56	6	2.41968	ftp://ftp.ncbi.nlm.nih.gov/genomes/all/GCA/001/443/445/GCA_001443445.1_ASM144344v1
GCA-007571325.1	GCA_007571325.1	GCA_007571325.1	Marine sponge	OrganicCarbonAssociated	91.6	1.68	1305636	1.42537	90.78	4.9811	0	4	3.06364	ftp://ftp.ncbi.nlm.nih.gov/genomes/all/GCA/007/571/325/GCA_007571325.1_ASM757132v1
GCA-007571035.1	GCA_007571035.1	GCA_007571035.1	Marine sponge	OrganicCarbonAssociated	68.94	0.42	916214	1.329	91.33	4.99247	0	2	2.1829	ftp://ftp.ncbi.nlm.nih.gov/genomes/all/GCA/007/571/035/GCA_007571035.1_ASM757103v1
GCA-001775245.1	GCA_001775245.1	GCA_001775245.1	Terrestrial subsurface	OrganicCarbonAssociated	56.91	2.44	1153595	2.02705	84.63	5.03996	0	3	2.60057	ftp://ftp.ncbi.nlm.nih.gov/genomes/all/GCA/001/775/245/GCA_001775245.1_ASM177524v1
GCA-001775255.1	GCA_001775255.1	GCA_001775255.1	Terrestrial subsurface	OrganicCarbonAssociated	83.94	0.84	2196127	2.61631	85.73	4.96111	21	6	2.73208	ftp://ftp.ncbi.nlm.nih.gov/genomes/all/GCA/001/775/255/GCA_001775255.1_ASM177525v1
GCA-008933205.1	GCA_008933205.1	GCA_008933205.1	Activated sludge	OrganicCarbonAssociated	44.73	1.14	1426170	3.1884	87.16	4.95424	35	2	1.40236	ftp://ftp.ncbi.nlm.nih.gov/genomes/all/GCA/008/933/205/GCA_008933205.1_ASM893320v1
GCA-003252465.1	GCA_003252465.1	GCA_003252465.1	Hydrothermal vent	OrganicCarbonAssociated	31.62	1.68	560048	1.77118	90.97	4.99372	29	3	1.46465	ftp://ftp.ncbi.nlm.nih.gov/genomes/all/GCA/003/252/465/GCA_003252465.1_ASM325246v1
GCA-003232505.1	GCA_003232505.1	GCA_003232505.1	Hydrothermal vent	OrganicCarbonAssociated	50.28	3.43	957840	1.90501	89.07	5.02709	0	0	0	ftp://ftp.ncbi.nlm.nih.gov/genomes/all/GCA/003/232/505/GCA_003232505.1_ASM323250v1
GCA-003229065.1	GCA_003229065.1	GCA_003229065.1	Hydrothermal vent	OrganicCarbonAssociated	81.79	5.09	2048275	2.50431	87.7	4.97084	0	3	3.13205	ftp://ftp.ncbi.nlm.nih.gov/genomes/all/GCA/003/229/065/GCA_003229065.1_ASM322906v1
UBA2774	GCA_002352485.1	GCA_002352485.1	Oil polluted marine	OrganicCarbonAssociated	86.41	2.52	2481553	2.87184	86.48	4.97149	31	6	2.41784	ftp://ftp.ncbi.nlm.nih.gov/genomes/all/GCA/002/352/485/GCA_002352485.1_ASM235248v1
GCA-002898375.1	GCA_002898375.1	GCA_002898375.1	Terrestrial subsurface	OrganicCarbonAssociated	92.89	5.69	2420114	2.60535	92.92	5.07749	34	6	2.47922	ftp://ftp.ncbi.nlm.nih.gov/genomes/all/GCA/002/898/375/GCA_002898375.1_ASM289837v1
SBR1093	MG-RAST. 4539207.3	figshare. doi:10.6084/m9.figshare.12344207.v1	Activated sludge	OrganicCarbonAssociated	92.44	3.36	2654195	2.87126	88.11	4.9181	0	12	4.52114	figshare. doi:10.6084/m9.figshare.12344207.v1
