# Supplementary material for: Marine Dadabacteria exhibit genome streamlining and phototrophy-driven niche partitioning
Source: ISME J. 2020 Nov 23;15(4):1248–56. doi: 10.1038/s41396-020-00834-5 (PMC8115339; doi:10.1038/s41396-020-00834-5)
Supplement: Supplementary file 3 — Supplemental Table 2 [file 41396_2020_834_MOESM3_ESM.xlsx]

## Sheet: README
Table S2. KEGG-Decoder output detected in Dadabacteria MAGs.
KEGG-Decoder-Fig1			KEGG-Decoder output values for metabolic pathways and processes used in Fig1
KEGG-Decoder-Reduced			KEGG-Decoder output values for metabolic pathways and processes of interest - 0 columns dropped
KEGG-Decoder-All			KEGG-Decoder output values for metabolic pathways and processes of interest
Genome Abrrev.			corresponds to genome IDs in Supplemental Table 1
Pathways searched as part of KEGG-Decoder
glycolysis
gluconeogenesis
TCA Cycle
NAD(P)H-quinone oxidoreductase
NADH-quinone oxidoreductase
Na-NADH-ubiquinone oxidoreductase
F-type ATPase
V-type ATPase
Cytochrome c oxidase
Ubiquinol-cytochrome c reductase
Cytochrome o ubiquinol oxidase
Cytochrome aa3-600 menaquinol oxidase
Cytochrome c oxidase, cbb3-type
Cytochrome bd complex
RuBisCo
CBB Cycle
rTCA Cycle
Wood-Ljungdahl
3-Hydroxypropionate Bicycle
4-Hydroxybutyrate/3-hydroxypropionate
pectinesterase
diacetylchitobiose deacetylase
glucoamylase
D-galacturonate epimerase
exo-poly-alpha-galacturonosidase
oligogalacturonide lyase
cellulase
exopolygalacturonase
chitinase
basic endochitinase B
bifunctional chitinase/lysozyme
beta-N-acetylhexosaminidase
D-galacturonate isomerase
alpha-amylase
beta-glucosidase
pullulanase
ammonia oxidation (amo/pmmo)
hydroxylamine oxidation
nitrite oxidation
dissim nitrate reduction
DNRA
nitrite reduction
nitric oxide reduction
nitrous-oxide reduction
nitrogen fixation
Vanadium-only nitrogenase
Iron-only nitrogenase
hydrazine dehydrogenase
hydrazine synthase
dissimilatory sulfate < > APS
dissimilatory sulfite < > APS
dissimilatory sulfite < > sulfide
DsrD dissimilatory sulfite reductase
thiosulfate oxidation
alt thiosulfate oxidation tsdA
alt thiosulfate oxidation doxAD
sulfur reductase sreABC
thiosulfate/polysulfide reductase
sulfhydrogenase
sulfur disproportionation
sulfur dioxygenase
sulfite dehydrogenase
sulfite dehydrogenase (quinone)
sulfide oxidation
sulfur assimilation
DMSP lyase (dddLQPDKW)
DMSP synthase (dsyB)
DMSP demethylation
DMS dehydrogenase
DMSO reductase
NiFe hydrogenase
ferredoxin hydrogenase
membrane-bound hydrogenase
hydrogen:quinone oxidoreductase
NAD-reducing hydrogenase
NADP-reducing hydrogenase
NiFe hydrogenase Hyd-1
thiamin biosynthesis
riboflavin biosynthesis
cobalamin biosynthesis
transporter: vitamin B12
transporter: thiamin
transporter: urea
transporter: ammonia
transporter: phosphonate
transporter: phosphate
Flagellum
Chemotaxis
Methanogenesis via methanol
Methanogenesis via acetate
Methanogenesis via dimethylsulfide, methanethiol, methylpropanoate
Methanogenesis via methylamine
Methanogenesis via trimethylamine
Methanogenesis via dimethylamine
Methanogenesis via CO2
Coenzyme B/Coenzyme M regeneration
Coenzyme M reduction to methane
Soluble methane monooxygenase
methanol dehydrogenase
alcohol oxidase
dimethylamine/trimethylamine dehydrogenase
Photosystem II
Photosystem I
Cytochrome b6/f complex
anoxygenic type-II reaction center
anoxygenic type-I reaction center
Retinal biosynthesis
beta-carotene 15,15-monooxygenase
rhodopsin
Entner-Doudoroff Pathway
Mixed acid: Lactate
Mixed acid: Formate
Mixed acid: Formate to CO2 & H2
Mixed acid: Acetate
Mixed acid: Ethanol, Acetate to Acetylaldehyde
Mixed acid: Ethanol, Acetyl-CoA to Acetylaldehyde (reversible)
Mixed acid: Ethanol, Acetylaldehyde to Ethanol
Mixed acid: PEP to Succinate via OAA, malate & fumarate
Naphthalene degradation to salicylate
Biofilm PGA Synthesis protein
Colanic acid and Biofilm transcriptional regulator
Biofilm regulator BssS
Colanic acid and Biofilm protein A
Curli fimbriae biosynthesis
Adhesion
Competence-related core components
Competence-related related components
Competence factors
Glyoxylate shunt
Anaplerotic genes
Sulfolipid biosynthesis
C-P lyase cleavage PhnJ
CP-lyase complex
CP-lyase operon
Type I Secretion
Type III Secretion
Type II Secretion
Type IV Secretion
Type VI Secretion
Sec-SRP
Twin Arginine Targeting
Type Vabc Secretion
Serine pathway/formaldehyde assimilation
Arsenic reduction
Cobalt transporter CbiMQ
Cobalt transporter CbtA
Cobalt transporter CorA
Nickel ABC-type substrate-binding NikA
Copper transporter CopA
Ferrous iron transporter FeoB
Ferric iron ABC-type substrate-binding AfuA
Fe-Mn transporter MntH
Peptidase family C25
Bacterial pre-peptidase C-terminal domain
Clostripain family
Peptidase family M28
Peptidase family M50
Di- and tripeptidases
Leucyl aminopeptidase
Xaa-Pro aminopeptidase
Peptidase propeptide and YPEB domain
Oligoendopeptidase F
Phosphoserine aminotransferase
Lipoprotein signal peptidase
Aminopeptidase N
Zinc carboxypeptidase
Peptidase S24-like
Peptidase S26
D-aminopeptidase
M61 glycyl aminopeptidase
ferrioxamine biosynthesis

## Sheet: KEGG-Decoder All
Genome Abrrev.	glycolysis	gluconeogenesis	TCA Cycle	NAD(P)H-quinone oxidoreductase	NADH-quinone oxidoreductase	Na-NADH-ubiquinone oxidoreductase	F-type ATPase	V-type ATPase	Cytochrome c oxidase	Ubiquinol-cytochrome c reductase	Cytochrome o ubiquinol oxidase	Cytochrome aa3-600 menaquinol oxidase	Cytochrome c oxidase, cbb3-type	Cytochrome bd complex	RuBisCo	CBB Cycle	rTCA Cycle	Wood-Ljungdahl	3-Hydroxypropionate Bicycle	4-Hydroxybutyrate/3-hydroxypropionate	pectinesterase	diacetylchitobiose deacetylase	glucoamylase	D-galacturonate epimerase	exo-poly-alpha-galacturonosidase	oligogalacturonide lyase	cellulase	exopolygalacturonase	chitinase	basic endochitinase B	bifunctional chitinase/lysozyme	beta-N-acetylhexosaminidase	D-galacturonate isomerase	alpha-amylase	beta-glucosidase	pullulanase	ammonia oxidation (amo/pmmo)	hydroxylamine oxidation	nitrite oxidation	dissim nitrate reduction	DNRA	nitrite reduction	nitric oxide reduction	nitrous-oxide reduction	nitrogen fixation	Vanadium-only nitrogenase	Iron-only nitrogenase	hydrazine dehydrogenase	hydrazine synthase
TARA-ANE-00014	0.44	0.56	0.75	0	0.07	0	0.875	0	0.75	0	0	0	0	0	0	0	0	0	0.12	0.1	0	0	0	0	0	0	0	0	0	0	0	0	0	0	0	0	0	0	0	0	0	0	0	0	0	0	0	0	0
GCA-004356555.1	0.33	0.44	0.62	0	0.77	0	0.375	0	0.5	0	0	0	0	0	0	0	0	0	0	0.3	0	0	1	0	0	0	0	0	0	0	0	1	0	0	0	0	0	0	0	0	0	0	0	0	0	0	0	0	0
GCA-004356535.1	0.33	0.44	0.62	0	0.77	0	1	0	1	0	0	0	0	0	0	0	0	0	0	0.2	0	0	0	0	0	0	0	0	0	0	0	1	0	0	0	0	0	0	0	0	0	0	0	0	0	0	0	0	0
GCA-001443445.1	0.33	0.44	0.75	0	0.84	0	0.875	0	1	0.33	0	0	0	0	0	0	0	0	0.18	0.2	0	0	0	0	0	0	0	0	0	0	0	1	0	0	0	0	0	0	1	1	0	0	0	1	0	0	0	0	0
GCA-003696425.1	0.67	0.78	0.75	0	0.63	0	0.875	0	0.75	0	0	0	0.5	0	0	0	0	0	0.06	0.2	0	0	0	1	0	0	0	0	0	0	0	0	0	0	0	0	0	0	0	0	0	1	0	0	0	0	0	0	0
GCA-003695355.1	0.67	0.78	0.38	0	0.77	0	0.75	0	0.75	0	0	0	0	0	0	0	0	0	0.06	0.1	0	0	0	0	0	0	0	0	0	0	0	0	0	0	0	0	0	0	0	0	0	1	0	0	0	0	0	0	0
GCA-003694225.1	0.44	0.56	0.25	0	0.49	0	0.75	0	0.75	0	0	0	0.25	0	0	0	0	0	0	0.1	0	0	0	0	0	0	0	0	0	0	0	0	0	0	0	0	0	0	0	0	0	0	0	0	0	0	0	0	0
GCA-003694065.1	0.33	0.44	0.5	0	0.77	0	0.25	0	0.75	0	0	0	0	0.5	0	0	0	0	0.06	0.1	0	0	0	0	0	0	0	0	0	0	0	1	0	0	0	0	0	0	1	1	0	0	0	0	0	0	0	0	0
GCA-003696525.1	0.22	0.33	0.5	0	0.7	0.5	0.875	0	0	0	0	0	0.5	0	0	0	0	0.67	0.12	0.3	0	0	0	0	0	0	0	0	0	0	0	0	0	0	0	0	0	0	0	0	0	0	0	0	0.99	0.66	0.66	0	0
GCA-003695505.1	0.56	0	0.62	0	0	1	0.625	0	0.75	0	0	0	0.5	1	0	0	0	0	0.12	0.3	0	0	0	0	0	0	0	0	0	0	0	1	0	0	0	0	0	0	0	1	0	1	0	0	0	0	0	0	0
MED-G136	0.44	0.56	0.75	0	0.07	0	0.875	0	0.75	0	0	0	0	0	0	0	0	0	0.12	0.2	0	0	0	1	0	0	0	0	0	0	0	0	0	0	0	0	0	0	0	0	0	0	0	0	0	0	0	0	0
MED-G137	0.44	0.56	0.62	0	0.07	0	0.25	0	0.75	0	0	0	0	0	0	0	0	0	0.12	0.2	0	0	0	0	0	0	0	0	0	0	0	0	0	0	0	0	0	0	0	0	0	0	0	0	0	0	0	0	0
GCA-007571325.1	0.33	0.44	0.5	0	0.7	0	0.75	0	0.75	0	0	0	0	0	0	0	0	0	0.06	0.2	0	0	0	1	0	0	0	0	0	0	0	0	0	0	0	0	0	0	0	0	0	0	0	0	0	0	0	0	0
GCA-007571035.1	0.33	0.44	0.25	0	0.49	0	0.75	0	0.25	0	0	0	0	0	0	0	0	0	0	0.2	0	0	0	1	0	0	0	0	0	0	0	0	0	0	0	0	0	0	0	0	0	0	0	0	0	0	0	0	0
GCA-001775245.1	0.33	0.44	0.5	0	0.56	0	0.125	0	0	0	0	0	0	0	0	0	0	0	0.06	0.2	0	0	0	0	0	0	0	0	0	0	0	1	0	0	0	0	0	0	0	0	0	0	0	0	0	0	0	0	0
GCA-001775255.1	0.44	0.56	0.75	0	0.56	0	1	0	1	0	0	0	0.25	0	0	0	0	0	0.18	0.3	0	0	0	0	0	0	0	0	0	0	0	1	0	0	0	0	0	0	0	0	0	0	0	1	0	0	0	0	0
GCA-008933205.1	0.11	0.22	0	0	0.07	0	0.125	0	0.5	0	0	0	0.25	0	0	0	0	0	0	0.3	0	0	0	0	0	0	0	0	0	0	0	0	0	0	0	0	0	0	0	0	0	0	0	1	0	0	0	0	0
GCA-003252465.1	0.33	0.44	0	0	0.21	0	0.5	0	0	0	0	0	0.5	0	0	0	0	0	0	0	0	0	0	0	0	0	0	0	0	0	0	1	0	0	0	0	0	0	0	0	0	0	0	0	0	0	0	0	0
GCA-003232505.1	0.11	0	0.12	0	0.21	0	1	0	0.5	0	0	0	0	0	0	0	0	0	0	0.1	0	0	0	0	0	0	0	0	0	0	0	1	0	0	0	0	0	0	0	0	0	0	0	0	0	0	0	0	0
GCA-003229065.1	0.33	0.44	0.38	0	0.63	0	1	0	0.75	0	0	0	0	0	0	0	0	0	0	0.3	0	0	0	0	0	0	0	0	0	0	0	1	0	0	0	0	0	0	0	0	1	0	0	0	0	0	0	0	0
UBA1144	0.44	0.56	0.75	0	0.07	0	0.875	0	0.75	0	0	0	0	0	0	0	0	0	0.12	0.2	0	0	0	0	0	0	0	0	0	0	0	0	0	0	0	0	0	0	0	0	0	0	0	0	0	0	0	0	0
UBA2774	0.44	0	0.62	0	0.63	0	1	0	0.75	0	0	0	0.25	0	0	0	0	0	0.12	0.2	0	0	0	0	0	0	0	0	0	0	0	1	0	0	0	0	0	0	1	1	1	0	0	0	0	0	0	0	0
TOBG-EAC113	0.44	0.56	0.62	0	0.07	0	0.625	0	0.75	0	0	0	0	0	0	0	0	0	0.12	0.2	0	0	0	1	0	0	0	0	0	0	0	0	0	0	0	0	0	0	0	0	0	0	0	0	0	0	0	0	0
TOBG-EAC99	0.44	0.56	0.75	0	0.07	0	0.875	0	0.75	0	0	0	0	0	0	0	0	0	0.12	0.2	0	0	0	0	0	0	0	0	0	0	0	0	0	0	0	0	0	0	0	0	0	0	0	0	0	0	0	0	0
GCA-002898375.1	0.56	0	0.75	0	0.84	0	1	0	1	0	0	0	0	0	0	0	0	0	0.18	0.2	0	1	0	0	0	0	0	0	0	0	0	1	0	0	0	0	0	0	0	0	0	0	0	1	0	0	0	0	0
TARA-ION-00011	0.44	0.56	0.75	0	0.07	0	0.875	0	0.75	0	0	0	0	0	0	0	0	0	0.12	0.2	0	0	0	1	0	0	0	0	0	0	0	0	0	0	0	0	0	0	0	0	0	0	0	0	0	0	0	0	0
TARA-IOS-00024	0.44	0.56	0.62	0	0.07	0	0.875	0	0.75	0	0	0	0	0	0	0	0	0	0.12	0.2	0	0	0	0	0	0	0	0	0	0	0	0	0	0	0	0	0	0	0	0	0	0	0	0	0	0	0	0	0
TARA-MED-00070	0.44	0.56	0.62	0	0.07	0	0.875	0	0	0	0	0	0	0	0	0	0	0	0.06	0.2	0	0	0	1	0	0	0	0	0	0	0	0	0	0	0	0	0	0	0	0	0	0	0	0	0	0	0	0	0
TOBG-NP136	0.44	0.56	0.62	0	0	0	0.375	0	0.75	0	0	0	0	0	0	0	0	0	0.12	0.2	0	0	0	1	0	0	0	0	0	0	0	0	0	0	0	0	0	0	0	0	0	0	0	1	0	0	0	0	0
TARA-PON-00040	0.33	0.44	0.12	0	0.07	0	0.25	0	0.75	0	0	0	0	0	0	0	0	0	0	0.1	0	0	0	0	0	0	0	0	0	0	0	0	0	0	0	0	0	0	0	0	0	0	0	0	0	0	0	0	0
TARA-PSE-00043	0.44	0.56	0.25	0	0	0	0.875	0	0.75	0	0	0	0	0	0	0	0	0	0.06	0.2	0	0	0	0	0	0	0	0	0	0	0	0	0	0	0	0	0	0	0	0	0	0	0	0	0	0	0	0	0
TARA-RED-00009	0.44	0.56	0.75	0	0.07	0	0.5	0	0.75	0	0	0	0	0	0	0	0	0	0.12	0.2	0	0	0	0	0	0	0	0	0	0	0	0	0	0	0	0	0	0	0	0	0	0	0	0	0	0	0	0	0
TARA-RED-00089	0	0	0	0	0	0	0	0	0	0	0	0	0	0	0	0	0	0	0	0	0	0	0	0	0	0	0	0	0	0	0	0	0	0	0	0	0	0	0	0	0	0	0	0	0	0	0	0	0
TOBG-SAT1607	0.44	0.56	0.5	0	0.07	0	0.875	0	0	0	0	0	0	0	0	0	0	0	0.12	0.2	0	0	0	0	0	0	0	0	0	0	0	0	0	0	0	0	0	0	0	0	0	0	0	0	0	0	0	0	0
TOBG-SAT211	0.44	0	0.62	0	0.07	0	0.875	0	0.75	0	0	0	0	0	0	0	0	0	0.12	0.2	0	0	0	0	0	0	0	0	0	0	0	0	0	0	0	0	0	0	0	0	0	0	0	0	0	0	0	0	0
SBR1093	0.56	0.67	0.5	0	0.77	0	1	0	1	0	0	0	0.5	0	0	0	0	0	0.12	0.4	0	0	0	0	0	0	0	0	0	0	0	1	0	0	0	0	0	0	0	0	0	0	0	1	0	0	0	0	0
TOBG-SP357	0.44	0.56	0.75	0	0.07	0	0.875	0	0.75	0	0	0	0	0	0	0	0	0	0.12	0.2	0	0	0	0	0	0	0	0	0	0	0	0	0	0	0	0	0	0	0	0	0	0	0	0	0	0	0	0	0
TOBG-SP78	0.44	0.56	0.62	0	0.07	0	0.875	0	0.75	0	0	0	0	0	0	0	0	0	0.12	0.2	0	0	0	0	0	0	0	0	0	0	0	0	0	0	0	0	0	0	0	0	0	0	0	0	0	0	0	0	0
GCA-003232385.1	0.56	0	0.38	0	0.7	0	0.875	0	0	0	0	0	0	0	0	0	0	0	0.12	0.1	0	0	1	0	0	0	0	0	0	0	0	0	0	0	0	0	0	0	0	0	0	0	0	1	0.99	0.66	0.66	0	0
TMED126	0.44	0.56	0.75	0	0.07	0	0.875	0	0.75	0	0	0	0	0	0	0	0	0	0.12	0.2	0	0	0	0	0	0	0	0	0	0	0	0	0	0	0	0	0	0	0	0	0	0	0	0	0	0	0	0	0
TMED58	0.44	0.56	0.62	0	0.07	0	0.875	0	0.75	0	0	0	0	0	0	0	0	0	0.12	0.2	0	0	0	1	0	0	0	0	0	0	0	0	0	0	0	0	0	0	0	0	0	0	0	0	0	0	0	0	0
TOBG-IN994	0.67	0.78	0.5	0	0.07	0	0.875	0	0.75	0	0	0	0	0	0	0	0	0	0.12	0.2	0	0	0	0	0	0	0	0	0	0	0	0	0	0	0	0	0	0	0	0	0	0	0	0	0	0	0	0	0
TOBG-MED713	0.44	0.56	0.75	0	0.07	0	0.875	0	0.75	0	0	0	0	0	0	0	0	0	0.12	0.2	0	0	0	1	0	0	0	0	0	0	0	0	0	0	0	0	0	0	0	0	0	0	0	0	0	0	0	0	0
TOBG-MED731	0.44	0.56	0.75	0	0.07	0	0.875	0	0.75	0	0	0	0	0	0	0	0	0	0.12	0.2	0	0	0	0	0	0	0	0	0	0	0	0	0	0	0	0	0	0	0	0	0	0	0	0	0	0	0	0	0
TOBG-NAT509	0.44	0.56	0.62	0	0.07	0	0.875	0	0.75	0	0	0	0	0	0	0	0	0	0.12	0.2	0	0	0	0	0	0	0	0	0	0	0	0	0	0	0	0	0	0	0	0	0	0	0	0	0	0	0	0	0
TOBG-NAT430	0.44	0.56	0.5	0	0	0	0.875	0	0.75	0	0	0	0	0	0	0	0	0	0.12	0.2	0	0	0	0	0	0	0	0	0	0	0	0	0	0	0	0	0	0	0	0	0	0	0	0	0	0	0	0	0
TOBG-NAT510	0.44	0.56	0.62	0	0.07	0	0.875	0	0.75	0	0	0	0	0	0	0	0	0	0.12	0.2	0	0	0	0	0	0	0	0	0	0	0	0	0	0	0	0	0	0	0	0	0	0	0	0	0	0	0	0	0
TOBG-NAT53	0.44	0.56	0.62	0	0.07	0	0.875	0	0.75	0	0	0	0	0	0	0	0	0	0.12	0.2	0	0	0	0	0	0	0	0	0	0	0	0	0	0	0	0	0	0	0	0	0	0	0	0	0	0	0	0	0
[truncated: 122 more columns]

## Sheet: KEGG-Decoder-Reduced
Genome Abrrev.	glycolysis	TCA Cycle	NADH-quinone oxidoreductase	F-type ATPase	Cytochrome c oxidase	nitrite oxidation	dissim nitrate reduction	DNRA	nitrite reduction	nitrous-oxide reduction	dissimilatory sulfate < > APS	sulfide oxidation	DMSP synthase (dsyB)	thiamin biosynthesis	riboflavin biosynthesis	transporter: ammonia	transporter: phosphonate	transporter: phosphate	Flagellum	Chemotaxis	Retinal biosynthesis	beta-carotene 15,15-monooxygenase	rhodopsin	Entner-Doudoroff Pathway	Type II Secretion
TARA-ANE-00014	0.44	0.75	0.07	0.875	0.75	0	0	0	0	0	0	0	0	0.36	1	1	0	1	0	0	0.25	1	0	0	0
GCA-004356555.1	0.33	0.62	0.77	0.375	0.5	0	0	0	0	0	0	0	0	0.36	1	1	0.99	0.75	0	0	0	0	0	0.75	0.4614
GCA-004356535.1	0.33	0.62	0.77	1	1	0	0	0	0	0	0	0	0	0.45	1	1	0.99	0.75	0	0	0.25	0	0	0.75	0.3845
GCA-001443445.1	0.33	0.75	0.84	0.875	1	1	1	0	0	1	1	1	1	0.36	1	1	0	0.75	0	0	0	0	0	0.75	0.5383
GCA-003696425.1	0.67	0.75	0.63	0.875	0.75	0	0	0	1	0	0	0	0	0.64	1	0	0.99	0.75	0.96	0.75	0	0	0	0.5	0.4614
GCA-003695355.1	0.67	0.38	0.77	0.75	0.75	0	0	0	1	0	0	0	0	0.18	0.25	0	0	0.25	0.52	0.38	0	0	0	0.5	0.3076
GCA-003694225.1	0.44	0.25	0.49	0.75	0.75	0	0	0	0	0	0	0	0	0.27	0.75	0	0	0	0.65	0.75	0	0	0	0.25	0.4614
GCA-003694065.1	0.33	0.5	0.77	0.25	0.75	1	1	0	0	0	1	0	0	0.45	0.75	1	0.33	1	0	0.12	0	0	0	0	0.6921
GCA-003696525.1	0.22	0.5	0.7	0.875	0	0	0	0	0	0	0	0	1	0.64	1	1	0.33	1	0.65	0.75	0	0	0	0.25	0.769
GCA-003695505.1	0.56	0.62	0	0.625	0.75	0	1	0	1	0	1	0	0	0.27	0	1	0	0.75	0.52	0.62	0	0	0	0	0.769
MED-G136	0.44	0.75	0.07	0.875	0.75	0	0	0	0	0	0	0	0	0.45	1	1	0	0.25	0	0	0	0	0	0	0
MED-G137	0.44	0.62	0.07	0.25	0.75	0	0	0	0	0	0	0	0	0.45	0.5	1	0	0	0	0	0	0	0	0	0
GCA-007571325.1	0.33	0.5	0.7	0.75	0.75	0	0	0	0	0	0	0	0	0.27	1	1	0	1	0	0	0	0	0	0.25	0.6152
GCA-007571035.1	0.33	0.25	0.49	0.75	0.25	0	0	0	0	0	0	0	0	0.36	0.5	1	0	0.5	0	0	0	0	0	0.25	0.5383
GCA-001775245.1	0.33	0.5	0.56	0.125	0	0	0	0	0	0	1	1	0	0.27	1	1	0	0	0	0	0	0	0	0.75	0
GCA-001775255.1	0.44	0.75	0.56	1	1	0	0	0	0	1	0	1	0	0.36	1	1	0	0.75	0.04	0	0.25	0	0	0.5	0.5383
GCA-008933205.1	0.11	0	0.07	0.125	0.5	0	0	0	0	1	0	0	1	0.09	0.25	0	0	0.25	0	0	0.25	0	0	0	0.3845
GCA-003252465.1	0.33	0	0.21	0.5	0	0	0	0	0	0	0	0	0	0.18	0.25	0	0.66	0.5	0	0	0	0	0	0	0
GCA-003232505.1	0.11	0.12	0.21	1	0.5	0	0	0	0	0	0	0	0	0.18	0.25	0	0	0.25	0	0	0	0	0	0.25	0.0769
GCA-003229065.1	0.33	0.38	0.63	1	0.75	0	0	1	0	0	0	0	0	0.27	0.75	1	0.66	0.5	0	0	0.25	0	0	0.75	0.5383
UBA1144	0.44	0.75	0.07	0.875	0.75	0	0	0	0	0	0	0	0	0.36	1	1	0	0	0	0	0	0	0	0	0
UBA2774	0.44	0.62	0.63	1	0.75	1	1	1	0	0	0	0	0	0.36	1	1	0	1	0	0	0.25	0	0	0.75	0.6152
TOBG-EAC113	0.44	0.62	0.07	0.625	0.75	0	0	0	0	0	0	0	0	0.36	1	1	0	0	0	0	0	0	0	0	0
TOBG-EAC99	0.44	0.75	0.07	0.875	0.75	0	0	0	0	0	0	0	0	0.36	1	1	0	0.75	0	0	0.25	1	0	0	0
GCA-002898375.1	0.56	0.75	0.84	1	1	0	0	0	0	1	1	0	1	0.45	1	1	0.99	1	0.96	0.75	0.25	0	0	0.25	0.6152
TARA-ION-00011	0.44	0.75	0.07	0.875	0.75	0	0	0	0	0	0	0	0	0.36	1	1	0	0	0	0	0.5	1	1	0	0
TARA-IOS-00024	0.44	0.62	0.07	0.875	0.75	0	0	0	0	0	0	0	0	0.36	1	1	0	0	0	0	0	0	0	0	0
TARA-MED-00070	0.44	0.62	0.07	0.875	0	0	0	0	0	0	0	0	0	0.45	0.75	1	0	0	0	0	0	0	0	0	0
TOBG-NP136	0.44	0.62	0	0.375	0.75	0	0	0	0	1	0	0	0	0.45	0.5	1	0	0	0	0	0	0	0	0	0
TARA-PON-00040	0.33	0.12	0.07	0.25	0.75	0	0	0	0	0	0	0	0	0.27	1	0	0	0	0	0	0.5	1	1	0	0
TARA-PSE-00043	0.44	0.25	0	0.875	0.75	0	0	0	0	0	0	0	0	0.36	1	1	0	0	0	0	0	0	0	0	0
TARA-RED-00009	0.44	0.75	0.07	0.5	0.75	0	0	0	0	0	0	0	0	0.27	1	1	0	0.5	0	0	0.5	1	1	0	0
TARA-RED-00089	0	0	0	0	0	0	0	0	0	0	0	0	0	0	0	0	0	0	0	0	0	0	0	0	0
TOBG-SAT1607	0.44	0.5	0.07	0.875	0	0	0	0	0	0	0	0	0	0.27	0.75	1	0	0	0	0	0	0	0	0	0
TOBG-SAT211	0.44	0.62	0.07	0.875	0.75	0	0	0	0	0	0	0	0	0.36	1	1	0	0	0	0	0	0	0	0	0
SBR1093	0.56	0.5	0.77	1	1	0	0	0	0	1	0	0	1	0.45	1	1	0	1	0.04	0	0.25	0	0	0.75	0.6921
TOBG-SP357	0.44	0.75	0.07	0.875	0.75	0	0	0	0	0	0	0	0	0.36	1	1	0	0	0	0	0	0	0	0	0
TOBG-SP78	0.44	0.62	0.07	0.875	0.75	0	0	0	0	0	0	0	0	0.36	1	1	0	0	0	0	0.5	1	1	0	0
GCA-003232385.1	0.56	0.38	0.7	0.875	0	0	0	0	0	1	1	1	0	0.55	1	1	0	0.75	1	0.88	0	0	0	0.25	0
TMED126	0.44	0.75	0.07	0.875	0.75	0	0	0	0	0	0	0	0	0.36	1	1	0	1	0	0	0.25	1	1	0	0
TMED58	0.44	0.62	0.07	0.875	0.75	0	0	0	0	0	0	0	0	0.45	1	1	0	1	0	0	0	0	0	0	0
TOBG-IN994	0.67	0.5	0.07	0.875	0.75	0	0	0	0	0	0	0	0	0.27	0.75	0	0	0	0	0	0.25	0	1	0	0
TOBG-MED713	0.44	0.75	0.07	0.875	0.75	0	0	0	0	0	0	0	0	0.45	1	1	0	1	0	0	0	0	0	0	0
TOBG-MED731	0.44	0.75	0.07	0.875	0.75	0	0	0	0	0	0	0	0	0.36	1	1	0	1	0	0	0.25	1	1	0	0
TOBG-NAT509	0.44	0.62	0.07	0.875	0.75	0	0	0	0	0	0	0	0	0.45	1	1	0	0	0	0	0	0	0	0	0
TOBG-NAT430	0.44	0.5	0	0.875	0.75	0	0	0	0	0	0	0	0	0.36	1	1	0	0.5	0	0	0	1	0	0	0
TOBG-NAT510	0.44	0.62	0.07	0.875	0.75	0	0	0	0	0	0	0	0	0.36	1	1	0	0	0	0	0	0	0	0	0
TOBG-NAT53	0.44	0.62	0.07	0.875	0.75	0	0	0	0	0	0	0	0	0.36	0.75	1	0	1	0	0	0.25	1	1	0	0

## Sheet: KEGG-Decoder-Fig1
Genome Abrrev.	nitrite oxidation	dissim nitrate reduction	DNRA	nitrite reduction	nitrous-oxide reduction	dissimilatory sulfate < > APS	sulfide oxidation	DMSP synthase (dsyB)	thiamin biosynthesis	riboflavin biosynthesis	transporter: ammonia	transporter: phosphonate	transporter: phosphate	Flagellum	Chemotaxis	Retinal biosynthesis	beta-carotene 15,15-monooxygenase	rhodopsin	Entner-Doudoroff Pathway	Type II Secretion
TARA-ANE-00014	0	0	0	0	0	0	0	0	0.36	1	1	0	1	0	0	0.25	1	0	0	0
GCA-004356555.1	0	0	0	0	0	0	0	0	0.36	1	1	0.99	0.75	0	0	0	0	0	0.75	0.4614
GCA-004356535.1	0	0	0	0	0	0	0	0	0.45	1	1	0.99	0.75	0	0	0.25	0	0	0.75	0.3845
GCA-001443445.1	1	1	0	0	1	1	1	1	0.36	1	1	0	0.75	0	0	0	0	0	0.75	0.5383
GCA-003696425.1	0	0	0	1	0	0	0	0	0.64	1	0	0.99	0.75	0.96	0.75	0	0	0	0.5	0.4614
GCA-003695355.1	0	0	0	1	0	0	0	0	0.18	0.25	0	0	0.25	0.52	0.38	0	0	0	0.5	0.3076
GCA-003694225.1	0	0	0	0	0	0	0	0	0.27	0.75	0	0	0	0.65	0.75	0	0	0	0.25	0.4614
GCA-003694065.1	1	1	0	0	0	1	0	0	0.45	0.75	1	0.33	1	0	0.12	0	0	0	0	0.6921
GCA-003696525.1	0	0	0	0	0	0	0	1	0.64	1	1	0.33	1	0.65	0.75	0	0	0	0.25	0.769
GCA-003695505.1	0	1	0	1	0	1	0	0	0.27	0	1	0	0.75	0.52	0.62	0	0	0	0	0.769
MED-G136	0	0	0	0	0	0	0	0	0.45	1	1	0	0.25	0	0	0	0	0	0	0
MED-G137	0	0	0	0	0	0	0	0	0.45	0.5	1	0	0	0	0	0	0	0	0	0
GCA-007571325.1	0	0	0	0	0	0	0	0	0.27	1	1	0	1	0	0	0	0	0	0.25	0.6152
GCA-007571035.1	0	0	0	0	0	0	0	0	0.36	0.5	1	0	0.5	0	0	0	0	0	0.25	0.5383
GCA-001775245.1	0	0	0	0	0	1	1	0	0.27	1	1	0	0	0	0	0	0	0	0.75	0
GCA-001775255.1	0	0	0	0	1	0	1	0	0.36	1	1	0	0.75	0.04	0	0.25	0	0	0.5	0.5383
GCA-008933205.1	0	0	0	0	1	0	0	1	0.09	0.25	0	0	0.25	0	0	0.25	0	0	0	0.3845
GCA-003252465.1	0	0	0	0	0	0	0	0	0.18	0.25	0	0.66	0.5	0	0	0	0	0	0	0
GCA-003232505.1	0	0	0	0	0	0	0	0	0.18	0.25	0	0	0.25	0	0	0	0	0	0.25	0.0769
GCA-003229065.1	0	0	1	0	0	0	0	0	0.27	0.75	1	0.66	0.5	0	0	0.25	0	0	0.75	0.5383
UBA1144	0	0	0	0	0	0	0	0	0.36	1	1	0	0	0	0	0	0	0	0	0
UBA2774	1	1	1	0	0	0	0	0	0.36	1	1	0	1	0	0	0.25	0	0	0.75	0.6152
TOBG-EAC113	0	0	0	0	0	0	0	0	0.36	1	1	0	0	0	0	0	0	0	0	0
TOBG-EAC99	0	0	0	0	0	0	0	0	0.36	1	1	0	0.75	0	0	0.25	1	0	0	0
GCA-002898375.1	0	0	0	0	1	1	0	1	0.45	1	1	0.99	1	0.96	0.75	0.25	0	0	0.25	0.6152
TARA-ION-00011	0	0	0	0	0	0	0	0	0.36	1	1	0	0	0	0	0.5	1	1	0	0
TARA-IOS-00024	0	0	0	0	0	0	0	0	0.36	1	1	0	0	0	0	0	0	0	0	0
TARA-MED-00070	0	0	0	0	0	0	0	0	0.45	0.75	1	0	0	0	0	0	0	0	0	0
TOBG-NP136	0	0	0	0	1	0	0	0	0.45	0.5	1	0	0	0	0	0	0	0	0	0
TARA-PON-00040	0	0	0	0	0	0	0	0	0.27	1	0	0	0	0	0	0.5	1	1	0	0
TARA-PSE-00043	0	0	0	0	0	0	0	0	0.36	1	1	0	0	0	0	0	0	0	0	0
TARA-RED-00009	0	0	0	0	0	0	0	0	0.27	1	1	0	0.5	0	0	0.5	1	1	0	0
TARA-RED-00089	0	0	0	0	0	0	0	0	0	0	0	0	0	0	0	0	0	0	0	0
TOBG-SAT1607	0	0	0	0	0	0	0	0	0.27	0.75	1	0	0	0	0	0	0	0	0	0
TOBG-SAT211	0	0	0	0	0	0	0	0	0.36	1	1	0	0	0	0	0	0	0	0	0
SBR1093	0	0	0	0	1	0	0	1	0.45	1	1	0	1	0.04	0	0.25	0	0	0.75	0.6921
TOBG-SP357	0	0	0	0	0	0	0	0	0.36	1	1	0	0	0	0	0	0	0	0	0
TOBG-SP78	0	0	0	0	0	0	0	0	0.36	1	1	0	0	0	0	0.5	1	1	0	0
GCA-003232385.1	0	0	0	0	1	1	1	0	0.55	1	1	0	0.75	1	0.88	0	0	0	0.25	0
TMED126	0	0	0	0	0	0	0	0	0.36	1	1	0	1	0	0	0.25	1	1	0	0
TMED58	0	0	0	0	0	0	0	0	0.45	1	1	0	1	0	0	0	0	0	0	0
TOBG-IN994	0	0	0	0	0	0	0	0	0.27	0.75	0	0	0	0	0	0.25	0	1	0	0
TOBG-MED713	0	0	0	0	0	0	0	0	0.45	1	1	0	1	0	0	0	0	0	0	0
TOBG-MED731	0	0	0	0	0	0	0	0	0.36	1	1	0	1	0	0	0.25	1	1	0	0
TOBG-NAT509	0	0	0	0	0	0	0	0	0.45	1	1	0	0	0	0	0	0	0	0	0
TOBG-NAT430	0	0	0	0	0	0	0	0	0.36	1	1	0	0.5	0	0	0	1	0	0	0
TOBG-NAT510	0	0	0	0	0	0	0	0	0.36	1	1	0	0	0	0	0	0	0	0	0
TOBG-NAT53	0	0	0	0	0	0	0	0	0.36	0.75	1	0	1	0	0	0.25	1	1	0	0
