# Supplementary material for: Marine Dadabacteria exhibit genome streamlining and phototrophy-driven niche partitioning
Source: ISME J. 2020 Nov 23;15(4):1248–56. doi: 10.1038/s41396-020-00834-5 (PMC8115339; doi:10.1038/s41396-020-00834-5)
Supplement: Supplementary file 4 — Supplemental Table 3 [file 41396_2020_834_MOESM4_ESM.xlsx]

## Sheet: README
Table S3. Raw counts for carbohydrate active enzymes detected in Dadabacteria MAGs.
Extracellular-Peptidase-All			Counts of putative extracellular MEROPS matches
GenomeID			corresponds to genome IDs in Supplemental Table 1
Extracellular-Peptidase-Fig1			Counts of putative extracellular MEROPS matches used in Fig1
GenomeID			corresponds to genome IDs in Supplemental Table 1

## Sheet: Extracellular-Peptidase-All
Genome Abrrev.	M14.M14C	C89.null	S9.S9C	S33.null	M28.M28E	M4.null	M4.null	S53.null	S1.S1E	S33.null	S45.null	U73.null	M16.M16C	M48.M48C	M38.null	S12.null	S15.null	N4.null	S1.S1F	C40.null	C82.C82A	S9.S9D	M96.null	S41.S41B	S41.S41B	U62.null	M13.null	M13.null	S13.null	SUM
TARA-ANE-00014	2	0	0	0	0	0	0	0	0	0	0	0	0	0	0	0	0	0	0	0	0	0	0	0	0	0	0	0	0	2
GCA-004356555.1	0	0	0	0	0	0	0	0	0	0	0	0	0	0	0	0	0	0	0	0	0	0	0	0	0	0	0	0	0	0
GCA-004356535.1	0	2	1	0	0	0	0	0	0	0	0	0	0	0	0	0	0	0	0	0	0	0	0	0	0	0	0	0	0	3
GCA-001443445.1	0	0	0	2	2	1	1	0	0	0	0	0	0	0	0	0	0	0	0	0	0	0	0	0	0	0	0	0	0	6
GCA-003696425.1	0	0	0	0	0	0	0	2	1	0	0	0	0	0	0	0	0	0	0	0	0	0	0	0	0	0	0	0	0	3
GCA-003695355.1	0	0	0	0	0	0	0	3	0	0	0	0	0	0	0	0	0	0	0	0	0	0	0	0	0	0	0	0	0	3
GCA-003694225.1	0	0	0	0	0	0	0	0	0	0	0	0	0	0	0	0	0	0	0	0	0	0	0	0	0	0	0	0	0	0
GCA-003694065.1	0	0	0	2	0	0	0	0	1	2	1	1	0	0	0	0	0	0	0	0	0	0	0	0	0	0	0	0	0	7
GCA-003696525.1	0	0	0	0	0	0	0	0	0	0	0	0	2	1	0	0	0	0	0	0	0	0	0	0	0	0	0	0	0	3
GCA-003695505.1	0	0	0	0	0	0	0	0	0	0	0	1	0	1	2	1	3	0	0	0	0	0	0	0	0	0	0	0	0	8
MED-G136	0	0	0	0	0	0	0	0	0	0	0	0	0	2	0	0	0	0	0	0	0	0	0	0	0	0	0	0	0	2
MED-G137	0	0	0	0	0	0	0	0	0	0	0	0	0	0	0	0	0	0	0	0	0	0	0	0	0	0	0	0	0	0
GCA-007571325.1	0	0	0	2	0	0	0	0	0	0	0	0	0	0	0	0	0	1	1	0	0	0	0	0	0	0	0	0	0	4
GCA-007571035.1	0	0	0	0	0	0	0	0	0	0	0	0	0	0	0	0	0	0	2	0	0	0	0	0	0	0	0	0	0	2
GCA-001775245.1	1	0	0	2	0	0	0	0	0	0	0	0	0	0	0	0	0	0	0	0	0	0	0	0	0	0	0	0	0	3
GCA-001775255.1	2	0	0	0	1	0	0	1	0	0	0	0	0	0	0	0	0	0	0	1	1	0	0	0	0	0	0	0	0	6
GCA-008933205.1	0	0	0	0	0	0	0	0	0	0	0	0	0	0	0	0	0	0	0	0	0	2	0	0	0	0	0	0	0	2
GCA-003252465.1	0	0	0	0	0	0	0	0	0	0	0	0	0	0	0	0	0	0	0	0	0	0	0	0	0	0	0	0	0	0
GCA-003232505.1	0	0	2	0	1	0	0	0	0	0	0	0	0	0	0	0	0	0	0	0	0	0	0	0	0	0	0	0	0	3
GCA-003229065.1	0	0	2	0	0	0	0	0	0	0	0	1	0	0	0	0	0	0	0	0	0	0	0	0	0	0	0	0	0	3
UBA1144	0	0	0	0	0	0	0	0	0	0	0	0	0	0	0	0	0	0	0	0	0	0	0	0	0	0	0	0	0	0
UBA2774	0	0	2	0	0	0	0	1	0	0	0	0	0	0	0	0	0	0	0	0	1	0	1	1	0	0	0	0	0	6
TOBG-EAC113	2	0	0	0	0	0	0	0	0	0	0	0	0	1	0	0	0	0	0	0	0	0	0	0	0	0	0	0	0	3
TOBG-EAC99	2	0	0	0	0	0	0	0	0	0	0	0	0	0	0	0	0	0	0	0	0	0	0	0	1	0	0	0	0	3
GCA-002898375.1	1	0	0	2	0	0	0	1	0	0	0	0	0	0	0	0	0	0	1	0	0	0	0	0	0	1	0	0	0	6
TARA-ION-00011	0	0	0	0	0	0	0	0	0	0	0	0	0	2	0	0	0	0	0	0	0	0	0	0	1	0	0	0	0	3
TARA-IOS-00024	0	0	0	0	0	0	0	0	0	0	0	0	0	0	0	0	0	0	0	0	0	0	0	0	0	0	0	0	0	0
TARA-MED-00070	0	0	0	0	0	0	0	0	0	0	0	0	0	2	0	0	0	0	0	0	0	0	0	0	0	0	0	0	0	2
TOBG-NP136	0	0	0	0	0	0	0	0	0	0	0	0	0	0	0	0	0	0	0	0	0	0	0	0	0	0	0	0	0	0
TARA-PON-00040	0	0	0	0	0	0	0	0	0	0	0	0	0	0	0	0	0	0	0	0	0	0	0	0	0	0	0	0	0	0
TARA-PSE-00043	0	0	0	0	0	0	0	0	0	0	0	0	0	0	0	0	0	0	0	0	0	0	0	0	0	0	0	0	0	0
TARA-RED-00009	0	0	0	0	0	0	0	0	0	0	0	0	0	0	0	0	0	0	0	0	0	0	0	0	0	0	0	0	0	0
TARA-RED-00089	0	0	0	0	0	0	0	0	0	0	0	0	0	0	0	0	0	0	0	0	0	0	0	0	0	0	0	0	0	0
TOBG-SAT1607	0	0	0	0	0	0	0	0	0	0	0	0	0	0	0	0	0	0	0	0	0	0	0	0	0	0	0	0	0	0
TOBG-SAT211	0	0	0	0	0	0	0	0	0	0	0	0	0	0	0	0	0	0	0	0	0	0	0	0	0	0	0	0	0	0
SBR1093	0	1	1	2	0	0	0	2	0	0	0	1	0	0	0	0	0	0	0	0	1	0	0	0	0	0	1	1	2	12
TOBG-SP357	0	0	0	0	0	0	0	0	0	0	0	0	0	0	0	0	0	0	0	0	0	0	0	0	0	0	0	0	0	0
TOBG-SP78	0	0	0	0	0	0	0	0	0	0	0	0	0	0	0	0	0	0	0	0	0	0	0	0	0	0	0	0	0	0
GCA-003232385.1	0	0	0	0	0	0	0	0	0	0	0	0	0	0	0	0	0	0	0	0	0	0	0	0	0	0	0	0	0	0
TMED126	2	0	0	0	0	0	0	1	0	0	0	0	0	0	0	0	0	0	0	0	0	0	0	0	0	0	0	0	0	3
TMED58	0	0	0	0	0	0	0	0	0	0	0	0	0	2	0	0	0	0	0	0	0	0	0	0	0	0	0	0	0	2
TOBG-IN994	0	0	0	0	0	0	0	0	0	0	0	0	0	0	0	2	0	0	0	0	0	0	0	0	0	0	0	0	0	2
TOBG-MED713	0	0	0	0	0	0	0	0	0	0	0	0	0	2	0	0	0	0	0	0	0	0	0	0	0	0	0	0	0	2
TOBG-MED731	2	0	0	0	0	0	0	1	0	0	0	0	0	0	0	0	0	0	0	0	0	0	0	0	0	0	0	0	0	3
TOBG-NAT509	0	0	0	0	0	0	0	0	0	0	0	0	0	0	0	0	0	0	0	0	0	0	0	0	0	0	0	0	2	2
TOBG-NAT430	0	0	0	0	0	0	0	0	0	0	0	0	0	0	0	0	0	0	0	0	0	0	0	0	0	0	0	0	0	0
TOBG-NAT510	2	0	0	0	0	0	0	0	0	0	0	0	0	0	0	0	0	0	0	0	0	0	0	0	0	0	0	0	0	2
TOBG-NAT53	2	0	0	0	0	0	0	0	0	0	0	0	0	0	0	0	0	0	0	0	0	0	0	0	0	0	0	0	0	2
	18	3	8	12	4	1	1	12	2	2	1	4	2	13	2	3	3	1	4	1	3	2	1	1	2	1	1	1	4

## Sheet: Extracellular-Peptidase-Fig1
Genome Abrrev.	M14.M14C	S33.null	S53.null	M48.M48C
TARA-ANE-00014	2	0	0	0
GCA-004356555.1	0	0	0	0
GCA-004356535.1	0	0	0	0
GCA-001443445.1	0	2	0	0
GCA-003696425.1	0	0	2	0
GCA-003695355.1	0	0	3	0
GCA-003694225.1	0	0	0	0
GCA-003694065.1	0	2	0	0
GCA-003696525.1	0	0	0	1
GCA-003695505.1	0	0	0	1
MED-G136	0	0	0	2
MED-G137	0	0	0	0
GCA-007571325.1	0	2	0	0
GCA-007571035.1	0	0	0	0
GCA-001775245.1	1	2	0	0
GCA-001775255.1	2	0	1	0
GCA-008933205.1	0	0	0	0
GCA-003252465.1	0	0	0	0
GCA-003232505.1	0	0	0	0
GCA-003229065.1	0	0	0	0
UBA1144	0	0	0	0
UBA2774	0	0	1	0
TOBG-EAC113	2	0	0	1
TOBG-EAC99	2	0	0	0
GCA-002898375.1	1	2	1	0
TARA-ION-00011	0	0	0	2
TARA-IOS-00024	0	0	0	0
TARA-MED-00070	0	0	0	2
TOBG-NP136	0	0	0	0
TARA-PON-00040	0	0	0	0
TARA-PSE-00043	0	0	0	0
TARA-RED-00009	0	0	0	0
TARA-RED-00089	0	0	0	0
TOBG-SAT1607	0	0	0	0
TOBG-SAT211	0	0	0	0
SBR1093	0	2	2	0
TOBG-SP357	0	0	0	0
TOBG-SP78	0	0	0	0
GCA-003232385.1	0	0	0	0
TMED126	2	0	1	0
TMED58	0	0	0	2
TOBG-IN994	0	0	0	0
TOBG-MED713	0	0	0	2
TOBG-MED731	2	0	1	0
TOBG-NAT509	0	0	0	0
TOBG-NAT430	0	0	0	0
TOBG-NAT510	2	0	0	0
TOBG-NAT53	2	0	0	0
	18	12	12	13
