# Supplementary material for: Marine Dadabacteria exhibit genome streamlining and phototrophy-driven niche partitioning
Source: ISME J. 2020 Nov 23;15(4):1248–56. doi: 10.1038/s41396-020-00834-5 (PMC8115339; doi:10.1038/s41396-020-00834-5)
Supplement: Supplementary file 5 — Supplemental Table 4 [file 41396_2020_834_MOESM5_ESM.xlsx]

## Sheet: README
Table S4. Raw counts for carbohydrate active enzymes detected in Dadabacteria MAGs.
CAZy-all			Counts of all results in search against the dbCAN (v6) database
GenomeID			corresponds to genome IDs in Supplemental Table 1
Additional Tabs
CAZy-reduced			Counts of matches for selected CBM and GH families used in Fig1

## Sheet: CAZy-all
GenomeID	CBM50	GH23	GH3	GT28	GT4	GT81	AA4	GH13_16	GH13_18	GH13_36	GH13_4	CBM2	CE10	GH15	GH5	GT20	GT41	GT51	GT5	GT9	AA1	AA7	AA12	GT2_Glycos_transf_2	GT2_Glyco_tranf_2_3	GT2_Glyco_trans_2_3	AA1_1	AA1_2	AA1_3	GH5_1	GH5_20	GH5_24	GH5_51	GH5_53	GH5_8	GH113	GH25	PL22	AA2	AA3	AA3_1	AA3_2	GH13	GH57	GH9	GT14	GT21	GT26	GT83
TARA-ANE-00014	2	2	1	1	1	1	1	1	1	1	1	0	0	0	0	0	0	0	0	0	0	0	0	0	0	0	0	0	0	0	0	0	0	0	0	0	0	0	0	0	0	0	0	0	0	0	0	0	0
GCA-004356555.1	2	2	1	1	4	1	1	0	0	0	0	2	1	1	1	1	4	2	1	1	3	1	1	1	1	1	1	1	1	1	1	1	1	1	1	0	0	0	0	0	0	0	0	0	0	0	0	0	0
GCA-004356535.1	2	3	1	1	2	1	1	0	0	0	0	2	0	0	1	1	5	2	1	1	2	2	1	0	0	0	1	1	1	1	1	1	1	1	1	1	1	1	1	1	1	1	0	0	0	0	0	0	0
GCA-001443445.1	3	5	1	1	8	0	4	1	0	1	0	0	0	0	0	0	4	2	1	2	2	0	0	6	2	1	0	0	0	0	0	0	0	0	0	0	0	1	0	2	1	2	2	1	1	1	1	1	1
GCA-003696425.1	2	3	0	1	11	0	0	0	0	0	0	0	0	0	0	0	3	3	1	3	0	0	0	14	2	0	0	0	0	0	0	0	0	0	0	0	0	1	0	0	0	0	0	0	0	0	0	0	6
GCA-003695355.1	2	1	0	1	2	0	0	0	0	0	0	0	0	0	0	0	3	1	0	3	0	0	0	4	0	0	0	0	0	0	0	0	0	0	0	0	0	1	0	0	0	0	0	0	0	0	0	0	0
GCA-003694225.1	0	1	0	0	7	1	0	0	0	0	0	0	0	0	1	0	3	3	0	4	0	0	0	6	0	0	0	0	0	1	0	0	0	0	0	0	0	0	0	1	0	0	0	0	0	0	0	0	6
GCA-003694065.1	2	1	1	0	10	0	1	0	0	0	0	0	1	0	0	0	0	2	1	1	0	0	0	14	3	0	0	0	0	0	0	0	0	0	0	1	0	1	0	3	1	3	0	0	0	0	0	1	1
GCA-003696525.1	2	1	0	0	3	1	2	0	0	0	0	0	0	0	0	0	1	1	3	1	3	1	0	3	2	1	1	1	1	0	0	0	0	0	0	0	0	1	0	0	0	0	0	0	0	0	0	0	1
GCA-003695505.1	1	4	1	1	1	1	0	1	1	1	1	0	5	0	2	0	6	1	0	0	0	0	0	2	1	0	0	0	0	0	0	0	0	0	0	0	0	0	0	12	12	12	1	0	0	0	0	1	0
MED-G136	2	2	1	1	3	1	1	1	1	1	1	0	0	0	0	0	0	0	0	0	0	0	0	3	0	0	0	0	0	0	0	0	0	0	0	0	0	0	0	0	0	0	1	0	0	0	0	0	0
MED-G137	2	2	1	1	1	0	1	0	0	0	0	0	0	0	0	0	0	0	0	0	0	0	0	1	0	0	0	0	0	0	0	0	0	0	0	0	0	0	0	0	0	0	0	0	0	0	0	0	0
GCA-007571325.1	2	1	0	1	2	0	1	0	0	0	0	0	0	0	0	1	1	1	0	0	0	0	0	0	0	0	0	0	0	0	0	0	0	0	0	0	0	1	0	0	0	0	0	0	0	0	0	0	0
GCA-007571035.1	2	2	0	1	1	0	1	0	0	0	0	0	0	0	0	1	1	0	0	0	0	0	0	0	0	0	0	0	0	0	0	0	0	0	0	0	0	1	0	0	0	0	0	0	0	0	0	0	0
GCA-001775245.1	2	3	1	1	1	0	2	0	0	0	0	0	0	0	0	0	3	1	1	0	2	0	0	1	1	0	0	0	0	0	0	0	0	0	0	0	0	1	0	0	0	0	0	0	0	0	0	0	0
GCA-001775255.1	3	4	2	1	10	0	1	0	0	0	0	0	0	0	0	0	4	3	2	1	2	0	0	8	1	0	0	0	0	0	0	0	0	0	0	0	0	0	1	1	1	2	2	0	0	0	0	0	3
GCA-008933205.1	0	1	0	0	2	0	0	0	0	0	0	0	2	0	0	0	2	0	1	0	0	0	0	2	1	1	0	0	0	0	0	0	0	0	0	0	0	0	0	1	0	0	0	0	0	0	0	1	1
GCA-003252465.1	0	0	2	1	3	0	0	0	0	0	0	0	0	0	0	0	0	0	0	0	0	0	0	2	1	0	0	0	0	0	0	0	0	0	0	0	0	0	0	1	1	0	0	0	0	0	0	0	0
GCA-003232505.1	2	1	1	1	7	1	1	0	0	0	0	0	0	0	0	0	1	0	1	0	0	0	0	2	0	0	0	0	0	0	0	0	0	0	0	0	0	0	0	0	0	0	0	0	0	0	0	0	0
GCA-003229065.1	0	2	1	1	3	1	1	0	0	0	0	2	1	0	1	0	2	2	1	1	1	0	0	5	1	0	0	0	0	1	1	1	1	1	1	1	0	0	0	1	1	1	0	0	0	0	0	0	0
UBA1144	0	3	1	1	4	0	1	0	0	0	0	0	0	0	0	0	0	0	0	0	0	0	0	4	0	0	0	0	0	0	0	0	0	0	0	0	0	0	0	0	0	0	0	0	0	0	0	0	0
UBA2774	2	4	1	1	10	2	2	0	0	0	0	2	3	0	0	0	3	2	0	1	1	0	0	12	2	0	0	0	0	1	0	0	0	0	0	1	0	0	0	1	1	1	0	0	0	0	0	0	2
TOBG-EAC113	2	2	1	1	3	1	0	1	1	1	1	0	0	0	0	0	0	0	0	0	0	0	0	2	0	0	0	0	0	0	0	0	0	0	0	0	0	0	0	0	0	0	1	0	0	0	0	0	0
TOBG-EAC99	0	2	1	1	2	1	1	1	1	1	1	0	0	0	0	0	0	0	0	0	0	0	0	0	0	0	0	0	0	0	0	0	0	0	0	0	0	0	1	0	0	0	2	0	0	0	0	0	0
GCA-002898375.1	3	5	1	1	13	3	1	1	1	2	1	0	0	2	0	0	4	1	5	2	1	1	0	15	5	2	0	0	0	0	0	0	0	0	0	0	0	1	1	2	2	2	3	1	0	0	0	1	2
TARA-ION-00011	0	2	1	1	2	1	0	1	1	1	1	0	0	0	0	0	0	0	0	0	0	0	0	0	0	0	0	0	0	0	0	0	0	0	0	0	0	0	0	0	0	0	2	0	0	0	0	0	0
TARA-IOS-00024	0	3	1	1	2	0	1	0	0	0	0	0	0	0	0	0	0	0	0	0	0	0	0	1	0	0	0	0	0	0	0	0	0	0	0	0	0	0	0	0	0	0	0	0	0	0	0	0	0
TARA-MED-00070	2	2	1	1	2	1	0	1	1	1	1	0	0	0	0	0	0	0	0	0	0	0	0	2	0	0	0	0	0	0	0	0	0	0	0	0	0	0	0	0	0	0	1	0	0	0	0	0	0
TOBG-NP136	0	3	1	1	8	0	1	0	0	0	0	0	0	0	0	0	0	0	0	1	0	0	0	5	0	0	0	0	0	0	0	0	0	0	0	0	0	0	0	0	0	0	0	0	0	0	0	0	0
TARA-PON-00040	0	2	1	1	2	1	1	1	1	1	1	0	0	0	0	0	0	1	0	0	0	0	0	1	0	0	0	0	0	0	0	0	0	0	0	0	0	0	0	0	0	0	1	0	0	0	0	0	0
TARA-PSE-00043	2	2	1	1	1	0	1	0	0	0	0	0	0	0	0	0	0	0	0	0	0	0	0	2	0	0	0	0	0	0	0	0	0	0	0	0	0	0	0	0	0	0	0	0	0	0	0	0	0
TARA-RED-00009	0	2	0	1	2	1	0	1	1	1	1	0	0	0	0	0	0	0	0	0	0	0	0	0	0	0	0	0	0	0	0	0	0	0	0	0	0	0	0	0	0	0	2	0	0	0	0	0	0
TARA-RED-00089	0	0	0	0	2	0	0	0	0	0	0	0	0	0	0	0	0	0	0	0	0	0	0	0	0	0	0	0	0	0	0	0	0	0	0	0	0	0	0	0	0	0	0	0	0	0	0	0	0
TOBG-SAT1607	0	2	1	1	2	0	0	0	0	0	0	0	0	0	0	0	0	0	0	0	0	0	0	3	0	0	0	0	0	0	0	0	0	0	0	0	0	0	0	0	0	0	0	0	0	0	0	0	0
TOBG-SAT211	2	2	1	1	2	0	1	0	0	0	0	0	0	0	0	0	0	0	0	0	0	0	0	2	0	0	0	0	0	0	0	0	0	0	0	0	0	0	0	0	0	0	0	0	0	0	0	0	0
SBR1093	2	5	1	1	7	2	1	0	0	0	0	2	0	0	1	0	4	4	3	1	1	0	0	10	3	1	0	0	0	1	1	1	1	1	1	0	1	0	1	1	1	1	2	0	0	0	0	0	3
TOBG-SP357	2	2	1	1	2	0	1	0	0	0	0	0	0	0	0	0	0	0	0	0	0	0	0	1	0	0	0	0	0	0	0	0	0	0	0	0	0	0	0	0	0	0	0	0	0	0	0	0	0
TOBG-SP78	0	2	0	1	2	1	0	1	1	1	1	0	0	0	0	0	0	0	0	0	0	0	0	0	0	0	0	0	0	0	0	0	0	0	0	0	0	0	0	0	0	0	2	0	0	0	0	0	0
GCA-003232385.1	2	5	0	1	5	0	1	0	0	0	0	0	0	1	0	1	0	1	1	4	0	0	0	2	0	0	0	0	0	0	0	0	0	0	0	0	0	0	0	0	0	0	0	4	0	0	0	0	2
TMED126	2	1	0	1	2	1	1	1	1	1	1	0	0	0	0	0	0	0	0	0	0	0	0	0	0	0	0	0	0	0	0	0	0	0	0	0	0	0	1	0	0	0	1	0	0	0	0	0	0
TMED58	2	2	1	1	3	1	1	1	1	1	1	0	0	0	0	0	0	0	0	0	0	0	0	2	0	0	0	0	0	0	0	0	0	0	0	0	0	0	0	0	0	0	1	0	0	0	0	0	0
TOBG-IN994	0	1	1	1	4	1	0	1	1	1	1	0	0	0	0	0	0	0	0	0	0	0	0	1	0	0	0	0	0	0	0	0	0	0	0	0	0	0	0	0	0	0	1	0	0	0	0	0	0
TOBG-MED713	2	2	1	1	3	1	1	1	1	1	1	0	0	0	0	0	0	0	0	0	0	0	0	2	0	0	0	0	0	0	0	0	0	0	0	0	0	0	0	0	0	0	1	0	0	0	0	0	0
TOBG-MED731	2	1	0	1	2	1	1	1	1	1	1	0	0	0	0	0	0	0	0	0	0	0	0	0	0	0	0	0	0	0	0	0	0	0	0	0	0	0	1	0	0	0	1	0	0	0	0	0	0
TOBG-NAT509	2	1	1	1	2	0	1	0	0	0	0	0	0	0	0	0	0	0	0	0	0	0	0	1	0	0	0	0	0	0	0	0	0	0	0	0	0	0	0	0	0	0	0	0	0	0	0	0	0
TOBG-NAT430	0	3	1	1	2	1	1	1	1	1	1	0	0	0	0	0	0	0	0	0	0	0	0	0	0	0	0	0	0	0	0	0	0	0	0	0	0	0	0	0	0	0	0	0	0	0	0	0	0
TOBG-NAT510	2	2	0	1	2	0	1	0	0	0	0	0	0	0	0	0	0	0	0	0	0	0	0	3	0	0	0	0	0	0	0	0	0	0	0	0	0	0	0	0	0	0	0	0	0	0	0	0	0
TOBG-NAT53	2	2	1	1	2	1	0	1	1	1	1	0	0	0	0	0	0	0	0	0	0	0	0	0	0	0	0	0	0	0	0	0	0	0	0	0	0	0	0	0	0	0	0	0	0	0	0	0	0
[truncated: 102 more columns]

## Sheet: CAZy-reduced
GenomeID	CBM50	CBM2	GH23	GH3	GH13	GH5	GH74	GH102	GH113	GH133	GH94	GH130	GH26	GH1	GH10	GH103	GH25	GH31	GH37	GH73	GH77
GCA-003695505.1	1	0	4	1	1	2	0	0	0	0	1	0	0	1	1	0	0	1	0	0	0
SBR1093	2	2	5	1	2	1	0	0	0	1	0	0	0	0	0	0	1	0	0	0	1
GCA-003696425.1	2	0	3	0	0	0	0	2	0	0	1	0	1	1	0	1	0	0	2	0	0
GCA-001775255.1	3	0	4	2	2	0	0	0	0	1	0	1	0	0	0	0	0	0	0	0	1
GCA-002898375.1	3	0	5	1	3	0	0	1	0	0	0	0	0	0	0	0	0	0	0	0	1
GCA-001443445.1	3	0	5	1	2	0	0	0	0	1	0	0	0	0	0	0	0	0	0	0	0
GCA-004356535.1	2	2	3	1	0	1	0	0	1	0	0	0	0	0	0	0	1	0	0	0	0
UBA2774	2	2	4	1	0	0	0	0	1	0	0	1	0	0	0	0	0	0	0	0	0
TOBG-IN994	0	0	1	1	1	0	2	0	0	0	0	0	0	0	1	0	0	0	0	1	0
GCA-003694065.1	2	0	1	1	0	0	2	1	1	0	0	0	0	0	0	0	0	0	0	0	0
GCA-003695355.1	2	0	1	0	0	0	1	0	0	0	0	0	1	0	0	1	0	1	0	0	0
GCA-001775245.1	2	0	3	1	0	0	0	0	0	1	0	0	0	0	0	0	0	0	0	0	0
GCA-003229065.1	0	2	2	1	0	1	0	0	1	0	0	0	0	0	0	0	0	0	0	0	0
TOBG-EAC99	0	0	2	1	2	0	0	0	0	0	0	0	0	0	0	0	0	0	0	0	0
TARA-ION-00011	0	0	2	1	2	0	0	0	0	0	0	0	0	0	0	0	0	0	0	0	0
TARA-PON-00040	0	0	2	1	1	0	0	0	0	0	0	0	0	0	0	0	0	0	0	1	0
GCA-003232385.1	2	0	5	0	0	0	0	0	0	0	0	0	0	0	0	0	0	0	0	0	0
GCA-004356555.1	2	2	2	1	0	1	0	0	0	0	0	0	0	0	0	0	0	0	0	0	0
GCA-003694225.1	0	0	1	0	0	1	0	0	0	0	1	0	1	0	0	0	0	0	0	0	0
MED-G136	2	0	2	1	1	0	0	0	0	0	0	0	0	0	0	0	0	0	0	0	0
UBA1144	0	0	3	1	0	0	0	0	0	0	0	0	0	0	0	0	0	0	0	0	0
TOBG-EAC113	2	0	2	1	1	0	0	0	0	0	0	0	0	0	0	0	0	0	0	0	0
TARA-IOS-00024	0	0	3	1	0	0	0	0	0	0	0	0	0	0	0	0	0	0	0	0	0
TARA-MED-00070	2	0	2	1	1	0	0	0	0	0	0	0	0	0	0	0	0	0	0	0	0
TOBG-NP136	0	0	3	1	0	0	0	0	0	0	0	0	0	0	0	0	0	0	0	0	0
TARA-RED-00009	0	0	2	0	2	0	0	0	0	0	0	0	0	0	0	0	0	0	0	0	0
TOBG-SP78	0	0	2	0	2	0	0	0	0	0	0	0	0	0	0	0	0	0	0	0	0
TMED58	2	0	2	1	1	0	0	0	0	0	0	0	0	0	0	0	0	0	0	0	0
TOBG-MED713	2	0	2	1	1	0	0	0	0	0	0	0	0	0	0	0	0	0	0	0	0
TOBG-NAT430	0	0	3	1	0	0	0	0	0	0	0	0	0	0	0	0	0	0	0	0	0
TARA-ANE-00014	2	0	2	1	0	0	0	0	0	0	0	0	0	0	0	0	0	0	0	0	0
MED-G137	2	0	2	1	0	0	0	0	0	0	0	0	0	0	0	0	0	0	0	0	0
GCA-007571035.1	2	0	2	0	0	0	0	1	0	0	0	0	0	0	0	0	0	0	0	0	0
GCA-003252465.1	0	0	0	2	0	0	0	0	0	0	1	0	0	0	0	0	0	0	0	0	0
TARA-PSE-00043	2	0	2	1	0	0	0	0	0	0	0	0	0	0	0	0	0	0	0	0	0
TOBG-SAT1607	0	0	2	1	0	0	0	0	0	0	0	0	0	0	0	0	0	0	0	0	0
TOBG-SAT211	2	0	2	1	0	0	0	0	0	0	0	0	0	0	0	0	0	0	0	0	0
TOBG-SP357	2	0	2	1	0	0	0	0	0	0	0	0	0	0	0	0	0	0	0	0	0
TOBG-NAT53	2	0	2	1	0	0	0	0	0	0	0	0	0	0	0	0	0	0	0	0	0
GCA-003696525.1	2	0	1	0	0	0	1	0	0	0	0	0	0	0	0	0	0	0	0	0	0
GCA-007571325.1	2	0	1	0	0	0	0	1	0	0	0	0	0	0	0	0	0	0	0	0	0
GCA-008933205.1	0	0	1	0	0	0	0	0	0	0	0	1	0	0	0	0	0	0	0	0	0
GCA-003232505.1	2	0	1	1	0	0	0	0	0	0	0	0	0	0	0	0	0	0	0	0	0
TMED126	2	0	1	0	1	0	0	0	0	0	0	0	0	0	0	0	0	0	0	0	0
TOBG-MED731	2	0	1	0	1	0	0	0	0	0	0	0	0	0	0	0	0	0	0	0	0
TOBG-NAT509	2	0	1	1	0	0	0	0	0	0	0	0	0	0	0	0	0	0	0	0	0
TOBG-NAT510	2	0	2	0	0	0	0	0	0	0	0	0	0	0	0	0	0	0	0	0	0
TARA-RED-00089	0	0	0	0	0	0	0	0	0	0	0	0	0	0	0	0	0	0	0	0	0
