# Supplementary material for: Marine Dadabacteria exhibit genome streamlining and phototrophy-driven niche partitioning
Source: ISME J. 2020 Nov 23;15(4):1248–56. doi: 10.1038/s41396-020-00834-5 (PMC8115339; doi:10.1038/s41396-020-00834-5)
Supplement: Supplementary file 6 — Supplemental Table 5 [file 41396_2020_834_MOESM6_ESM.xlsx]

## Sheet: README
Table S5. Raw eggNOG v5 output results.
Organic Carbon Associated. eggNOG gene annotations for all MAGs in the organic carbon-associated clade
#query_name			genomeID_ProkkageneID
seed_eggNOG_ortholog
seed_ortholog_evalue
seed_ortholog_score
best_tax_level
Preferred_name
GOs
EC
KEGG_ko
KEGG_Pathway
KEGG_Module
KEGG_Reaction
KEGG_rclass
BRITE
KEGG_TC
CAZy
BiGG_Reaction
Domain
COG ID
COG category
Annotation
Additional Tabs
Hydrothermal. eggNOG gene annotations for all MAGs in the hydrothermal clade
Marine pelagic 1. eggNOG gene annotations for all MAGs in the marine pelagic 1 clade
Marine pelagic 2. eggNOG gene annotations for all MAGs in the marine pelagic 2 clade
Luciferase. eggNOG gene annotations for luciferase counts used Fig1
CRISPR. eggNOG gene annotations for Cas protein counts used Fig1
ABC transporters. eggNOG gene annotations for ABC-type transporter component counts used Fig1
eggNOG iToL. Summarized count values for luciferase, CRISPR, and ABC transporters used in Fig1

## Sheet: Organic Carbon Associated
#query_name	seed_eggNOG_ortholog	seed_ortholog_evalue	seed_ortholog_score	best_tax_level	Preferred_name	GOs	EC	KEGG_ko	KEGG_Pathway	KEGG_Module	KEGG_Reaction	KEGG_rclass	BRITE	KEGG_TC	CAZy	BiGG_Reaction	Domain	COG ID		COG category	Annotation
GCA-004356555.1_1234	585501.HMPREF6123_0997	4.9e-20	103.2	Oribacterium	cspA			ko:K03704					ko00000,ko03000				Bacteria	1VEE0@1239,24QJE@186801,2PSQJ@265975,COG1278@1,COG1278@2	NA|NA|NA	K	'Cold-shock' DNA-binding domain
GCA-004356535.1_1456	585501.HMPREF6123_0997	4.9e-20	103.2	Oribacterium	cspA			ko:K03704					ko00000,ko03000				Bacteria	1VEE0@1239,24QJE@186801,2PSQJ@265975,COG1278@1,COG1278@2	NA|NA|NA	K	'Cold-shock' DNA-binding domain
GCA-001775255.1_1908	1089548.KI783301_gene1658	1.4e-19	101.7	Bacillales incertae sedis	cspC			ko:K03704					ko00000,ko03000				Bacteria	1VEE0@1239,3WF21@539002,4HNJC@91061,COG1278@1,COG1278@2	NA|NA|NA	K	'Cold-shock' DNA-binding domain
GCA-008933205.1_341	1484479.DI14_11675	4.4e-21	106.7	Bacillales incertae sedis	cspA			ko:K03704					ko00000,ko03000				Bacteria	1VEE0@1239,3WF21@539002,4HNJC@91061,COG1278@1,COG1278@2	NA|NA|NA	K	'Cold-shock' DNA-binding domain
GCA-003229065.1_1083	585501.HMPREF6123_0997	2.9e-20	104	Oribacterium	cspA			ko:K03704					ko00000,ko03000				Bacteria	1VEE0@1239,24QJE@186801,2PSQJ@265975,COG1278@1,COG1278@2	NA|NA|NA	K	'Cold-shock' DNA-binding domain
GCA-003232505.1_627	585501.HMPREF6123_0997	8.4e-20	102.4	Oribacterium	cspA			ko:K03704					ko00000,ko03000				Bacteria	1VEE0@1239,24QJE@186801,2PSQJ@265975,COG1278@1,COG1278@2	NA|NA|NA	K	'Cold-shock' DNA-binding domain
UBA2774_1803	585501.HMPREF6123_0997	2.9e-20	104	Oribacterium	cspA			ko:K03704					ko00000,ko03000				Bacteria	1VEE0@1239,24QJE@186801,2PSQJ@265975,COG1278@1,COG1278@2	NA|NA|NA	K	'Cold-shock' DNA-binding domain
SBR1093_565	1321782.HMPREF1986_00253	4.1e-19	100.1	Oribacterium	cspA			ko:K03704					ko00000,ko03000				Bacteria	1VEE0@1239,24QJE@186801,2PSQJ@265975,COG1278@1,COG1278@2	NA|NA|NA	K	'Cold-shock' DNA-binding domain
GCA-002898375.1_484	1123372.AUIT01000006_gene1367	4.5e-21	106.7	Thermodesulfobacteria	cspA			ko:K03704					ko00000,ko03000				Bacteria	2GI1V@200940,COG1278@1,COG1278@2	NA|NA|NA	K	'Cold-shock' DNA-binding domain
GCA-002898375.1_2111	706587.Desti_4798	2.8e-122	444.9	Proteobacteria													Bacteria	1MUQY@1224,COG1809@1,COG1809@2	NA|NA|NA	S	(2R)-phospho-3-sulfolactate synthase (ComA)
GCA-008933205.1_621	395493.BegalDRAFT_3371	2.6e-51	208.4	Gammaproteobacteria	cysW			ko:K02047	ko00920,ko02010,map00920,map02010	M00185			ko00000,ko00001,ko00002,ko02000	3.A.1.6.1,3.A.1.6.3			Bacteria	1MV8X@1224,1RNZK@1236,COG4208@1,COG4208@2	NA|NA|NA	P	(ABC) transporter
GCA-001775255.1_1934	56780.SYN_00227	1.7e-14	85.5	Deltaproteobacteria													Bacteria	1NJUT@1224,2WSRZ@28221,42WXF@68525,COG2198@1,COG2198@2	NA|NA|NA	T	(Hpt) domain
UBA2774_1113	56780.SYN_00227	1.7e-19	102.1	Deltaproteobacteria													Bacteria	1NJUT@1224,2WSRZ@28221,42WXF@68525,COG2198@1,COG2198@2	NA|NA|NA	T	(Hpt) domain
SBR1093_1462	56780.SYN_00227	8.7e-16	89.7	Deltaproteobacteria													Bacteria	1NJUT@1224,2WSRZ@28221,42WXF@68525,COG2198@1,COG2198@2	NA|NA|NA	T	(Hpt) domain
GCA-002898375.1_216	56780.SYN_00227	4.2e-20	104	Deltaproteobacteria													Bacteria	1NJUT@1224,2WSRZ@28221,42WXF@68525,COG2198@1,COG2198@2	NA|NA|NA	T	(Hpt) domain
UBA2774_758	105422.BBPM01000010_gene6721	8.2e-98	364	Actinobacteria	sdr2		1.4.3.10,1.4.3.4	ko:K00274,ko:K03343	ko00260,ko00330,ko00340,ko00350,ko00360,ko00380,ko00950,ko00982,ko01100,ko01110,ko04726,ko04728,ko05030,ko05031,ko05034,map00260,map00330,map00340,map00350,map00360,map00380,map00950,map00982,map01100,map01110,map04726,map04728,map05030,map05031,map05034	M00135	R01151,R02173,R02382,R02529,R02532,R02613,R02908,R02919,R04025,R04300,R04674,R04890,R04893,R04894,R04907,R04908,R08346,R08347,R08348,R11354	RC00062,RC00160,RC00225,RC00676,RC00807,RC00808,RC01808,RC02226,RC02713	ko00000,ko00001,ko00002,ko01000				Bacteria	2GK23@201174,COG1231@1,COG1231@2	NA|NA|NA	E	(mono)amine oxidase
GCA-004356555.1_801	338963.Pcar_1390	2.5e-124	452.2	Desulfuromonadales	nhaA	GO:0003674,GO:0005215,GO:0005451,GO:0005488,GO:0005543,GO:0005575,GO:0005623,GO:0005886,GO:0005887,GO:0006810,GO:0006811,GO:0006812,GO:0006814,GO:0006873,GO:0006875,GO:0006883,GO:0006885,GO:0006950,GO:0006970,GO:0008150,GO:0008289,GO:0008324,GO:0009628,GO:0009651,GO:0009987,GO:0015075,GO:0015077,GO:0015078,GO:0015081,GO:0015291,GO:0015297,GO:0015298,GO:0015299,GO:0015318,GO:0015385,GO:0015491,GO:…		ko:K03313					ko00000,ko02000	2.A.33.1		iSF_1195.SF0016,iSFxv_1172.SFxv_0017,iS_1188.S0018	Bacteria	1MW15@1224,2WINT@28221,42MBN@68525,43T6E@69541,COG3004@1,COG3004@2	NA|NA|NA	P	) H( ) antiporter that extrudes sodium in exchange for external protons
GCA-004356535.1_1211	338963.Pcar_1390	5.5e-124	451.1	Desulfuromonadales	nhaA	GO:0003674,GO:0005215,GO:0005451,GO:0005488,GO:0005543,GO:0005575,GO:0005623,GO:0005886,GO:0005887,GO:0006810,GO:0006811,GO:0006812,GO:0006814,GO:0006873,GO:0006875,GO:0006883,GO:0006885,GO:0006950,GO:0006970,GO:0008150,GO:0008289,GO:0008324,GO:0009628,GO:0009651,GO:0009987,GO:0015075,GO:0015077,GO:0015078,GO:0015081,GO:0015291,GO:0015297,GO:0015298,GO:0015299,GO:0015318,GO:0015385,GO:0015491,GO:…		ko:K03313					ko00000,ko02000	2.A.33.1		iSF_1195.SF0016,iSFxv_1172.SFxv_0017,iS_1188.S0018	Bacteria	1MW15@1224,2WINT@28221,42MBN@68525,43T6E@69541,COG3004@1,COG3004@2	NA|NA|NA	P	) H( ) antiporter that extrudes sodium in exchange for external protons
GCA-001443445.1_2121	479434.Sthe_1967	1.4e-119	436.4	Chloroflexi	nhaA			ko:K03313					ko00000,ko02000	2.A.33.1			Bacteria	2G7ZG@200795,COG3004@1,COG3004@2	NA|NA|NA	P	) H( ) antiporter that extrudes sodium in exchange for external protons
UBA2774_1659	1121033.AUCF01000012_gene831	6e-125	454.1	Rhodospirillales	nhaA			ko:K03313					ko00000,ko02000	2.A.33.1			Bacteria	1MW15@1224,2JQU5@204441,2TSI5@28211,COG3004@1,COG3004@2	NA|NA|NA	P	) H( ) antiporter that extrudes sodium in exchange for external protons
GCA-003229065.1_875	1487953.JMKF01000088_gene5449	2.1e-16	91.7	Oscillatoriales	hisA	GO:0000105,GO:0000162,GO:0003674,GO:0003824,GO:0003949,GO:0005575,GO:0005622,GO:0005623,GO:0005737,GO:0006082,GO:0006520,GO:0006547,GO:0006568,GO:0006576,GO:0006586,GO:0006725,GO:0006807,GO:0008150,GO:0008152,GO:0008652,GO:0009058,GO:0009072,GO:0009073,GO:0009308,GO:0009309,GO:0009987,GO:0016053,GO:0016853,GO:0016860,GO:0016861,GO:0018130,GO:0019438,GO:0019752,GO:0034641,GO:0042401,GO:0042430,GO:…	5.3.1.16	ko:K01814	ko00340,ko01100,ko01110,ko01230,map00340,map01100,map01110,map01230	M00026	R04640	RC00945	ko00000,ko00001,ko00002,ko01000				Bacteria	1G1S9@1117,1H7RU@1150,COG0106@1,COG0106@2	NA|NA|NA	E	1-(5-phosphoribosyl)-5- (5-phosphoribosylamino)methylideneamino imidazole-4-carboxamide isomerase
GCA-002898375.1_2329	237368.SCABRO_01417	7.9e-32	143.3	Bacteria													Bacteria	COG0296@1,COG0296@2	NA|NA|NA	G	1,4-alpha-glucan branching enzyme activity
GCA-001443445.1_1372	269799.Gmet_3091	3.1e-126	458.4	Desulfuromonadales	ccpA		1.11.1.5	ko:K00428					ko00000,ko01000				Bacteria	1MV70@1224,2WMZF@28221,42N1I@68525,43TFV@69541,COG1858@1,COG1858@2	NA|NA|NA	C	2 heme-binding sites
GCA-001775255.1_982	243231.GSU0466	7.9e-130	470.3	Desulfuromonadales	ccpA		1.11.1.5	ko:K00428					ko00000,ko01000				Bacteria	1MV70@1224,2WMZF@28221,42N1I@68525,43TFV@69541,COG1858@1,COG1858@2	NA|NA|NA	C	2 heme-binding sites
GCA-004356555.1_1307	309799.DICTH_1443	3.8e-19	101.3	Bacteria				ko:K13643					ko00000,ko03000				Bacteria	COG1959@1,COG1959@2	NA|NA|NA	K	2 iron, 2 sulfur cluster binding
GCA-004356535.1_1175	309799.DICTH_1443	3.8e-19	101.3	Bacteria				ko:K13643					ko00000,ko03000				Bacteria	COG1959@1,COG1959@2	NA|NA|NA	K	2 iron, 2 sulfur cluster binding
GCA-007571325.1_1099	515635.Dtur_1552	1.9e-18	99	Bacteria				ko:K13643					ko00000,ko03000				Bacteria	COG1959@1,COG1959@2	NA|NA|NA	K	2 iron, 2 sulfur cluster binding
GCA-007571035.1_325	515635.Dtur_1552	1.9e-18	99	Bacteria				ko:K13643					ko00000,ko03000				Bacteria	COG1959@1,COG1959@2	NA|NA|NA	K	2 iron, 2 sulfur cluster binding
UBA2774_1368	309799.DICTH_1443	1.9e-18	99	Bacteria				ko:K13643					ko00000,ko03000				Bacteria	COG1959@1,COG1959@2	NA|NA|NA	K	2 iron, 2 sulfur cluster binding
SBR1093_575	309799.DICTH_1162	1.5e-16	92.4	Bacteria													Bacteria	COG1959@1,COG1959@2	NA|NA|NA	K	2 iron, 2 sulfur cluster binding
GCA-004356535.1_90	1408473.JHXO01000001_gene2109	1.7e-24	119	Bacteria	folK		2.7.6.3,4.1.2.25	ko:K00950,ko:K13940	ko00790,ko01100,map00790,map01100	M00126,M00841	R03503,R03504	RC00002,RC00017,RC00721,RC00943	ko00000,ko00001,ko00002,ko01000				Bacteria	COG0801@1,COG0801@2	NA|NA|NA	H	2-amino-4-hydroxy-6-hydroxymethyldihydropteridine diphosphokinase activity
GCA-007571325.1_391	309799.DICTH_0462	2.1e-35	155.6	Bacteria	folK		2.7.6.3,4.1.2.25	ko:K00950,ko:K13940	ko00790,ko01100,map00790,map01100	M00126,M00841	R03503,R03504	RC00002,RC00017,RC00721,RC00943	ko00000,ko00001,ko00002,ko01000			iLJ478.TM0041	Bacteria	COG0801@1,COG0801@2	NA|NA|NA	H	2-amino-4-hydroxy-6-hydroxymethyldihydropteridine diphosphokinase activity
GCA-007571035.1_788	309799.DICTH_0462	3.2e-36	158.3	Bacteria	folK		2.7.6.3,4.1.2.25	ko:K00950,ko:K13940	ko00790,ko01100,map00790,map01100	M00126,M00841	R03503,R03504	RC00002,RC00017,RC00721,RC00943	ko00000,ko00001,ko00002,ko01000			iLJ478.TM0041	Bacteria	COG0801@1,COG0801@2	NA|NA|NA	H	2-amino-4-hydroxy-6-hydroxymethyldihydropteridine diphosphokinase activity
GCA-004356555.1_816	243274.THEMA_04595	2e-38	165.6	Thermotogae	folK		2.7.6.3,4.1.2.25	ko:K00950,ko:K13940	ko00790,ko01100,map00790,map01100	M00126,M00841	R03503,R03504	RC00002,RC00017,RC00721,RC00943	ko00000,ko00001,ko00002,ko01000			iLJ478.TM0041	Bacteria	2GDA7@200918,COG0801@1,COG0801@2	NA|NA|NA	H	2-amino-4-hydroxy-6-hydroxymethyldihydropteridine pyrophosphokinase
GCA-004356535.1_1226	243274.THEMA_04595	7.4e-38	163.7	Thermotogae	folK		2.7.6.3,4.1.2.25	ko:K00950,ko:K13940	ko00790,ko01100,map00790,map01100	M00126,M00841	R03503,R03504	RC00002,RC00017,RC00721,RC00943	ko00000,ko00001,ko00002,ko01000			iLJ478.TM0041	Bacteria	2GDA7@200918,COG0801@1,COG0801@2	NA|NA|NA	H	2-amino-4-hydroxy-6-hydroxymethyldihydropteridine pyrophosphokinase
GCA-001775245.1_230	309803.CTN_0650	7.2e-19	99.8	Thermotogae	folK		2.7.6.3,4.1.2.25	ko:K00950,ko:K13940	ko00790,ko01100,map00790,map01100	M00126,M00841	R03503,R03504	RC00002,RC00017,RC00721,RC00943	ko00000,ko00001,ko00002,ko01000			iLJ478.TM0041	Bacteria	2GDA7@200918,COG0801@1,COG0801@2	NA|NA|NA	H	2-amino-4-hydroxy-6-hydroxymethyldihydropteridine pyrophosphokinase
GCA-001775255.1_1532	1168034.FH5T_08705	4.6e-27	127.5	Bacteroidetes	folK		1.13.11.81,2.5.1.15,2.7.6.3,3.5.4.16,4.1.2.25,5.1.99.8	ko:K00796,ko:K00950,ko:K01495,ko:K01633,ko:K13940	ko00790,ko01100,map00790,map01100	M00126,M00840,M00841,M00842,M00843	R00428,R03066,R03067,R03503,R03504,R04639,R05046,R05048,R11037,R11073	RC00002,RC00017,RC00121,RC00263,RC00294,RC00323,RC00721,RC00842,RC00943,RC00945,RC01188,RC01479,RC03333,RC03334	ko00000,ko00001,ko00002,ko01000				Bacteria	4NWDI@976,COG0801@1,COG0801@2	NA|NA|NA	H	2-amino-4-hydroxy-6-hydroxymethyldihydropteridine pyrophosphokinase
GCA-003229065.1_174	469381.Dpep_1457	1.2e-29	136.7	Synergistetes	folK		2.7.6.3,3.5.4.16,3.5.4.39,4.1.2.25	ko:K00950,ko:K09007,ko:K13940,ko:K17488	ko00790,ko01100,map00790,map01100	M00126,M00841	R00428,R03503,R03504,R04639,R05046,R05048,R10348	RC00002,RC00017,RC00263,RC00294,RC00323,RC00721,RC00943,RC00945,RC01188,RC02504,RC03131	ko00000,ko00001,ko00002,ko01000				Bacteria	3TB8E@508458,COG0801@1,COG0801@2,COG1469@1,COG1469@2	NA|NA|NA	H	2-amino-4-hydroxy-6-hydroxymethyldihydropteridine pyrophosphokinase
GCA-003229065.1_1360	1168034.FH5T_08705	7.4e-17	93.2	Bacteroidetes	folK		1.13.11.81,2.5.1.15,2.7.6.3,3.5.4.16,4.1.2.25,5.1.99.8	ko:K00796,ko:K00950,ko:K01495,ko:K01633,ko:K13940	ko00790,ko01100,map00790,map01100	M00126,M00840,M00841,M00842,M00843	R00428,R03066,R03067,R03503,R03504,R04639,R05046,R05048,R11037,R11073	RC00002,RC00017,RC00121,RC00263,RC00294,RC00323,RC00721,RC00842,RC00943,RC00945,RC01188,RC01479,RC03333,RC03334	ko00000,ko00001,ko00002,ko01000				Bacteria	4NWDI@976,COG0801@1,COG0801@2	NA|NA|NA	H	2-amino-4-hydroxy-6-hydroxymethyldihydropteridine pyrophosphokinase
GCA-003232505.1_225	243274.THEMA_04595	1e-39	169.9	Thermotogae	folK		2.7.6.3,4.1.2.25	ko:K00950,ko:K13940	ko00790,ko01100,map00790,map01100	M00126,M00841	R03503,R03504	RC00002,RC00017,RC00721,RC00943	ko00000,ko00001,ko00002,ko01000			iLJ478.TM0041	Bacteria	2GDA7@200918,COG0801@1,COG0801@2	NA|NA|NA	H	2-amino-4-hydroxy-6-hydroxymethyldihydropteridine pyrophosphokinase
UBA2774_615	1168034.FH5T_08705	4.8e-24	117.5	Bacteroidetes	folK		1.13.11.81,2.5.1.15,2.7.6.3,3.5.4.16,4.1.2.25,5.1.99.8	ko:K00796,ko:K00950,ko:K01495,ko:K01633,ko:K13940	ko00790,ko01100,map00790,map01100	M00126,M00840,M00841,M00842,M00843	R00428,R03066,R03067,R03503,R03504,R04639,R05046,R05048,R11037,R11073	RC00002,RC00017,RC00121,RC00263,RC00294,RC00323,RC00721,RC00842,RC00943,RC00945,RC01188,RC01479,RC03333,RC03334	ko00000,ko00001,ko00002,ko01000				Bacteria	4NWDI@976,COG0801@1,COG0801@2	NA|NA|NA	H	2-amino-4-hydroxy-6-hydroxymethyldihydropteridine pyrophosphokinase
SBR1093_1332	1168034.FH5T_08705	5.4e-28	130.6	Bacteroidetes	folK		1.13.11.81,2.5.1.15,2.7.6.3,3.5.4.16,4.1.2.25,5.1.99.8	ko:K00796,ko:K00950,ko:K01495,ko:K01633,ko:K13940	ko00790,ko01100,map00790,map01100	M00126,M00840,M00841,M00842,M00843	R00428,R03066,R03067,R03503,R03504,R04639,R05046,R05048,R11037,R11073	RC00002,RC00017,RC00121,RC00263,RC00294,RC00323,RC00721,RC00842,RC00943,RC00945,RC01188,RC01479,RC03333,RC03334	ko00000,ko00001,ko00002,ko01000				Bacteria	4NWDI@976,COG0801@1,COG0801@2	NA|NA|NA	H	2-amino-4-hydroxy-6-hydroxymethyldihydropteridine pyrophosphokinase
GCA-001775255.1_139	59374.Fisuc_2141	1.5e-48	199.1	Bacteria	ispF		2.7.7.60,4.6.1.12	ko:K01770,ko:K12506	ko00900,ko01100,ko01110,ko01130,map00900,map01100,map01110,map01130	M00096	R05633,R05637	RC00002,RC01440	ko00000,ko00001,ko00002,ko01000				Bacteria	COG0245@1,COG0245@2	NA|NA|NA	I	2-C-methyl-D-erythritol 2,4-cyclodiphosphate synthase activity
GCA-003232505.1_563	59374.Fisuc_2141	6.4e-47	193.7	Bacteria	ispF		2.7.7.60,4.6.1.12	ko:K01770,ko:K12506	ko00900,ko01100,ko01110,ko01130,map00900,map01100,map01110,map01130	M00096	R05633,R05637	RC00002,RC01440	ko00000,ko00001,ko00002,ko01000				Bacteria	COG0245@1,COG0245@2	NA|NA|NA	I	2-C-methyl-D-erythritol 2,4-cyclodiphosphate synthase activity
GCA-007571325.1_257	632245.CLP_1260	4.3e-32	144.8	Clostridiaceae	eda		4.1.2.14,4.1.3.42	ko:K01625	ko00030,ko00630,ko01100,ko01120,ko01200,map00030,map00630,map01100,map01120,map01200	M00008,M00061,M00308,M00631	R00470,R05605	RC00307,RC00308,RC00435	ko00000,ko00001,ko00002,ko01000				Bacteria	1TS0F@1239,248GA@186801,36ETT@31979,COG0800@1,COG0800@2	NA|NA|NA	G	2-dehydro-3-deoxyphosphogluconate aldolase 4-hydroxy-2-oxoglutarate aldolase
GCA-007571035.1_385	632245.CLP_1260	4.3e-32	144.8	Clostridiaceae	eda		4.1.2.14,4.1.3.42	ko:K01625	ko00030,ko00630,ko01100,ko01120,ko01200,map00030,map00630,map01100,map01120,map01200	M00008,M00061,M00308,M00631	R00470,R05605	RC00307,RC00308,RC00435	ko00000,ko00001,ko00002,ko01000				Bacteria	1TS0F@1239,248GA@186801,36ETT@31979,COG0800@1,COG0800@2	NA|NA|NA	G	2-dehydro-3-deoxyphosphogluconate aldolase 4-hydroxy-2-oxoglutarate aldolase
GCA-003229065.1_1344	1294142.CINTURNW_3410	2.4e-38	165.6	Clostridiaceae	eda		4.1.2.14,4.1.3.42	ko:K01625	ko00030,ko00630,ko01100,ko01120,ko01200,map00030,map00630,map01100,map01120,map01200	M00008,M00061,M00308,M00631	R00470,R05605	RC00307,RC00308,RC00435	ko00000,ko00001,ko00002,ko01000				Bacteria	1TS0F@1239,248GA@186801,36ETT@31979,COG0800@1,COG0800@2	NA|NA|NA	G	2-dehydro-3-deoxyphosphogluconate aldolase 4-hydroxy-2-oxoglutarate aldolase
UBA2774_119	997350.HMPREF9129_0810	7.5e-40	170.6	Peptoniphilaceae	eda		4.1.2.14,4.1.3.42	ko:K01625	ko00030,ko00630,ko01100,ko01120,ko01200,map00030,map00630,map01100,map01120,map01200	M00008,M00061,M00308,M00631	R00470,R05605	RC00307,RC00308,RC00435	ko00000,ko00001,ko00002,ko01000				Bacteria	1TS0F@1239,22G7M@1570339,248GA@186801,COG0800@1,COG0800@2	NA|NA|NA	G	2-dehydro-3-deoxyphosphogluconate aldolase 4-hydroxy-2-oxoglutarate aldolase
GCA-001443445.1_99	1123367.C666_18020	1e-70	273.1	Rhodocyclales	nahD												Bacteria	1RDNQ@1224,2KWHY@206389,2VQ4T@28216,COG3917@1,COG3917@2	NA|NA|NA	Q	2-hydroxychromene-2-carboxylate isomerase
GCA-001775245.1_698	1123367.C666_18020	2e-69	268.9	Rhodocyclales	nahD												Bacteria	1RDNQ@1224,2KWHY@206389,2VQ4T@28216,COG3917@1,COG3917@2	NA|NA|NA	Q	2-hydroxychromene-2-carboxylate isomerase
GCA-001775255.1_116	76114.ebA2541	1.8e-62	245.7	Rhodocyclales	nahD												Bacteria	1RDNQ@1224,2KWHY@206389,2VQ4T@28216,COG3917@1,COG3917@2	NA|NA|NA	Q	2-hydroxychromene-2-carboxylate isomerase
GCA-008933205.1_745	930169.B5T_00382	2.2e-44	185.7	Gammaproteobacteria	MA20_32385												Bacteria	1RDNQ@1224,1T08P@1236,COG3917@1,COG3917@2	NA|NA|NA	Q	2-hydroxychromene-2-carboxylate isomerase
UBA2774_505	1348657.M622_01070	2.4e-67	261.9	Rhodocyclales	nahD												Bacteria	1RDNQ@1224,2KWHY@206389,2VQ4T@28216,COG3917@1,COG3917@2	NA|NA|NA	Q	2-hydroxychromene-2-carboxylate isomerase
GCA-002898375.1_2112	472759.Nhal_3038	1.8e-171	609	Gammaproteobacteria			4.2.1.79	ko:K01720	ko00640,map00640		R04424	RC01152	ko00000,ko00001,ko01000				Bacteria	1MUIG@1224,1RPQN@1236,COG2079@1,COG2079@2	NA|NA|NA	S	2-methylcitrate dehydratase
GCA-003252465.1_524	1154860.SAG0136_09660	1.2e-70	273.1	Firmicutes	ycf23		1.1.1.205,1.13.12.16	ko:K00088,ko:K00459	ko00230,ko00910,ko00983,ko01100,ko01110,map00230,map00910,map00983,map01100,map01110	M00050	R00025,R01130,R08240	RC00143,RC02207,RC02541,RC02759	ko00000,ko00001,ko00002,ko01000,ko04147				Bacteria	1V4I9@1239,COG2070@1,COG2070@2	NA|NA|NA	S	2-Nitropropane dioxygenase
GCA-007571325.1_166	479434.Sthe_2058	9.1e-258	896.7	Thermomicrobia	sucA	GO:0000287,GO:0003674,GO:0003824,GO:0004591,GO:0005488,GO:0005515,GO:0005575,GO:0005618,GO:0005622,GO:0005623,GO:0005737,GO:0005829,GO:0005886,GO:0006082,GO:0006091,GO:0006099,GO:0006101,GO:0006103,GO:0008150,GO:0008152,GO:0008683,GO:0009055,GO:0009060,GO:0009987,GO:0015980,GO:0016020,GO:0016491,GO:0016624,GO:0016740,GO:0016744,GO:0016829,GO:0016830,GO:0016831,GO:0016903,GO:0016999,GO:0017144,GO:…	1.2.4.2,4.1.1.71	ko:K00164,ko:K01616	ko00020,ko00310,ko00380,ko01100,ko01110,ko01120,ko01130,ko01200,map00020,map00310,map00380,map01100,map01110,map01120,map01130,map01200	M00009,M00011,M00032	R00621,R01933,R01940,R03316,R08549	RC00004,RC00027,RC00627,RC02743,RC02833,RC02883	br01601,ko00000,ko00001,ko00002,ko01000			iNJ661.Rv1248c,iSSON_1240.SSON_0677,iYL1228.KPN_00732	Bacteria	27XYT@189775,2G638@200795,COG0567@1,COG0567@2	NA|NA|NA	C	2-oxoglutarate dehydrogenase N-terminus
GCA-007571035.1_280	479434.Sthe_2058	9.1e-258	896.7	Thermomicrobia	sucA	GO:0000287,GO:0003674,GO:0003824,GO:0004591,GO:0005488,GO:0005515,GO:0005575,GO:0005618,GO:0005622,GO:0005623,GO:0005737,GO:0005829,GO:0005886,GO:0006082,GO:0006091,GO:0006099,GO:0006101,GO:0006103,GO:0008150,GO:0008152,GO:0008683,GO:0009055,GO:0009060,GO:0009987,GO:0015980,GO:0016020,GO:0016491,GO:0016624,GO:0016740,GO:0016744,GO:0016829,GO:0016830,GO:0016831,GO:0016903,GO:0016999,GO:0017144,GO:…	1.2.4.2,4.1.1.71	ko:K00164,ko:K01616	ko00020,ko00310,ko00380,ko01100,ko01110,ko01120,ko01130,ko01200,map00020,map00310,map00380,map01100,map01110,map01120,map01130,map01200	M00009,M00011,M00032	R00621,R01933,R01940,R03316,R08549	RC00004,RC00027,RC00627,RC02743,RC02833,RC02883	br01601,ko00000,ko00001,ko00002,ko01000			iNJ661.Rv1248c,iSSON_1240.SSON_0677,iYL1228.KPN_00732	Bacteria	27XYT@189775,2G638@200795,COG0567@1,COG0567@2	NA|NA|NA	C	2-oxoglutarate dehydrogenase N-terminus
GCA-001443445.1_200	1499967.BAYZ01000105_gene3502	7.9e-77	293.9	Bacteria			4.2.1.80	ko:K02554	ko00360,ko00362,ko00621,ko00622,ko01100,ko01120,ko01220,map00360,map00362,map00621,map00622,map01100,map01120,map01220	M00545,M00569	R02601,R04781	RC00750,RC01213	br01602,ko00000,ko00001,ko00002,ko01000				Bacteria	COG3971@1,COG3971@2	NA|NA|NA	Q	2-oxopent-4-enoate hydratase activity
GCA-004356535.1_1159	224324.aq_542	5.1e-141	507.7	Bacteria	apgM		5.4.2.12	ko:K15635	ko00010,ko00260,ko00680,ko01100,ko01110,ko01120,ko01130,ko01200,ko01230,map00010,map00260,map00680,map01100,map01110,map01120,map01130,map01200,map01230	M00001,M00002,M00003	R01518	RC00536	ko00000,ko00001,ko00002,ko01000				Bacteria	COG3635@1,COG3635@2	NA|NA|NA	G	2,3-bisphosphoglycerate-independent phosphoglycerate mutase activity
GCA-001443445.1_1288	932678.THERU_00075	1.9e-143	515.8	Bacteria	apgM		5.4.2.12	ko:K15635	ko00010,ko00260,ko00680,ko01100,ko01110,ko01120,ko01130,ko01200,ko01230,map00010,map00260,map00680,map01100,map01110,map01120,map01130,map01200,map01230	M00001,M00002,M00003	R01518	RC00536	ko00000,ko00001,ko00002,ko01000				Bacteria	COG3635@1,COG3635@2	NA|NA|NA	G	2,3-bisphosphoglycerate-independent phosphoglycerate mutase activity
GCA-007571325.1_811	224324.aq_542	4.9e-136	491.1	Bacteria	apgM		5.4.2.12	ko:K15635	ko00010,ko00260,ko00680,ko01100,ko01110,ko01120,ko01130,ko01200,ko01230,map00010,map00260,map00680,map01100,map01110,map01120,map01130,map01200,map01230	M00001,M00002,M00003	R01518	RC00536	ko00000,ko00001,ko00002,ko01000				Bacteria	COG3635@1,COG3635@2	NA|NA|NA	G	2,3-bisphosphoglycerate-independent phosphoglycerate mutase activity
SBR1093_1475	932678.THERU_00075	1.6e-134	486.1	Bacteria	apgM		5.4.2.12	ko:K15635	ko00010,ko00260,ko00680,ko01100,ko01110,ko01120,ko01130,ko01200,ko01230,map00010,map00260,map00680,map01100,map01110,map01120,map01130,map01200,map01230	M00001,M00002,M00003	R01518	RC00536	ko00000,ko00001,ko00002,ko01000				Bacteria	COG3635@1,COG3635@2	NA|NA|NA	G	2,3-bisphosphoglycerate-independent phosphoglycerate mutase activity
GCA-002898375.1_124	932678.THERU_00075	1.5e-148	532.7	Bacteria	apgM		5.4.2.12	ko:K15635	ko00010,ko00260,ko00680,ko01100,ko01110,ko01120,ko01130,ko01200,ko01230,map00010,map00260,map00680,map01100,map01110,map01120,map01130,map01200,map01230	M00001,M00002,M00003	R01518	RC00536	ko00000,ko00001,ko00002,ko01000				Bacteria	COG3635@1,COG3635@2	NA|NA|NA	G	2,3-bisphosphoglycerate-independent phosphoglycerate mutase activity
GCA-001443445.1_1080	247490.KSU1_D0201	1.6e-36	159.1	Planctomycetes			2.6.1.102	ko:K13010	ko00520,map00520		R10460	RC00006,RC00781	ko00000,ko00001,ko01000,ko01005,ko01007				Bacteria	2J1H7@203682,COG0399@1,COG0399@2	NA|NA|NA	J	23S rRNA-intervening sequence protein
GCA-001443445.1_1391	105559.Nwat_0046	2.2e-31	141.7	Chromatiales			2.6.1.102	ko:K13010	ko00520,map00520		R10460	RC00006,RC00781	ko00000,ko00001,ko01000,ko01005,ko01007				Bacteria	1N0QW@1224,1S8YK@1236,1X28T@135613,COG0399@1,COG0399@2	NA|NA|NA	J	23S rRNA-intervening sequence protein
GCA-001443445.1_1527	1094466.KQS_01725	1.1e-17	96.3	Flavobacterium													Bacteria	1I3DE@117743,2AR54@1,2NWXT@237,31GER@2,4NSCR@976	NA|NA|NA	J	23S rRNA-intervening sequence protein
GCA-002898375.1_1952	404380.Gbem_0863	1.1e-40	172.6	Desulfuromonadales			2.6.1.102	ko:K13010	ko00520,map00520		R10460	RC00006,RC00781	ko00000,ko00001,ko01000,ko01005,ko01007				Bacteria	1N0QW@1224,2WRUT@28221,42W70@68525,43VFU@69541,COG0399@1,COG0399@2	NA|NA|NA	M	23S rRNA-intervening sequence protein
GCA-002898375.1_1964	1116472.MGMO_6c00290	5.5e-32	143.7	Methylococcales			2.6.1.102	ko:K13010	ko00520,map00520		R10460	RC00006,RC00781	ko00000,ko00001,ko01000,ko01005,ko01007				Bacteria	1N0QW@1224,1RUKI@1236,1XGHP@135618,COG0399@1,COG0399@2	NA|NA|NA	J	23S rRNA-intervening sequence protein
GCA-001443445.1_80	443218.AS9A_2959	3.4e-95	354.8	Mycobacteriaceae	frdB	GO:0000104,GO:0001539,GO:0003674,GO:0003824,GO:0005488,GO:0005575,GO:0005622,GO:0005623,GO:0005737,GO:0005829,GO:0005886,GO:0006091,GO:0006113,GO:0006928,GO:0006996,GO:0008150,GO:0008152,GO:0009055,GO:0009061,GO:0009987,GO:0015980,GO:0016020,GO:0016043,GO:0016491,GO:0016627,GO:0022607,GO:0022900,GO:0030030,GO:0030031,GO:0032991,GO:0040011,GO:0044085,GO:0044237,GO:0044424,GO:0044425,GO:0044444,GO:…	1.3.5.1,1.3.5.4	ko:K00240,ko:K00245	ko00020,ko00190,ko00620,ko00650,ko00720,ko01100,ko01110,ko01120,ko01130,ko01200,ko02020,map00020,map00190,map00620,map00650,map00720,map01100,map01110,map01120,map01130,map01200,map02020	M00009,M00011,M00149,M00150,M00173,M00374,M00376	R02164	RC00045	ko00000,ko00001,ko00002,ko01000			iNJ661.Rv1553,iPC815.YPO0359,iSDY_1059.SDY_4397	Bacteria	235N9@1762,2GP9C@201174,COG0479@1,COG0479@2	NA|NA|NA	C	2Fe-2S iron-sulfur cluster binding domain
GCA-008933205.1_78	329726.AM1_1919	1.4e-27	129.8	Bacteria				ko:K07336,ko:K07394					ko00000,ko01000				Bacteria	COG3751@1,COG3751@2	NA|NA|NA	O	2OG-Fe(II) oxygenase superfamily
GCA-004356555.1_973	96561.Dole_2608	7.6e-53	214.5	Desulfobacterales			1.1.1.412	ko:K22320					ko00000,ko01000				Bacteria	1P603@1224,2MI68@213118,2WKS6@28221,42NGH@68525,COG0451@1,COG0451@2	NA|NA|NA	M	3-beta hydroxysteroid dehydrogenase isomerase
GCA-004356535.1_384	96561.Dole_2608	7.6e-53	214.5	Desulfobacterales			1.1.1.412	ko:K22320					ko00000,ko01000				Bacteria	1P603@1224,2MI68@213118,2WKS6@28221,42NGH@68525,COG0451@1,COG0451@2	NA|NA|NA	M	3-beta hydroxysteroid dehydrogenase isomerase
GCA-001443445.1_2284	1232437.KL661985_gene3595	1.2e-50	207.2	Desulfobacterales	cdh1		1.1.1.412	ko:K22320					ko00000,ko01000				Bacteria	1P603@1224,2MI68@213118,2WKS6@28221,42NGH@68525,COG0451@1,COG0451@2	NA|NA|NA	M	3-beta hydroxysteroid dehydrogenase isomerase
GCA-001775245.1_459	1232437.KL661985_gene3595	4.4e-53	215.3	Desulfobacterales	cdh1		1.1.1.412	ko:K22320					ko00000,ko01000				Bacteria	1P603@1224,2MI68@213118,2WKS6@28221,42NGH@68525,COG0451@1,COG0451@2	NA|NA|NA	M	3-beta hydroxysteroid dehydrogenase isomerase
GCA-001775255.1_336	96561.Dole_2608	1.5e-56	226.9	Desulfobacterales			1.1.1.412	ko:K22320					ko00000,ko01000				Bacteria	1P603@1224,2MI68@213118,2WKS6@28221,42NGH@68525,COG0451@1,COG0451@2	NA|NA|NA	M	3-beta hydroxysteroid dehydrogenase isomerase
GCA-003229065.1_405	96561.Dole_2608	4.7e-55	221.9	Desulfobacterales			1.1.1.412	ko:K22320					ko00000,ko01000				Bacteria	1P603@1224,2MI68@213118,2WKS6@28221,42NGH@68525,COG0451@1,COG0451@2	NA|NA|NA	M	3-beta hydroxysteroid dehydrogenase isomerase
UBA2774_635	96561.Dole_2608	4.4e-53	215.3	Desulfobacterales			1.1.1.412	ko:K22320					ko00000,ko01000				Bacteria	1P603@1224,2MI68@213118,2WKS6@28221,42NGH@68525,COG0451@1,COG0451@2	NA|NA|NA	M	3-beta hydroxysteroid dehydrogenase isomerase
SBR1093_1001	96561.Dole_2608	4.4e-61	241.9	Desulfobacterales			1.1.1.412	ko:K22320					ko00000,ko01000				Bacteria	1P603@1224,2MI68@213118,2WKS6@28221,42NGH@68525,COG0451@1,COG0451@2	NA|NA|NA	M	3-beta hydroxysteroid dehydrogenase isomerase
GCA-008933205.1_275	1304872.JAGC01000005_gene2042	3.3e-80	304.3	Desulfovibrionales			2.1.1.222,2.1.1.64	ko:K00568	ko00130,ko01100,ko01110,map00130,map01100,map01110	M00117	R04988,R05614,R08769,R08781	RC00003,RC00392,RC01895	ko00000,ko00001,ko00002,ko01000				Bacteria	1N7IY@1224,2MBG3@213115,2WMZW@28221,42QW0@68525,COG3865@1,COG3865@2	NA|NA|NA	S	3-demethylubiquinone-9 3-methyltransferase
GCA-008933205.1_1093	1121939.L861_01520	3e-81	307.8	Oceanospirillales			2.1.1.222,2.1.1.64	ko:K00568	ko00130,ko01100,ko01110,map00130,map01100,map01110	M00117	R04988,R05614,R08769,R08781	RC00003,RC00392,RC01895	ko00000,ko00001,ko00002,ko01000				Bacteria	1N7IY@1224,1S25M@1236,1XNFA@135619,COG3865@1,COG3865@2	NA|NA|NA	S	3-demethylubiquinone-9 3-methyltransferase
GCA-001443445.1_1061	251229.Chro_4429	1.1e-35	157.1	Bacteria			2.1.1.222,2.1.1.64	ko:K00568	ko00130,ko01100,ko01110,map00130,map01100,map01110	M00117	R04988,R05614,R08769,R08781	RC00003,RC00392,RC01895	ko00000,ko00001,ko00002,ko01000				Bacteria	COG2227@1,COG2227@2	NA|NA|NA	H	3-demethylubiquinone-9 3-O-methyltransferase activity
GCA-001775255.1_1593	324602.Caur_1513	3.2e-32	145.6	Bacteria			2.1.1.222,2.1.1.64	ko:K00568	ko00130,ko01100,ko01110,map00130,map01100,map01110	M00117	R04988,R05614,R08769,R08781	RC00003,RC00392,RC01895	ko00000,ko00001,ko00002,ko01000				Bacteria	COG2227@1,COG2227@2	NA|NA|NA	H	3-demethylubiquinone-9 3-O-methyltransferase activity
GCA-003229065.1_1294	400682.PAC_15705942	1.9e-26	125.6	Opisthokonta	COQ3	GO:0003674,GO:0003824,GO:0004395,GO:0005575,GO:0005622,GO:0005623,GO:0005737,GO:0005739,GO:0005740,GO:0005743,GO:0006732,GO:0006733,GO:0006743,GO:0006744,GO:0008150,GO:0008152,GO:0008168,GO:0008171,GO:0008757,GO:0009058,GO:0009108,GO:0009987,GO:0010420,GO:0016020,GO:0016740,GO:0016741,GO:0019866,GO:0019898,GO:0031090,GO:0031966,GO:0031967,GO:0031975,GO:0032259,GO:0042180,GO:0042181,GO:0043226,GO:…	2.1.1.114,2.1.1.222,2.1.1.64	ko:K00568,ko:K00591	ko00130,ko01100,ko01110,map00130,map01100,map01110	M00117,M00128	R02175,R04711,R04988,R05614,R07235,R08769,R08771,R08781	RC00003,RC00392,RC01895	ko00000,ko00001,ko00002,ko01000				Opisthokonta	39T8B@33154,COG0402@1,COG2227@1,KOG1270@2759,KOG3968@2759	NA|NA|NA	H	3-demethylubiquinone-9 3-O-methyltransferase activity
GCA-003232505.1_454	400682.PAC_15705942	5.2e-16	91.3	Opisthokonta	COQ3	GO:0003674,GO:0003824,GO:0004395,GO:0005575,GO:0005622,GO:0005623,GO:0005737,GO:0005739,GO:0005740,GO:0005743,GO:0006732,GO:0006733,GO:0006743,GO:0006744,GO:0008150,GO:0008152,GO:0008168,GO:0008171,GO:0008757,GO:0009058,GO:0009108,GO:0009987,GO:0010420,GO:0016020,GO:0016740,GO:0016741,GO:0019866,GO:0019898,GO:0031090,GO:0031966,GO:0031967,GO:0031975,GO:0032259,GO:0042180,GO:0042181,GO:0043226,GO:…	2.1.1.114,2.1.1.222,2.1.1.64	ko:K00568,ko:K00591	ko00130,ko01100,ko01110,map00130,map01100,map01110	M00117,M00128	R02175,R04711,R04988,R05614,R07235,R08769,R08771,R08781	RC00003,RC00392,RC01895	ko00000,ko00001,ko00002,ko01000				Opisthokonta	39T8B@33154,COG0402@1,COG2227@1,KOG1270@2759,KOG3968@2759	NA|NA|NA	H	3-demethylubiquinone-9 3-O-methyltransferase activity
UBA2774_27	713586.KB900536_gene2487	3.6e-17	96.3	Bacteria			2.1.1.222,2.1.1.64	ko:K00568,ko:K15257	ko00130,ko01100,ko01110,map00130,map01100,map01110	M00117	R04988,R05614,R08769,R08781	RC00003,RC00392,RC01895	ko00000,ko00001,ko00002,ko01000,ko03016				Bacteria	COG2227@1,COG2227@2	NA|NA|NA	H	3-demethylubiquinone-9 3-O-methyltransferase activity
GCA-004356555.1_20	1232410.KI421421_gene3584	3.4e-11	75.1	Desulfuromonadales	kdsC		2.5.1.55,3.1.3.45	ko:K01627,ko:K03270	ko00540,ko01100,map00540,map01100	M00063	R03254,R03350	RC00017,RC00435	ko00000,ko00001,ko00002,ko01000,ko01005				Bacteria	1RH85@1224,2WP0X@28221,42SN2@68525,43SHS@69541,COG1778@1,COG1778@2	NA|NA|NA	S	3-deoxy-D-manno-octulosonate 8-phosphate phosphatase
GCA-004356535.1_702	1232410.KI421421_gene3584	3.4e-11	75.1	Desulfuromonadales	kdsC		2.5.1.55,3.1.3.45	ko:K01627,ko:K03270	ko00540,ko01100,map00540,map01100	M00063	R03254,R03350	RC00017,RC00435	ko00000,ko00001,ko00002,ko01000,ko01005				Bacteria	1RH85@1224,2WP0X@28221,42SN2@68525,43SHS@69541,COG1778@1,COG1778@2	NA|NA|NA	S	3-deoxy-D-manno-octulosonate 8-phosphate phosphatase
UBA2774_314	1121918.ARWE01000001_gene1891	7.4e-09	67.4	Desulfuromonadales	kdsC		2.5.1.55,3.1.3.45	ko:K01627,ko:K03270	ko00540,ko01100,map00540,map01100	M00063	R03254,R03350	RC00017,RC00435	ko00000,ko00001,ko00002,ko01000,ko01005				Bacteria	1RH85@1224,2WP0X@28221,42SN2@68525,43SHS@69541,COG1778@1,COG1778@2	NA|NA|NA	S	3-deoxy-D-manno-octulosonate 8-phosphate phosphatase
SBR1093_1429	1232410.KI421421_gene3584	1.2e-08	66.6	Desulfuromonadales	kdsC		2.5.1.55,3.1.3.45	ko:K01627,ko:K03270	ko00540,ko01100,map00540,map01100	M00063	R03254,R03350	RC00017,RC00435	ko00000,ko00001,ko00002,ko01000,ko01005				Bacteria	1RH85@1224,2WP0X@28221,42SN2@68525,43SHS@69541,COG1778@1,COG1778@2	NA|NA|NA	S	3-deoxy-D-manno-octulosonate 8-phosphate phosphatase
GCA-001443445.1_1504	224324.aq_2171	4.1e-18	98.2	Aquificae	kdsC		3.1.3.45	ko:K03270	ko00540,ko01100,map00540,map01100	M00063	R03350	RC00017	ko00000,ko00001,ko00002,ko01000,ko01005				Bacteria	2G45K@200783,COG1778@1,COG1778@2	NA|NA|NA	S	3-deoxy-D-manno-octulosonate 8-phosphate phosphatase, YrbI family
GCA-002898375.1_480	338966.Ppro_0970	4.7e-13	81.3	Desulfuromonadales	kdsC		2.5.1.55,3.1.3.45	ko:K01627,ko:K03270	ko00540,ko01100,map00540,map01100	M00063	R03254,R03350	RC00017,RC00435	ko00000,ko00001,ko00002,ko01000,ko01005				Bacteria	1RH85@1224,2WPT4@28221,42SN2@68525,43UYH@69541,COG1778@1,COG1778@2	NA|NA|NA	S	3-deoxy-D-manno-octulosonate 8-phosphate phosphatase, YrbI family
GCA-001443445.1_717	944479.JQLX01000006_gene226	1.2e-85	323.2	Desulfurellales	hbdA		1.1.1.157	ko:K00074	ko00360,ko00362,ko00650,ko01100,ko01120,map00360,map00362,map00650,map01100,map01120		R01976,R05576,R06941	RC00029,RC00117	ko00000,ko00001,ko01000				Bacteria	1MU9P@1224,2M7KI@213113,2WJZQ@28221,42M6J@68525,COG1250@1,COG1250@2	NA|NA|NA	I	3-hydroxyacyl-CoA dehydrogenase, C-terminal domain
GCA-001775245.1_307	944479.JQLX01000006_gene226	2.5e-86	325.5	Desulfurellales	hbdA		1.1.1.157	ko:K00074	ko00360,ko00362,ko00650,ko01100,ko01120,map00360,map00362,map00650,map01100,map01120		R01976,R05576,R06941	RC00029,RC00117	ko00000,ko00001,ko01000				Bacteria	1MU9P@1224,2M7KI@213113,2WJZQ@28221,42M6J@68525,COG1250@1,COG1250@2	NA|NA|NA	I	3-hydroxyacyl-CoA dehydrogenase, C-terminal domain
GCA-001775255.1_273	944479.JQLX01000006_gene226	3e-87	328.6	Desulfurellales	hbdA		1.1.1.157	ko:K00074	ko00360,ko00362,ko00650,ko01100,ko01120,map00360,map00362,map00650,map01100,map01120		R01976,R05576,R06941	RC00029,RC00117	ko00000,ko00001,ko01000				Bacteria	1MU9P@1224,2M7KI@213113,2WJZQ@28221,42M6J@68525,COG1250@1,COG1250@2	NA|NA|NA	I	3-hydroxyacyl-CoA dehydrogenase, C-terminal domain
GCA-003232505.1_498	1089550.ATTH01000001_gene585	1.3e-17	95.5	Bacteroidetes Order II. Incertae sedis	fadJ	GO:0003674,GO:0003824,GO:0003857,GO:0004300,GO:0006082,GO:0006629,GO:0006631,GO:0006635,GO:0008150,GO:0008152,GO:0008692,GO:0009056,GO:0009062,GO:0009987,GO:0016042,GO:0016054,GO:0016491,GO:0016614,GO:0016616,GO:0016829,GO:0016835,GO:0016836,GO:0016853,GO:0016854,GO:0016856,GO:0019395,GO:0019752,GO:0030258,GO:0032787,GO:0034440,GO:0043436,GO:0044237,GO:0044238,GO:0044242,GO:0044248,GO:0044255,GO:…	1.1.1.35,4.2.1.17,5.1.2.3	ko:K01782	ko00071,ko00280,ko00281,ko00310,ko00362,ko00380,ko00410,ko00640,ko00650,ko00903,ko00930,ko01040,ko01100,ko01110,ko01120,ko01130,ko01200,ko01212,map00071,map00280,map00281,map00310,map00362,map00380,map00410,map00640,map00650,map00903,map00930,map01040,map01100,map01110,map01120,map01130,map01200,map01212	M00032,M00087	R01975,R03026,R03045,R03276,R04137,R04170,R04203,R04204,R04224,R04737,R04738,R04739,R04740,R04741,R04744,R04745,R04746,R04748,R04749,R05066,R05305,R06411,R06412,R06941,R06942,R07935,R07951,R08093,R08094	RC00029,RC00099,RC00117,RC00241,RC00525,RC00831,RC00834,RC00896,RC01086,RC01095,RC01098,RC01103,RC01217,RC02115	ko00000,ko00001,ko00002,ko01000			iECABU_c1320.ECABU_c26730,iETEC_1333.ETEC_2476,iEcE24377_1341.EcE24377A_2637,ic_1306.c2886	Bacteria	1FIZG@1100069,4NGU8@976,COG1024@1,COG1024@2,COG1250@1,COG1250@2	NA|NA|NA	I	3-hydroxyacyl-CoA dehydrogenase, C-terminal domain
GCA-003229065.1_1440	646529.Desaci_0877	4.2e-112	411.8	Clostridia	ppcA		4.1.1.98	ko:K03182	ko00130,ko01100,ko01110,map00130,map01100,map01110	M00117	R04985,R04986	RC00391	ko00000,ko00001,ko00002,ko01000				Bacteria	1TQ6V@1239,24YUR@186801,COG0043@1,COG0043@2	NA|NA|NA	H	3-octaprenyl-4-hydroxybenzoate carboxy-lyase
UBA2774_65	646529.Desaci_0877	1.2e-123	450.3	Clostridia	ppcA		4.1.1.98	ko:K03182	ko00130,ko01100,ko01110,map00130,map01100,map01110	M00117	R04985,R04986	RC00391	ko00000,ko00001,ko00002,ko01000				Bacteria	1TQ6V@1239,24YUR@186801,COG0043@1,COG0043@2	NA|NA|NA	H	3-octaprenyl-4-hydroxybenzoate carboxy-lyase
GCA-004356555.1_136	1121324.CLIT_23c03760	9.9e-79	300.1	Peptostreptococcaceae													Bacteria	1TP76@1239,247PV@186801,25R8Y@186804,COG1028@1,COG1028@2	NA|NA|NA	IQ	3-oxoacyl- acyl-carrier-protein reductase
GCA-004356535.1_504	1121324.CLIT_23c03760	9.9e-79	300.1	Peptostreptococcaceae													Bacteria	1TP76@1239,247PV@186801,25R8Y@186804,COG1028@1,COG1028@2	NA|NA|NA	IQ	3-oxoacyl- acyl-carrier-protein reductase
GCA-007571325.1_854	1391646.AVSU01000032_gene2325	5e-70	271.2	Peptostreptococcaceae													Bacteria	1TP76@1239,247PV@186801,25R8Y@186804,COG1028@1,COG1028@2	NA|NA|NA	IQ	3-oxoacyl- acyl-carrier-protein reductase
SBR1093_226	1384057.CD33_17770	5.1e-67	261.2	Lysinibacillus													Bacteria	1TP76@1239,3IW18@400634,4HAA6@91061,COG1028@1,COG1028@2	NA|NA|NA	IQ	3-oxoacyl-ACP reductase
GCA-004356555.1_490	243231.GSU1485	2e-115	423.3	Desulfuromonadales	rnr	GO:0000175,GO:0003674,GO:0003724,GO:0003824,GO:0004386,GO:0004518,GO:0004527,GO:0004532,GO:0004540,GO:0005575,GO:0005622,GO:0005623,GO:0005737,GO:0005829,GO:0006139,GO:0006396,GO:0006401,GO:0006402,GO:0006725,GO:0006807,GO:0006950,GO:0008150,GO:0008152,GO:0008408,GO:0008997,GO:0009056,GO:0009057,GO:0009266,GO:0009409,GO:0009628,GO:0009892,GO:0009987,GO:0010467,GO:0010468,GO:0010605,GO:0010629,GO:…		ko:K12573	ko03018,map03018				ko00000,ko00001,ko01000,ko03016,ko03019				Bacteria	1MUS6@1224,2WIWF@28221,42NGS@68525,43TQ3@69541,COG0557@1,COG0557@2	NA|NA|NA	J	3'-5' exoribonuclease that releases 5'-nucleoside monophosphates and is involved in maturation of structured RNAs
GCA-004356535.1_1371	243231.GSU1485	1.5e-115	423.7	Desulfuromonadales	rnr	GO:0000175,GO:0003674,GO:0003724,GO:0003824,GO:0004386,GO:0004518,GO:0004527,GO:0004532,GO:0004540,GO:0005575,GO:0005622,GO:0005623,GO:0005737,GO:0005829,GO:0006139,GO:0006396,GO:0006401,GO:0006402,GO:0006725,GO:0006807,GO:0006950,GO:0008150,GO:0008152,GO:0008408,GO:0008997,GO:0009056,GO:0009057,GO:0009266,GO:0009409,GO:0009628,GO:0009892,GO:0009987,GO:0010467,GO:0010468,GO:0010605,GO:0010629,GO:…		ko:K12573	ko03018,map03018				ko00000,ko00001,ko01000,ko03016,ko03019				Bacteria	1MUS6@1224,2WIWF@28221,42NGS@68525,43TQ3@69541,COG0557@1,COG0557@2	NA|NA|NA	J	3'-5' exoribonuclease that releases 5'-nucleoside monophosphates and is involved in maturation of structured RNAs
GCA-001443445.1_1494	667014.Thein_0243	5e-119	435.3	Thermodesulfobacteria	rnr	GO:0000175,GO:0003674,GO:0003724,GO:0003824,GO:0004386,GO:0004518,GO:0004527,GO:0004532,GO:0004540,GO:0005575,GO:0005622,GO:0005623,GO:0005737,GO:0005829,GO:0006139,GO:0006396,GO:0006401,GO:0006402,GO:0006725,GO:0006807,GO:0006950,GO:0008150,GO:0008152,GO:0008408,GO:0008997,GO:0009056,GO:0009057,GO:0009266,GO:0009409,GO:0009628,GO:0009892,GO:0009987,GO:0010467,GO:0010468,GO:0010605,GO:0010629,GO:…		ko:K12573	ko03018,map03018				ko00000,ko00001,ko01000,ko03016,ko03019				Bacteria	2GH2N@200940,COG0557@1,COG0557@2	NA|NA|NA	K	3'-5' exoribonuclease that releases 5'-nucleoside monophosphates and is involved in maturation of structured RNAs
GCA-007571325.1_536	161156.JQKW01000014_gene254	1.3e-98	367.5	Thermodesulfobacteria	rnr	GO:0000175,GO:0003674,GO:0003724,GO:0003824,GO:0004386,GO:0004518,GO:0004527,GO:0004532,GO:0004540,GO:0005575,GO:0005622,GO:0005623,GO:0005737,GO:0005829,GO:0006139,GO:0006396,GO:0006401,GO:0006402,GO:0006725,GO:0006807,GO:0006950,GO:0008150,GO:0008152,GO:0008408,GO:0008997,GO:0009056,GO:0009057,GO:0009266,GO:0009409,GO:0009628,GO:0009892,GO:0009987,GO:0010467,GO:0010468,GO:0010605,GO:0010629,GO:…		ko:K12573	ko03018,map03018				ko00000,ko00001,ko01000,ko03016,ko03019				Bacteria	2GH2N@200940,COG0557@1,COG0557@2	NA|NA|NA	K	3'-5' exoribonuclease that releases 5'-nucleoside monophosphates and is involved in maturation of structured RNAs
GCA-007571035.1_768	161156.JQKW01000014_gene254	5e-98	365.5	Thermodesulfobacteria	rnr	GO:0000175,GO:0003674,GO:0003724,GO:0003824,GO:0004386,GO:0004518,GO:0004527,GO:0004532,GO:0004540,GO:0005575,GO:0005622,GO:0005623,GO:0005737,GO:0005829,GO:0006139,GO:0006396,GO:0006401,GO:0006402,GO:0006725,GO:0006807,GO:0006950,GO:0008150,GO:0008152,GO:0008408,GO:0008997,GO:0009056,GO:0009057,GO:0009266,GO:0009409,GO:0009628,GO:0009892,GO:0009987,GO:0010467,GO:0010468,GO:0010605,GO:0010629,GO:…		ko:K12573	ko03018,map03018				ko00000,ko00001,ko01000,ko03016,ko03019				Bacteria	2GH2N@200940,COG0557@1,COG0557@2	NA|NA|NA	K	3'-5' exoribonuclease that releases 5'-nucleoside monophosphates and is involved in maturation of structured RNAs
GCA-001775255.1_1321	243231.GSU1485	2.3e-116	426.4	Desulfuromonadales	rnr	GO:0000175,GO:0003674,GO:0003724,GO:0003824,GO:0004386,GO:0004518,GO:0004527,GO:0004532,GO:0004540,GO:0005575,GO:0005622,GO:0005623,GO:0005737,GO:0005829,GO:0006139,GO:0006396,GO:0006401,GO:0006402,GO:0006725,GO:0006807,GO:0006950,GO:0008150,GO:0008152,GO:0008408,GO:0008997,GO:0009056,GO:0009057,GO:0009266,GO:0009409,GO:0009628,GO:0009892,GO:0009987,GO:0010467,GO:0010468,GO:0010605,GO:0010629,GO:…		ko:K12573	ko03018,map03018				ko00000,ko00001,ko01000,ko03016,ko03019				Bacteria	1MUS6@1224,2WIWF@28221,42NGS@68525,43TQ3@69541,COG0557@1,COG0557@2	NA|NA|NA	J	3'-5' exoribonuclease that releases 5'-nucleoside monophosphates and is involved in maturation of structured RNAs
GCA-003229065.1_1901	443143.GM18_2503	1e-113	417.5	Desulfuromonadales	rnr	GO:0000175,GO:0003674,GO:0003724,GO:0003824,GO:0004386,GO:0004518,GO:0004527,GO:0004532,GO:0004540,GO:0005575,GO:0005622,GO:0005623,GO:0005737,GO:0005829,GO:0006139,GO:0006396,GO:0006401,GO:0006402,GO:0006725,GO:0006807,GO:0006950,GO:0008150,GO:0008152,GO:0008408,GO:0008997,GO:0009056,GO:0009057,GO:0009266,GO:0009409,GO:0009628,GO:0009892,GO:0009987,GO:0010467,GO:0010468,GO:0010605,GO:0010629,GO:…		ko:K12573	ko03018,map03018				ko00000,ko00001,ko01000,ko03016,ko03019				Bacteria	1MUS6@1224,2WIWF@28221,42NGS@68525,43TQ3@69541,COG0557@1,COG0557@2	NA|NA|NA	J	3'-5' exoribonuclease that releases 5'-nucleoside monophosphates and is involved in maturation of structured RNAs
UBA2774_1498	443143.GM18_2503	4.6e-112	412.1	Desulfuromonadales	rnr	GO:0000175,GO:0003674,GO:0003724,GO:0003824,GO:0004386,GO:0004518,GO:0004527,GO:0004532,GO:0004540,GO:0005575,GO:0005622,GO:0005623,GO:0005737,GO:0005829,GO:0006139,GO:0006396,GO:0006401,GO:0006402,GO:0006725,GO:0006807,GO:0006950,GO:0008150,GO:0008152,GO:0008408,GO:0008997,GO:0009056,GO:0009057,GO:0009266,GO:0009409,GO:0009628,GO:0009892,GO:0009987,GO:0010467,GO:0010468,GO:0010605,GO:0010629,GO:…		ko:K12573	ko03018,map03018				ko00000,ko00001,ko01000,ko03016,ko03019				Bacteria	1MUS6@1224,2WIWF@28221,42NGS@68525,43TQ3@69541,COG0557@1,COG0557@2	NA|NA|NA	J	3'-5' exoribonuclease that releases 5'-nucleoside monophosphates and is involved in maturation of structured RNAs
SBR1093_1053	243231.GSU1485	9e-116	424.5	Desulfuromonadales	rnr	GO:0000175,GO:0003674,GO:0003724,GO:0003824,GO:0004386,GO:0004518,GO:0004527,GO:0004532,GO:0004540,GO:0005575,GO:0005622,GO:0005623,GO:0005737,GO:0005829,GO:0006139,GO:0006396,GO:0006401,GO:0006402,GO:0006725,GO:0006807,GO:0006950,GO:0008150,GO:0008152,GO:0008408,GO:0008997,GO:0009056,GO:0009057,GO:0009266,GO:0009409,GO:0009628,GO:0009892,GO:0009987,GO:0010467,GO:0010468,GO:0010605,GO:0010629,GO:…		ko:K12573	ko03018,map03018				ko00000,ko00001,ko01000,ko03016,ko03019				Bacteria	1MUS6@1224,2WIWF@28221,42NGS@68525,43TQ3@69541,COG0557@1,COG0557@2	NA|NA|NA	J	3'-5' exoribonuclease that releases 5'-nucleoside monophosphates and is involved in maturation of structured RNAs
GCA-002898375.1_1543	443143.GM18_2503	8.6e-119	434.5	Desulfuromonadales	rnr	GO:0000175,GO:0003674,GO:0003724,GO:0003824,GO:0004386,GO:0004518,GO:0004527,GO:0004532,GO:0004540,GO:0005575,GO:0005622,GO:0005623,GO:0005737,GO:0005829,GO:0006139,GO:0006396,GO:0006401,GO:0006402,GO:0006725,GO:0006807,GO:0006950,GO:0008150,GO:0008152,GO:0008408,GO:0008997,GO:0009056,GO:0009057,GO:0009266,GO:0009409,GO:0009628,GO:0009892,GO:0009987,GO:0010467,GO:0010468,GO:0010605,GO:0010629,GO:…		ko:K12573	ko03018,map03018				ko00000,ko00001,ko01000,ko03016,ko03019				Bacteria	1MUS6@1224,2WIWF@28221,42NGS@68525,43TQ3@69541,COG0557@1,COG0557@2	NA|NA|NA	J	3'-5' exoribonuclease that releases 5'-nucleoside monophosphates and is involved in maturation of structured RNAs
GCA-004356555.1_157	382464.ABSI01000010_gene3658	2.5e-34	151.8	Bacteria	cysQ		3.1.3.25,3.1.3.7	ko:K01082,ko:K01092	ko00521,ko00562,ko00920,ko01100,ko01120,ko01130,ko04070,map00521,map00562,map00920,map01100,map01120,map01130,map04070	M00131	R00188,R00508,R01185,R01186,R01187	RC00078	ko00000,ko00001,ko00002,ko01000,ko03016				Bacteria	COG1218@1,COG1218@2	NA|NA|NA	P	3'(2'),5'-bisphosphate nucleotidase activity
SBR1093_2297	382464.ABSI01000010_gene3658	1.9e-98	365.9	Bacteria	cysQ		3.1.3.25,3.1.3.7	ko:K01082,ko:K01092	ko00521,ko00562,ko00920,ko01100,ko01120,ko01130,ko04070,map00521,map00562,map00920,map01100,map01120,map01130,map04070	M00131	R00188,R00508,R01185,R01186,R01187	RC00078	ko00000,ko00001,ko00002,ko01000,ko03016				Bacteria	COG1218@1,COG1218@2	NA|NA|NA	P	3'(2'),5'-bisphosphate nucleotidase activity
GCA-004356555.1_1580	1123376.AUIU01000013_gene1827	7.3e-92	344	Bacteria	yhcC	GO:0003674,GO:0005488,GO:0005575,GO:0005622,GO:0005623,GO:0005737,GO:0044424,GO:0044464,GO:0048037,GO:0051536,GO:0051539,GO:0051540		ko:K07139					ko00000				Bacteria	COG1242@1,COG1242@2	NA|NA|NA	K	4 iron, 4 sulfur cluster binding
GCA-004356535.1_819	1123376.AUIU01000013_gene1827	7.3e-92	344	Bacteria	yhcC	GO:0003674,GO:0005488,GO:0005575,GO:0005622,GO:0005623,GO:0005737,GO:0044424,GO:0044464,GO:0048037,GO:0051536,GO:0051539,GO:0051540		ko:K07139					ko00000				Bacteria	COG1242@1,COG1242@2	NA|NA|NA	K	4 iron, 4 sulfur cluster binding
GCA-001443445.1_2164	1123376.AUIU01000013_gene1827	5.8e-97	360.9	Bacteria	yhcC	GO:0003674,GO:0005488,GO:0005575,GO:0005622,GO:0005623,GO:0005737,GO:0044424,GO:0044464,GO:0048037,GO:0051536,GO:0051539,GO:0051540		ko:K07139					ko00000				Bacteria	COG1242@1,COG1242@2	NA|NA|NA	K	4 iron, 4 sulfur cluster binding
GCA-001775245.1_741	1123376.AUIU01000013_gene1827	2.6e-97	362.1	Bacteria	yhcC	GO:0003674,GO:0005488,GO:0005575,GO:0005622,GO:0005623,GO:0005737,GO:0044424,GO:0044464,GO:0048037,GO:0051536,GO:0051539,GO:0051540		ko:K07139					ko00000				Bacteria	COG1242@1,COG1242@2	NA|NA|NA	K	4 iron, 4 sulfur cluster binding
GCA-008933205.1_225	1123376.AUIU01000013_gene1827	4.2e-34	151	Bacteria	yhcC	GO:0003674,GO:0005488,GO:0005575,GO:0005622,GO:0005623,GO:0005737,GO:0044424,GO:0044464,GO:0048037,GO:0051536,GO:0051539,GO:0051540		ko:K07139					ko00000				Bacteria	COG1242@1,COG1242@2	NA|NA|NA	K	4 iron, 4 sulfur cluster binding
GCA-003229065.1_1045	1123376.AUIU01000013_gene1827	3.4e-92	345.1	Bacteria	yhcC	GO:0003674,GO:0005488,GO:0005575,GO:0005622,GO:0005623,GO:0005737,GO:0044424,GO:0044464,GO:0048037,GO:0051536,GO:0051539,GO:0051540		ko:K07139					ko00000				Bacteria	COG1242@1,COG1242@2	NA|NA|NA	K	4 iron, 4 sulfur cluster binding
UBA2774_347	1123376.AUIU01000013_gene1827	6.4e-91	340.9	Bacteria	yhcC	GO:0003674,GO:0005488,GO:0005575,GO:0005622,GO:0005623,GO:0005737,GO:0044424,GO:0044464,GO:0048037,GO:0051536,GO:0051539,GO:0051540		ko:K07139					ko00000				Bacteria	COG1242@1,COG1242@2	NA|NA|NA	K	4 iron, 4 sulfur cluster binding
SBR1093_2269	1123376.AUIU01000013_gene1827	2.3e-88	332.4	Bacteria	yhcC	GO:0003674,GO:0005488,GO:0005575,GO:0005622,GO:0005623,GO:0005737,GO:0044424,GO:0044464,GO:0048037,GO:0051536,GO:0051539,GO:0051540		ko:K07139					ko00000				Bacteria	COG1242@1,COG1242@2	NA|NA|NA	K	4 iron, 4 sulfur cluster binding
GCA-002898375.1_2040	644966.Tmar_1509	1.7e-20	105.1	Bacteria	fdxA												Bacteria	COG1146@1,COG1146@2	NA|NA|NA	C	4 iron, 4 sulfur cluster binding
GCA-002898375.1_2217	1123376.AUIU01000013_gene1827	4.3e-95	354.8	Bacteria	yhcC	GO:0003674,GO:0005488,GO:0005575,GO:0005622,GO:0005623,GO:0005737,GO:0044424,GO:0044464,GO:0048037,GO:0051536,GO:0051539,GO:0051540		ko:K07139					ko00000				Bacteria	COG1242@1,COG1242@2	NA|NA|NA	K	4 iron, 4 sulfur cluster binding
GCA-002898375.1_2218	644966.Tmar_1509	3e-22	110.9	Bacteria	fdxA												Bacteria	COG1146@1,COG1146@2	NA|NA|NA	C	4 iron, 4 sulfur cluster binding
GCA-001775255.1_955	237368.SCABRO_01420	2.6e-158	565.5	Planctomycetes	malQ		2.4.1.25	ko:K00705	ko00500,ko01100,map00500,map01100		R05196	RC00049	ko00000,ko00001,ko01000		GH77	iJN678.malQ	Bacteria	2IXJJ@203682,COG1640@1,COG1640@2	NA|NA|NA	G	4-alpha-glucanotransferase
SBR1093_1804	237368.SCABRO_01420	1.3e-159	569.7	Planctomycetes	malQ		2.4.1.25	ko:K00705	ko00500,ko01100,map00500,map01100		R05196	RC00049	ko00000,ko00001,ko01000		GH77	iJN678.malQ	Bacteria	2IXJJ@203682,COG1640@1,COG1640@2	NA|NA|NA	G	4-alpha-glucanotransferase
GCA-002898375.1_1637	237368.SCABRO_01420	4.4e-187	661	Planctomycetes	malQ		2.4.1.25	ko:K00705	ko00500,ko01100,map00500,map01100		R05196	RC00049	ko00000,ko00001,ko01000		GH77	iJN678.malQ	Bacteria	2IXJJ@203682,COG1640@1,COG1640@2	NA|NA|NA	G	4-alpha-glucanotransferase
GCA-003229065.1_1591	1128421.JAGA01000002_gene1580	5.1e-27	129	Bacteria													Bacteria	COG1807@1,COG1807@2	NA|NA|NA	M	4-amino-4-deoxy-L-arabinose transferase activity
UBA2774_583	1128421.JAGA01000002_gene1580	7.2e-26	125.2	Bacteria													Bacteria	COG1807@1,COG1807@2	NA|NA|NA	M	4-amino-4-deoxy-L-arabinose transferase activity
GCA-002898375.1_923	1128421.JAGA01000002_gene1580	5.3e-29	135.6	Bacteria													Bacteria	COG1807@1,COG1807@2	NA|NA|NA	M	4-amino-4-deoxy-L-arabinose transferase activity
GCA-001775255.1_293	1192034.CAP_6141	1.3e-35	157.5	Myxococcales													Bacteria	1Q2FK@1224,2X3BM@28221,2YUUG@29,4381I@68525,COG1807@1,COG1807@2	NA|NA|NA	M	4-amino-4-deoxy-L-arabinose transferase and related glycosyltransferases of PMT family
GCA-001775255.1_318	767817.Desgi_4716	2.8e-17	97.1	Clostridia													Bacteria	1VXPG@1239,251Y3@186801,COG1807@1,COG1807@2	NA|NA|NA	M	4-amino-4-deoxy-L-arabinose transferase and related glycosyltransferases of PMT family
GCA-001775255.1_1818	502025.Hoch_2176	1.1e-26	127.9	Myxococcales													Bacteria	1Q2FK@1224,2X3BM@28221,2YUUG@29,4381I@68525,COG1807@1,COG1807@2	NA|NA|NA	M	4-amino-4-deoxy-L-arabinose transferase and related glycosyltransferases of PMT family
GCA-008933205.1_694	502025.Hoch_2176	1.9e-29	136.7	Myxococcales													Bacteria	1Q2FK@1224,2X3BM@28221,2YUUG@29,4381I@68525,COG1807@1,COG1807@2	NA|NA|NA	M	4-amino-4-deoxy-L-arabinose transferase and related glycosyltransferases of PMT family
GCA-008933205.1_874	502025.Hoch_2176	1.2e-19	104	Myxococcales													Bacteria	1Q2FK@1224,2X3BM@28221,2YUUG@29,4381I@68525,COG1807@1,COG1807@2	NA|NA|NA	M	4-amino-4-deoxy-L-arabinose transferase and related glycosyltransferases of PMT family
GCA-003229065.1_1102	502025.Hoch_2176	4.1e-34	152.5	Myxococcales													Bacteria	1Q2FK@1224,2X3BM@28221,2YUUG@29,4381I@68525,COG1807@1,COG1807@2	NA|NA|NA	M	4-amino-4-deoxy-L-arabinose transferase and related glycosyltransferases of PMT family
GCA-003252465.1_241	580327.Tthe_2567	1.2e-13	84	Thermoanaerobacterales													Bacteria	1UT2K@1239,250ZW@186801,42IBB@68295,COG1807@1,COG1807@2	NA|NA|NA	M	4-amino-4-deoxy-L-arabinose transferase and related glycosyltransferases of PMT family
UBA2774_271	765420.OSCT_0871	5.1e-14	84.3	Chloroflexia													Bacteria	2G96F@200795,377WN@32061,COG1807@1,COG1807@2	NA|NA|NA	M	4-amino-4-deoxy-L-arabinose transferase and related glycosyltransferases of PMT family
UBA2774_587	502025.Hoch_2176	4.3e-31	142.5	Myxococcales													Bacteria	1Q2FK@1224,2X3BM@28221,2YUUG@29,4381I@68525,COG1807@1,COG1807@2	NA|NA|NA	M	4-amino-4-deoxy-L-arabinose transferase and related glycosyltransferases of PMT family
SBR1093_473	502025.Hoch_2176	1.2e-28	134.4	Myxococcales													Bacteria	1Q2FK@1224,2X3BM@28221,2YUUG@29,4381I@68525,COG1807@1,COG1807@2	NA|NA|NA	M	4-amino-4-deoxy-L-arabinose transferase and related glycosyltransferases of PMT family
SBR1093_824	767817.Desgi_4716	1.3e-16	94.7	Clostridia													Bacteria	1VXPG@1239,251Y3@186801,COG1807@1,COG1807@2	NA|NA|NA	M	4-amino-4-deoxy-L-arabinose transferase and related glycosyltransferases of PMT family
SBR1093_850	502025.Hoch_2176	1.4e-12	79.7	Myxococcales													Bacteria	1Q2FK@1224,2X3BM@28221,2YUUG@29,4381I@68525,COG1807@1,COG1807@2	NA|NA|NA	M	4-amino-4-deoxy-L-arabinose transferase and related glycosyltransferases of PMT family
GCA-004356555.1_781	572546.Arcpr_1251	1e-55	223.8	Archaeoglobi			2.5.1.39	ko:K03179	ko00130,ko01100,ko01110,map00130,map01100,map01110	M00117	R05000,R05615	RC00209,RC02895	ko00000,ko00001,ko00002,ko01000,ko01006				Archaea	24617@183980,2XW9S@28890,COG0382@1,arCOG00477@2157	NA|NA|NA	H	4-hydroxybenzoate polyprenyltransferase
GCA-004356535.1_272	572546.Arcpr_1251	1e-55	223.8	Archaeoglobi			2.5.1.39	ko:K03179	ko00130,ko01100,ko01110,map00130,map01100,map01110	M00117	R05000,R05615	RC00209,RC02895	ko00000,ko00001,ko00002,ko01000,ko01006				Archaea	24617@183980,2XW9S@28890,COG0382@1,arCOG00477@2157	NA|NA|NA	H	4-hydroxybenzoate polyprenyltransferase
GCA-007571325.1_1086	572546.Arcpr_1251	5.6e-54	218	Archaeoglobi			2.5.1.39	ko:K03179	ko00130,ko01100,ko01110,map00130,map01100,map01110	M00117	R05000,R05615	RC00209,RC02895	ko00000,ko00001,ko00002,ko01000,ko01006				Archaea	24617@183980,2XW9S@28890,COG0382@1,arCOG00477@2157	NA|NA|NA	H	4-hydroxybenzoate polyprenyltransferase
GCA-007571035.1_213	572546.Arcpr_1251	3.8e-55	221.9	Archaeoglobi			2.5.1.39	ko:K03179	ko00130,ko01100,ko01110,map00130,map01100,map01110	M00117	R05000,R05615	RC00209,RC02895	ko00000,ko00001,ko00002,ko01000,ko01006				Archaea	24617@183980,2XW9S@28890,COG0382@1,arCOG00477@2157	NA|NA|NA	H	4-hydroxybenzoate polyprenyltransferase
GCA-001775255.1_1717	572546.Arcpr_1251	2.1e-53	216.1	Archaeoglobi			2.5.1.39	ko:K03179	ko00130,ko01100,ko01110,map00130,map01100,map01110	M00117	R05000,R05615	RC00209,RC02895	ko00000,ko00001,ko00002,ko01000,ko01006				Archaea	24617@183980,2XW9S@28890,COG0382@1,arCOG00477@2157	NA|NA|NA	H	4-hydroxybenzoate polyprenyltransferase
GCA-003229065.1_615	572546.Arcpr_1251	1.1e-54	220.3	Archaeoglobi			2.5.1.39	ko:K03179	ko00130,ko01100,ko01110,map00130,map01100,map01110	M00117	R05000,R05615	RC00209,RC02895	ko00000,ko00001,ko00002,ko01000,ko01006				Archaea	24617@183980,2XW9S@28890,COG0382@1,arCOG00477@2157	NA|NA|NA	H	4-hydroxybenzoate polyprenyltransferase
GCA-003252465.1_172	572546.Arcpr_1251	6.6e-50	204.5	Archaeoglobi			2.5.1.39	ko:K03179	ko00130,ko01100,ko01110,map00130,map01100,map01110	M00117	R05000,R05615	RC00209,RC02895	ko00000,ko00001,ko00002,ko01000,ko01006				Archaea	24617@183980,2XW9S@28890,COG0382@1,arCOG00477@2157	NA|NA|NA	H	4-hydroxybenzoate polyprenyltransferase
UBA2774_765	572546.Arcpr_1251	5e-55	221.5	Archaeoglobi			2.5.1.39	ko:K03179	ko00130,ko01100,ko01110,map00130,map01100,map01110	M00117	R05000,R05615	RC00209,RC02895	ko00000,ko00001,ko00002,ko01000,ko01006				Archaea	24617@183980,2XW9S@28890,COG0382@1,arCOG00477@2157	NA|NA|NA	H	4-hydroxybenzoate polyprenyltransferase
SBR1093_1542	572546.Arcpr_1251	1e-55	223.8	Archaeoglobi			2.5.1.39	ko:K03179	ko00130,ko01100,ko01110,map00130,map01100,map01110	M00117	R05000,R05615	RC00209,RC02895	ko00000,ko00001,ko00002,ko01000,ko01006				Archaea	24617@183980,2XW9S@28890,COG0382@1,arCOG00477@2157	NA|NA|NA	H	4-hydroxybenzoate polyprenyltransferase
GCA-002898375.1_995	572546.Arcpr_1251	1e-55	223.8	Archaeoglobi			2.5.1.39	ko:K03179	ko00130,ko01100,ko01110,map00130,map01100,map01110	M00117	R05000,R05615	RC00209,RC02895	ko00000,ko00001,ko00002,ko01000,ko01006				Archaea	24617@183980,2XW9S@28890,COG0382@1,arCOG00477@2157	NA|NA|NA	H	4-hydroxybenzoate polyprenyltransferase
GCA-008933205.1_248	1169143.KB911046_gene335	1.9e-150	539.3	Burkholderiaceae			4.2.1.120,5.3.3.3	ko:K14534	ko00650,ko00720,ko01100,ko01120,ko01200,map00650,map00720,map01100,map01120,map01200	M00374,M00375	R03031,R10782	RC01857,RC03277	ko00000,ko00001,ko00002,ko01000				Bacteria	1K3N6@119060,1PEQG@1224,2VKCH@28216,COG2368@1,COG2368@2	NA|NA|NA	Q	4-hydroxyphenylacetate
GCA-001775255.1_1449	1380394.JADL01000002_gene1253	3.1e-153	548.5	Alphaproteobacteria			4.2.1.120,5.3.3.3	ko:K14534	ko00650,ko00720,ko01100,ko01120,ko01200,map00650,map00720,map01100,map01120,map01200	M00374,M00375	R03031,R10782	RC01857,RC03277	ko00000,ko00001,ko00002,ko01000				Bacteria	1PEQG@1224,2TVQ7@28211,COG2368@1,COG2368@2	NA|NA|NA	Q	4-hydroxyphenylacetate 3-hydroxylase
UBA2774_1182	1380394.JADL01000002_gene1253	1.2e-154	553.1	Alphaproteobacteria			4.2.1.120,5.3.3.3	ko:K14534	ko00650,ko00720,ko01100,ko01120,ko01200,map00650,map00720,map01100,map01120,map01200	M00374,M00375	R03031,R10782	RC01857,RC03277	ko00000,ko00001,ko00002,ko01000				Bacteria	1PEQG@1224,2TVQ7@28211,COG2368@1,COG2368@2	NA|NA|NA	Q	4-hydroxyphenylacetate 3-hydroxylase
SBR1093_1942	670292.JH26_03575	3.4e-259	900.6	Alphaproteobacteria			4.2.1.120,5.3.3.3	ko:K14534	ko00650,ko00720,ko01100,ko01120,ko01200,map00650,map00720,map01100,map01120,map01200	M00374,M00375	R03031,R10782	RC01857,RC03277	ko00000,ko00001,ko00002,ko01000				Bacteria	1PEQG@1224,2TVQ7@28211,COG2368@1,COG2368@2	NA|NA|NA	Q	4-hydroxyphenylacetate 3-hydroxylase
GCA-004356555.1_1479	1415778.JQMM01000001_gene669	3.6e-154	551.6	unclassified Gammaproteobacteria			4.2.1.120,5.3.3.3	ko:K14534	ko00650,ko00720,ko01100,ko01120,ko01200,map00650,map00720,map01100,map01120,map01200	M00374,M00375	R03031,R10782	RC01857,RC03277	ko00000,ko00001,ko00002,ko01000				Bacteria	1J9MY@118884,1PEQG@1224,1RQ3I@1236,COG2368@1,COG2368@2	NA|NA|NA	Q	4-hydroxyphenylacetate 3-hydroxylase C terminal
GCA-001443445.1_2130	1453505.JASY01000008_gene783	2.3e-41	176.4	Flavobacterium				ko:K07486					ko00000				Bacteria	1HXCM@117743,2NVKT@237,4NF2F@976,COG3547@1,COG3547@2	NA|NA|NA	L	4.5 Transposon and IS
GCA-001775255.1_1859	1174528.JH992898_gene868	2.6e-34	152.1	Stigonemataceae	hetI		2.7.8.7	ko:K00997,ko:K06133	ko00770,map00770		R01625	RC00002	ko00000,ko00001,ko01000				Bacteria	1G5GA@1117,1JH83@1189,COG2091@1,COG2091@2	NA|NA|NA	H	4'-phosphopantetheinyl transferase superfamily
GCA-004356555.1_855	1142394.PSMK_25030	2e-221	775.8	Planctomycetes	trxB_2		1.18.1.2,1.19.1.1,1.8.1.9	ko:K00384,ko:K21567	ko00450,map00450		R02016,R03596,R09372	RC00013,RC02518,RC02873	ko00000,ko00001,ko01000				Bacteria	2J1NR@203682,COG0348@1,COG0348@2,COG0492@1,COG0492@2	NA|NA|NA	C	4Fe-4S binding domain
GCA-004356535.1_559	1142394.PSMK_25030	6.1e-223	780.8	Planctomycetes	trxB_2		1.18.1.2,1.19.1.1,1.8.1.9	ko:K00384,ko:K21567	ko00450,map00450		R02016,R03596,R09372	RC00013,RC02518,RC02873	ko00000,ko00001,ko01000				Bacteria	2J1NR@203682,COG0348@1,COG0348@2,COG0492@1,COG0492@2	NA|NA|NA	C	4Fe-4S binding domain
GCA-001443445.1_25	1379698.RBG1_1C00001G0296	5.1e-78	297.7	unclassified Bacteria	ttrB			ko:K08358	ko00920,ko01120,ko02020,map00920,map01120,map02020		R10150	RC03109	ko00000,ko00001,ko02000	5.A.3.10			Bacteria	2NR78@2323,COG0437@1,COG0437@2	NA|NA|NA	C	4Fe-4S binding domain
GCA-001443445.1_2166	1128421.JAGA01000002_gene1500	3.8e-17	94	unclassified Bacteria	fdxA												Bacteria	2NPWS@2323,COG1146@1,COG1146@2	NA|NA|NA	C	4Fe-4S binding domain
GCA-007571325.1_904	468059.AUHA01000004_gene2327	1.6e-138	499.6	Sphingobacteriia													Bacteria	1IWMM@117747,4NHSX@976,COG0348@1,COG0348@2	NA|NA|NA	C	4Fe-4S binding domain
GCA-007571035.1_577	468059.AUHA01000004_gene2327	2.3e-137	495.7	Sphingobacteriia													Bacteria	1IWMM@117747,4NHSX@976,COG0348@1,COG0348@2	NA|NA|NA	C	4Fe-4S binding domain
GCA-001775245.1_739	1128421.JAGA01000002_gene1500	3.8e-17	94	unclassified Bacteria	fdxA												Bacteria	2NPWS@2323,COG1146@1,COG1146@2	NA|NA|NA	C	4Fe-4S binding domain
GCA-008933205.1_1071	204669.Acid345_3015	7.5e-26	123.6	Acidobacteria	yccM	GO:0005575,GO:0005623,GO:0005886,GO:0016020,GO:0044464,GO:0071944											Bacteria	3Y3H4@57723,COG0348@1,COG0348@2	NA|NA|NA	C	4Fe-4S binding domain
GCA-003229065.1_304	1142394.PSMK_25030	2e-218	765.8	Planctomycetes	trxB_2		1.18.1.2,1.19.1.1,1.8.1.9	ko:K00384,ko:K21567	ko00450,map00450		R02016,R03596,R09372	RC00013,RC02518,RC02873	ko00000,ko00001,ko01000				Bacteria	2J1NR@203682,COG0348@1,COG0348@2,COG0492@1,COG0492@2	NA|NA|NA	C	4Fe-4S binding domain
GCA-003232505.1_343	1142394.PSMK_25030	4.7e-190	671.4	Planctomycetes	trxB_2		1.18.1.2,1.19.1.1,1.8.1.9	ko:K00384,ko:K21567	ko00450,map00450		R02016,R03596,R09372	RC00013,RC02518,RC02873	ko00000,ko00001,ko01000				Bacteria	2J1NR@203682,COG0348@1,COG0348@2,COG0492@1,COG0492@2	NA|NA|NA	C	4Fe-4S binding domain
UBA2774_924	468059.AUHA01000004_gene2327	2.1e-130	472.6	Sphingobacteriia													Bacteria	1IWMM@117747,4NHSX@976,COG0348@1,COG0348@2	NA|NA|NA	C	4Fe-4S binding domain
SBR1093_2271	312284.A20C1_01816	1.8e-19	101.7	unclassified Actinobacteria (class)	fdxA			ko:K05524					ko00000				Bacteria	2IKVN@201174,3UWRV@52018,COG1146@1,COG1146@2	NA|NA|NA	C	4Fe-4S binding domain
GCA-002898375.1_2380	1128421.JAGA01000002_gene1500	2.6e-21	107.8	unclassified Bacteria	fdxA												Bacteria	2NPWS@2323,COG1146@1,COG1146@2	NA|NA|NA	C	4Fe-4S binding domain
GCA-001443445.1_117	1379698.RBG1_1C00001G0026	1.4e-20	106.3	unclassified Bacteria	nuoI	GO:0003674,GO:0003824,GO:0003954,GO:0006091,GO:0006119,GO:0006120,GO:0006139,GO:0006163,GO:0006725,GO:0006753,GO:0006793,GO:0006796,GO:0006807,GO:0008137,GO:0008150,GO:0008152,GO:0009117,GO:0009123,GO:0009126,GO:0009141,GO:0009144,GO:0009150,GO:0009161,GO:0009167,GO:0009199,GO:0009205,GO:0009259,GO:0009987,GO:0015980,GO:0016310,GO:0016491,GO:0016651,GO:0016655,GO:0017144,GO:0019637,GO:0019693,GO:…	1.6.5.3,1.6.99.3	ko:K00338,ko:K02573,ko:K03941	ko00190,ko01100,ko04714,ko04723,ko04932,ko05010,ko05012,ko05016,map00190,map01100,map04714,map04723,map04932,map05010,map05012,map05016	M00143,M00144	R11945	RC00061	ko00000,ko00001,ko00002,ko01000	3.D.1,3.D.1.6			Bacteria	2NRUK@2323,COG1143@1,COG1143@2	NA|NA|NA	C	4Fe-4S dicluster domain
GCA-007571035.1_614	58123.JOFJ01000011_gene4839	9.4e-80	303.5	Streptosporangiales													Bacteria	2GJ7M@201174,4EH4E@85012,COG0247@1,COG0247@2	NA|NA|NA	C	4Fe-4S dicluster domain
GCA-007571035.1_697	861299.J421_3630	4.8e-138	498.4	Gemmatimonadetes	actB			ko:K00184					ko00000	5.A.3			Bacteria	1ZSRY@142182,COG0243@1,COG0243@2,COG0437@1,COG0437@2	NA|NA|NA	C	4Fe-4S dicluster domain
GCA-001775245.1_293	926550.CLDAP_39930	2e-69	269.2	Chloroflexi				ko:K00184,ko:K08358	ko00920,ko01120,ko02020,map00920,map01120,map02020		R10150	RC03109	ko00000,ko00001,ko02000	5.A.3,5.A.3.10			Bacteria	2G82U@200795,COG0437@1,COG0437@2	NA|NA|NA	C	4Fe-4S dicluster domain
GCA-001775245.1_659	1379698.RBG1_1C00001G0026	1.4e-20	106.3	unclassified Bacteria	nuoI	GO:0003674,GO:0003824,GO:0003954,GO:0006091,GO:0006119,GO:0006120,GO:0006139,GO:0006163,GO:0006725,GO:0006753,GO:0006793,GO:0006796,GO:0006807,GO:0008137,GO:0008150,GO:0008152,GO:0009117,GO:0009123,GO:0009126,GO:0009141,GO:0009144,GO:0009150,GO:0009161,GO:0009167,GO:0009199,GO:0009205,GO:0009259,GO:0009987,GO:0015980,GO:0016310,GO:0016491,GO:0016651,GO:0016655,GO:0017144,GO:0019637,GO:0019693,GO:…	1.6.5.3,1.6.99.3	ko:K00338,ko:K02573,ko:K03941	ko00190,ko01100,ko04714,ko04723,ko04932,ko05010,ko05012,ko05016,map00190,map01100,map04714,map04723,map04932,map05010,map05012,map05016	M00143,M00144	R11945	RC00061	ko00000,ko00001,ko00002,ko01000	3.D.1,3.D.1.6			Bacteria	2NRUK@2323,COG1143@1,COG1143@2	NA|NA|NA	C	4Fe-4S dicluster domain
GCA-001775255.1_222	379066.GAU_2036	2.2e-214	752.7	Gemmatimonadetes	actB			ko:K00184					ko00000	5.A.3			Bacteria	1ZSRY@142182,COG0243@1,COG0243@2,COG0437@1,COG0437@2	NA|NA|NA	C	4Fe-4S dicluster domain
GCA-001775255.1_1744	264462.Bd2614	6.2e-122	444.5	Bdellovibrionales	ccoG	GO:0005575,GO:0005623,GO:0005886,GO:0016020,GO:0044464,GO:0071944											Bacteria	1MVFY@1224,2MSRS@213481,2WNZJ@28221,42M8Q@68525,COG0348@1,COG0348@2	NA|NA|NA	C	4Fe-4S dicluster domain
GCA-008933205.1_786	471852.Tcur_0242	1.9e-114	419.5	Streptosporangiales													Bacteria	2GJ7M@201174,4EH4E@85012,COG0247@1,COG0247@2	NA|NA|NA	C	4Fe-4S dicluster domain
GCA-008933205.1_1446	1379698.RBG1_1C00001G1305	1.8e-19	101.7	unclassified Bacteria	actB			ko:K00184					ko00000	5.A.3			Bacteria	2NNV6@2323,COG0437@1,COG0437@2	NA|NA|NA	C	4Fe-4S dicluster domain
GCA-003232505.1_405	1379270.AUXF01000003_gene3822	1e-119	437.2	Gemmatimonadetes	actB			ko:K00184					ko00000	5.A.3			Bacteria	1ZSRY@142182,COG0243@1,COG0243@2,COG0437@1,COG0437@2	NA|NA|NA	C	4Fe-4S dicluster domain
UBA2774_660	264462.Bd2614	3.4e-120	438.7	Bdellovibrionales	ccoG	GO:0005575,GO:0005623,GO:0005886,GO:0016020,GO:0044464,GO:0071944											Bacteria	1MVFY@1224,2MSRS@213481,2WNZJ@28221,42M8Q@68525,COG0348@1,COG0348@2	NA|NA|NA	C	4Fe-4S dicluster domain
SBR1093_1590	1379270.AUXF01000003_gene3822	9.1e-221	773.9	Gemmatimonadetes	actB			ko:K00184					ko00000	5.A.3			Bacteria	1ZSRY@142182,COG0243@1,COG0243@2,COG0437@1,COG0437@2	NA|NA|NA	C	4Fe-4S dicluster domain
SBR1093_2207	264462.Bd2614	1.1e-126	460.3	Bdellovibrionales	ccoG	GO:0005575,GO:0005623,GO:0005886,GO:0016020,GO:0044464,GO:0071944											Bacteria	1MVFY@1224,2MSRS@213481,2WNZJ@28221,42M8Q@68525,COG0348@1,COG0348@2	NA|NA|NA	C	4Fe-4S dicluster domain
GCA-002898375.1_2314	1379698.RBG1_1C00001G0026	6.7e-21	107.5	unclassified Bacteria	nuoI	GO:0003674,GO:0003824,GO:0003954,GO:0006091,GO:0006119,GO:0006120,GO:0006139,GO:0006163,GO:0006725,GO:0006753,GO:0006793,GO:0006796,GO:0006807,GO:0008137,GO:0008150,GO:0008152,GO:0009117,GO:0009123,GO:0009126,GO:0009141,GO:0009144,GO:0009150,GO:0009161,GO:0009167,GO:0009199,GO:0009205,GO:0009259,GO:0009987,GO:0015980,GO:0016310,GO:0016491,GO:0016651,GO:0016655,GO:0017144,GO:0019637,GO:0019693,GO:…	1.6.5.3,1.6.99.3	ko:K00338,ko:K02573,ko:K03941	ko00190,ko01100,ko04714,ko04723,ko04932,ko05010,ko05012,ko05016,map00190,map01100,map04714,map04723,map04932,map05010,map05012,map05016	M00143,M00144	R11945	RC00061	ko00000,ko00001,ko00002,ko01000	3.D.1,3.D.1.6			Bacteria	2NRUK@2323,COG1143@1,COG1143@2	NA|NA|NA	C	4Fe-4S dicluster domain
GCA-001443445.1_1036	485913.Krac_9171	4.8e-69	268.9	Chloroflexi													Bacteria	2G902@200795,COG0664@1,COG0664@2,COG1142@1,COG1142@2	NA|NA|NA	C	4fe-4S ferredoxin, iron-sulfur binding domain protein
GCA-001775255.1_1016	935845.JADQ01000012_gene2803	5e-106	391.3	Paenibacillaceae				ko:K22227					ko00000				Bacteria	1TR52@1239,26U7H@186822,4HAY2@91061,COG0535@1,COG0535@2	NA|NA|NA	C	4Fe-4S single cluster domain
GCA-003252465.1_447	1230342.CTM_07646	1.5e-104	386.3	Clostridiaceae				ko:K06871					ko00000				Bacteria	1V0HK@1239,2497U@186801,36G2D@31979,COG0641@1,COG0641@2	NA|NA|NA	C	4Fe-4S single cluster domain
GCA-002898375.1_99	448385.sce6491	1.3e-204	719.5	Myxococcales				ko:K06937					ko00000,ko01000				Bacteria	1QE02@1224,2WJDI@28221,2YZG3@29,42M4B@68525,COG1964@1,COG1964@2	NA|NA|NA	S	4Fe-4S single cluster domain
GCA-004356555.1_576	1121406.JAEX01000007_gene2380	3.6e-26	124	Desulfovibrionales	pntA-2		1.6.1.2	ko:K00324	ko00760,ko01100,map00760,map01100		R00112	RC00001	ko00000,ko00001,ko01000				Bacteria	1MZ3E@1224,2MCPQ@213115,2WRXH@28221,42WKN@68525,COG3288@1,COG3288@2	NA|NA|NA	C	4TM region of pyridine nucleotide transhydrogenase, mitoch
GCA-004356535.1_281	1121406.JAEX01000007_gene2380	3.6e-26	124	Desulfovibrionales	pntA-2		1.6.1.2	ko:K00324	ko00760,ko01100,map00760,map01100		R00112	RC00001	ko00000,ko00001,ko01000				Bacteria	1MZ3E@1224,2MCPQ@213115,2WRXH@28221,42WKN@68525,COG3288@1,COG3288@2	NA|NA|NA	C	4TM region of pyridine nucleotide transhydrogenase, mitoch
GCA-001775255.1_1470	1379270.AUXF01000002_gene1438	6.9e-23	113.2	Gemmatimonadetes	pntA-2		1.6.1.2	ko:K00324	ko00760,ko01100,map00760,map01100		R00112	RC00001	ko00000,ko00001,ko01000				Bacteria	1ZV3E@142182,COG3288@1,COG3288@2	NA|NA|NA	C	4TM region of pyridine nucleotide transhydrogenase, mitoch
GCA-003229065.1_1163	1121406.JAEX01000007_gene2380	1.9e-27	128.3	Desulfovibrionales	pntA-2		1.6.1.2	ko:K00324	ko00760,ko01100,map00760,map01100		R00112	RC00001	ko00000,ko00001,ko01000				Bacteria	1MZ3E@1224,2MCPQ@213115,2WRXH@28221,42WKN@68525,COG3288@1,COG3288@2	NA|NA|NA	C	4TM region of pyridine nucleotide transhydrogenase, mitoch
GCA-003232505.1_590	1121406.JAEX01000007_gene2380	3.3e-27	127.5	Desulfovibrionales	pntA-2		1.6.1.2	ko:K00324	ko00760,ko01100,map00760,map01100		R00112	RC00001	ko00000,ko00001,ko01000				Bacteria	1MZ3E@1224,2MCPQ@213115,2WRXH@28221,42WKN@68525,COG3288@1,COG3288@2	NA|NA|NA	C	4TM region of pyridine nucleotide transhydrogenase, mitoch
UBA2774_959	1121406.JAEX01000007_gene2380	1.5e-27	128.6	Desulfovibrionales	pntA-2		1.6.1.2	ko:K00324	ko00760,ko01100,map00760,map01100		R00112	RC00001	ko00000,ko00001,ko01000				Bacteria	1MZ3E@1224,2MCPQ@213115,2WRXH@28221,42WKN@68525,COG3288@1,COG3288@2	NA|NA|NA	C	4TM region of pyridine nucleotide transhydrogenase, mitoch
GCA-002898375.1_438	1121406.JAEX01000007_gene2380	4.6e-24	117.1	Desulfovibrionales	pntA-2		1.6.1.2	ko:K00324	ko00760,ko01100,map00760,map01100		R00112	RC00001	ko00000,ko00001,ko01000				Bacteria	1MZ3E@1224,2MCPQ@213115,2WRXH@28221,42WKN@68525,COG3288@1,COG3288@2	NA|NA|NA	C	4TM region of pyridine nucleotide transhydrogenase, mitoch
GCA-004356555.1_1072	1123371.ATXH01000001_gene1262	9.2e-22	109.8	Thermodesulfobacteria	ygfA	GO:0003674,GO:0003824,GO:0006082,GO:0006575,GO:0006725,GO:0006730,GO:0006732,GO:0006760,GO:0006807,GO:0008150,GO:0008152,GO:0009058,GO:0009108,GO:0009396,GO:0009987,GO:0016053,GO:0016874,GO:0016879,GO:0016882,GO:0018130,GO:0019438,GO:0019752,GO:0022611,GO:0030272,GO:0032502,GO:0034641,GO:0035999,GO:0042398,GO:0042558,GO:0042559,GO:0043436,GO:0043603,GO:0043604,GO:0044237,GO:0044249,GO:0044271,GO:…	6.3.3.2	ko:K01934	ko00670,ko01100,map00670,map01100		R02301	RC00183	ko00000,ko00001,ko01000			iECABU_c1320.ECABU_c31940,iECOK1_1307.ECOK1_3298,iECSF_1327.ECSF_2705,iUTI89_1310.UTI89_C3298	Bacteria	2GH6Y@200940,COG0212@1,COG0212@2	NA|NA|NA	H	5-formyltetrahydrofolate cyclo-ligase family
GCA-004356535.1_671	1123371.ATXH01000001_gene1262	9.2e-22	109.8	Thermodesulfobacteria	ygfA	GO:0003674,GO:0003824,GO:0006082,GO:0006575,GO:0006725,GO:0006730,GO:0006732,GO:0006760,GO:0006807,GO:0008150,GO:0008152,GO:0009058,GO:0009108,GO:0009396,GO:0009987,GO:0016053,GO:0016874,GO:0016879,GO:0016882,GO:0018130,GO:0019438,GO:0019752,GO:0022611,GO:0030272,GO:0032502,GO:0034641,GO:0035999,GO:0042398,GO:0042558,GO:0042559,GO:0043436,GO:0043603,GO:0043604,GO:0044237,GO:0044249,GO:0044271,GO:…	6.3.3.2	ko:K01934	ko00670,ko01100,map00670,map01100		R02301	RC00183	ko00000,ko00001,ko01000			iECABU_c1320.ECABU_c31940,iECOK1_1307.ECOK1_3298,iECSF_1327.ECSF_2705,iUTI89_1310.UTI89_C3298	Bacteria	2GH6Y@200940,COG0212@1,COG0212@2	NA|NA|NA	H	5-formyltetrahydrofolate cyclo-ligase family
GCA-001775255.1_601	667014.Thein_0047	5.4e-27	127.5	Thermodesulfobacteria	ygfA	GO:0003674,GO:0003824,GO:0006082,GO:0006575,GO:0006725,GO:0006730,GO:0006732,GO:0006760,GO:0006807,GO:0008150,GO:0008152,GO:0009058,GO:0009108,GO:0009396,GO:0009987,GO:0016053,GO:0016874,GO:0016879,GO:0016882,GO:0018130,GO:0019438,GO:0019752,GO:0022611,GO:0030272,GO:0032502,GO:0034641,GO:0035999,GO:0042398,GO:0042558,GO:0042559,GO:0043436,GO:0043603,GO:0043604,GO:0044237,GO:0044249,GO:0044271,GO:…	6.3.3.2	ko:K01934	ko00670,ko01100,map00670,map01100		R02301	RC00183	ko00000,ko00001,ko01000			iECABU_c1320.ECABU_c31940,iECOK1_1307.ECOK1_3298,iECSF_1327.ECSF_2705,iUTI89_1310.UTI89_C3298	Bacteria	2GH6Y@200940,COG0212@1,COG0212@2	NA|NA|NA	H	5-formyltetrahydrofolate cyclo-ligase family
GCA-002898375.1_2179	1123371.ATXH01000001_gene1262	2.3e-29	136	Thermodesulfobacteria	ygfA	GO:0003674,GO:0003824,GO:0006082,GO:0006575,GO:0006725,GO:0006730,GO:0006732,GO:0006760,GO:0006807,GO:0008150,GO:0008152,GO:0009058,GO:0009108,GO:0009396,GO:0009987,GO:0016053,GO:0016874,GO:0016879,GO:0016882,GO:0018130,GO:0019438,GO:0019752,GO:0022611,GO:0030272,GO:0032502,GO:0034641,GO:0035999,GO:0042398,GO:0042558,GO:0042559,GO:0043436,GO:0043603,GO:0043604,GO:0044237,GO:0044249,GO:0044271,GO:…	6.3.3.2	ko:K01934	ko00670,ko01100,map00670,map01100		R02301	RC00183	ko00000,ko00001,ko01000			iECABU_c1320.ECABU_c31940,iECOK1_1307.ECOK1_3298,iECSF_1327.ECSF_2705,iUTI89_1310.UTI89_C3298	Bacteria	2GH6Y@200940,COG0212@1,COG0212@2	NA|NA|NA	H	5-formyltetrahydrofolate cyclo-ligase family
GCA-007571325.1_184	203119.Cthe_0099	4.8e-59	235	Ruminococcaceae	metF	GO:0000166,GO:0003674,GO:0003824,GO:0004489,GO:0005488,GO:0005575,GO:0005622,GO:0005623,GO:0005737,GO:0005829,GO:0006082,GO:0006575,GO:0006725,GO:0006730,GO:0006732,GO:0006760,GO:0006807,GO:0008150,GO:0008152,GO:0009058,GO:0009108,GO:0009396,GO:0009987,GO:0016043,GO:0016053,GO:0016491,GO:0016645,GO:0016646,GO:0018130,GO:0019438,GO:0019752,GO:0022607,GO:0034641,GO:0036094,GO:0042398,GO:0042558,GO:…	1.5.1.20	ko:K00297,ko:K21010	ko00670,ko00720,ko01100,ko01120,ko01200,ko01523,ko02025,map00670,map00720,map01100,map01120,map01200,map01523,map02025	M00377	R01224,R07168	RC00081	ko00000,ko00001,ko00002,ko01000			iPC815.YPO0117,iSBO_1134.SBO_3961	Bacteria	1TQFE@1239,247ZK@186801,3WH1U@541000,COG0685@1,COG0685@2	NA|NA|NA	E	5,10-methylenetetrahydrofolate reductase
GCA-007571035.1_429	203119.Cthe_0099	4.8e-59	235	Ruminococcaceae	metF	GO:0000166,GO:0003674,GO:0003824,GO:0004489,GO:0005488,GO:0005575,GO:0005622,GO:0005623,GO:0005737,GO:0005829,GO:0006082,GO:0006575,GO:0006725,GO:0006730,GO:0006732,GO:0006760,GO:0006807,GO:0008150,GO:0008152,GO:0009058,GO:0009108,GO:0009396,GO:0009987,GO:0016043,GO:0016053,GO:0016491,GO:0016645,GO:0016646,GO:0018130,GO:0019438,GO:0019752,GO:0022607,GO:0034641,GO:0036094,GO:0042398,GO:0042558,GO:…	1.5.1.20	ko:K00297,ko:K21010	ko00670,ko00720,ko01100,ko01120,ko01200,ko01523,ko02025,map00670,map00720,map01100,map01120,map01200,map01523,map02025	M00377	R01224,R07168	RC00081	ko00000,ko00001,ko00002,ko01000			iPC815.YPO0117,iSBO_1134.SBO_3961	Bacteria	1TQFE@1239,247ZK@186801,3WH1U@541000,COG0685@1,COG0685@2	NA|NA|NA	E	5,10-methylenetetrahydrofolate reductase
GCA-001775255.1_1204	869210.Marky_1160	5.7e-76	291.2	Deinococcus-Thermus	metF	GO:0003674,GO:0003824,GO:0004489,GO:0005575,GO:0005622,GO:0005623,GO:0005737,GO:0005829,GO:0006730,GO:0008150,GO:0008152,GO:0009987,GO:0016491,GO:0016645,GO:0016646,GO:0044237,GO:0044281,GO:0044424,GO:0044444,GO:0044464,GO:0055114	1.5.1.20	ko:K00297	ko00670,ko00720,ko01100,ko01120,ko01200,ko01523,map00670,map00720,map01100,map01120,map01200,map01523	M00377	R01224,R07168	RC00081	ko00000,ko00001,ko00002,ko01000				Bacteria	1WI80@1297,COG0685@1,COG0685@2	NA|NA|NA	E	5,10-methylenetetrahydrofolate reductase
GCA-003229065.1_47	869210.Marky_1160	5.4e-74	284.6	Deinococcus-Thermus	metF	GO:0003674,GO:0003824,GO:0004489,GO:0005575,GO:0005622,GO:0005623,GO:0005737,GO:0005829,GO:0006730,GO:0008150,GO:0008152,GO:0009987,GO:0016491,GO:0016645,GO:0016646,GO:0044237,GO:0044281,GO:0044424,GO:0044444,GO:0044464,GO:0055114	1.5.1.20	ko:K00297	ko00670,ko00720,ko01100,ko01120,ko01200,ko01523,map00670,map00720,map01100,map01120,map01200,map01523	M00377	R01224,R07168	RC00081	ko00000,ko00001,ko00002,ko01000				Bacteria	1WI80@1297,COG0685@1,COG0685@2	NA|NA|NA	E	5,10-methylenetetrahydrofolate reductase
UBA2774_36	869210.Marky_1160	1.2e-73	283.5	Deinococcus-Thermus	metF	GO:0003674,GO:0003824,GO:0004489,GO:0005575,GO:0005622,GO:0005623,GO:0005737,GO:0005829,GO:0006730,GO:0008150,GO:0008152,GO:0009987,GO:0016491,GO:0016645,GO:0016646,GO:0044237,GO:0044281,GO:0044424,GO:0044444,GO:0044464,GO:0055114	1.5.1.20	ko:K00297	ko00670,ko00720,ko01100,ko01120,ko01200,ko01523,map00670,map00720,map01100,map01120,map01200,map01523	M00377	R01224,R07168	RC00081	ko00000,ko00001,ko00002,ko01000				Bacteria	1WI80@1297,COG0685@1,COG0685@2	NA|NA|NA	E	5,10-methylenetetrahydrofolate reductase
GCA-002898375.1_81	869210.Marky_1160	2.3e-74	285.8	Deinococcus-Thermus	metF	GO:0003674,GO:0003824,GO:0004489,GO:0005575,GO:0005622,GO:0005623,GO:0005737,GO:0005829,GO:0006730,GO:0008150,GO:0008152,GO:0009987,GO:0016491,GO:0016645,GO:0016646,GO:0044237,GO:0044281,GO:0044424,GO:0044444,GO:0044464,GO:0055114	1.5.1.20	ko:K00297	ko00670,ko00720,ko01100,ko01120,ko01200,ko01523,map00670,map00720,map01100,map01120,map01200,map01523	M00377	R01224,R07168	RC00081	ko00000,ko00001,ko00002,ko01000				Bacteria	1WI80@1297,COG0685@1,COG0685@2	NA|NA|NA	E	5,10-methylenetetrahydrofolate reductase
GCA-008933205.1_501	471852.Tcur_1235	6.2e-120	437.6	Streptosporangiales			3.1.3.1,3.1.3.5	ko:K01077,ko:K01081	ko00230,ko00240,ko00730,ko00760,ko00790,ko01100,ko01110,ko02020,map00230,map00240,map00730,map00760,map00790,map01100,map01110,map02020	M00126	R00183,R00511,R00963,R01126,R01227,R01569,R01664,R01968,R02088,R02102,R02135,R02323,R02719,R03346,R04620	RC00017	ko00000,ko00001,ko00002,ko00537,ko01000,ko04147				Bacteria	2GKC3@201174,4EHCF@85012,COG0737@1,COG0737@2	NA|NA|NA	F	5'-nucleotidase, C-terminal domain
GCA-008933205.1_1408	471852.Tcur_1235	1.6e-57	229.2	Streptosporangiales			3.1.3.1,3.1.3.5	ko:K01077,ko:K01081	ko00230,ko00240,ko00730,ko00760,ko00790,ko01100,ko01110,ko02020,map00230,map00240,map00730,map00760,map00790,map01100,map01110,map02020	M00126	R00183,R00511,R00963,R01126,R01227,R01569,R01664,R01968,R02088,R02102,R02135,R02323,R02719,R03346,R04620	RC00017	ko00000,ko00001,ko00002,ko00537,ko01000,ko04147				Bacteria	2GKC3@201174,4EHCF@85012,COG0737@1,COG0737@2	NA|NA|NA	F	5'-nucleotidase, C-terminal domain
SBR1093_326	471852.Tcur_1235	1.7e-177	629.4	Streptosporangiales			3.1.3.1,3.1.3.5	ko:K01077,ko:K01081	ko00230,ko00240,ko00730,ko00760,ko00790,ko01100,ko01110,ko02020,map00230,map00240,map00730,map00760,map00790,map01100,map01110,map02020	M00126	R00183,R00511,R00963,R01126,R01227,R01569,R01664,R01968,R02088,R02102,R02135,R02323,R02719,R03346,R04620	RC00017	ko00000,ko00001,ko00002,ko00537,ko01000,ko04147				Bacteria	2GKC3@201174,4EHCF@85012,COG0737@1,COG0737@2	NA|NA|NA	F	5'-nucleotidase, C-terminal domain
GCA-003232505.1_779	555088.DealDRAFT_1522	1.2e-37	163.3	Syntrophomonadaceae	rplD	GO:0001130,GO:0001217,GO:0003674,GO:0003676,GO:0003700,GO:0003723,GO:0003735,GO:0004857,GO:0005198,GO:0005488,GO:0005575,GO:0005618,GO:0005622,GO:0005623,GO:0005737,GO:0005829,GO:0005840,GO:0005844,GO:0005886,GO:0006355,GO:0006412,GO:0006417,GO:0006518,GO:0006807,GO:0006996,GO:0008150,GO:0008152,GO:0008428,GO:0009058,GO:0009059,GO:0009889,GO:0009890,GO:0009892,GO:0009987,GO:0010467,GO:0010468,GO:…		ko:K02926,ko:K16193	ko03010,map03010	M00178			br01610,ko00000,ko00001,ko00002,ko03011				Bacteria	1TPGW@1239,248SY@186801,42JTY@68298,COG0088@1,COG0088@2	NA|NA|NA	J	50S ribosomal protein L4
GCA-001443445.1_1004	1379698.RBG1_1C00001G0248	1.6e-150	539.3	unclassified Bacteria				ko:K17285					ko00000,ko04147				Bacteria	2NQ4U@2323,COG3391@1,COG3391@2	NA|NA|NA	S	56kDa selenium binding protein (SBP56)
GCA-001775245.1_418	1379698.RBG1_1C00001G0248	1.6e-150	539.3	unclassified Bacteria				ko:K17285					ko00000,ko04147				Bacteria	2NQ4U@2323,COG3391@1,COG3391@2	NA|NA|NA	S	56kDa selenium binding protein (SBP56)
SBR1093_2239	694431.DESACE_02335	3.9e-193	681.4	Desulfurellales	cstA			ko:K06200					ko00000				Bacteria	1MWF9@1224,2M77C@213113,2WM33@28221,42NBI@68525,COG1966@1,COG1966@2	NA|NA|NA	T	5TM C-terminal transporter carbon starvation CstA
GCA-007571325.1_394	572480.Arnit_2206	4.7e-34	151.4	Epsilonproteobacteria	ada		2.1.1.63	ko:K00567,ko:K10778					ko00000,ko01000,ko03000,ko03400				Bacteria	1N2YQ@1224,2YTGN@29547,42MQN@68525,COG0350@1,COG0350@2,COG2207@1,COG2207@2	NA|NA|NA	L	6-O-methylguanine DNA methyltransferase, DNA binding domain
GCA-007571035.1_338	929558.SMGD1_0961	1.6e-34	152.9	Epsilonproteobacteria	ada		2.1.1.63	ko:K00567,ko:K10778					ko00000,ko01000,ko03000,ko03400				Bacteria	1N2YQ@1224,2YTGN@29547,42MQN@68525,COG0350@1,COG0350@2	NA|NA|NA	L	6-O-methylguanine DNA methyltransferase, DNA binding domain
GCA-003252465.1_141	582899.Hden_0331	6.2e-106	391	Hyphomicrobiaceae	ada	GO:0001130,GO:0003674,GO:0003700,GO:0003824,GO:0003908,GO:0005488,GO:0006139,GO:0006259,GO:0006281,GO:0006304,GO:0006307,GO:0006355,GO:0006464,GO:0006479,GO:0006725,GO:0006807,GO:0006950,GO:0006974,GO:0008150,GO:0008152,GO:0008168,GO:0008172,GO:0008213,GO:0008270,GO:0009889,GO:0009890,GO:0009891,GO:0009892,GO:0009893,GO:0009987,GO:0010468,GO:0010556,GO:0010557,GO:0010558,GO:0010604,GO:0010605,GO:…	2.1.1.63,3.2.2.21	ko:K00567,ko:K10778,ko:K13529,ko:K13530,ko:K15051	ko03410,map03410				ko00000,ko00001,ko01000,ko03000,ko03400				Bacteria	1N2YQ@1224,2TQRX@28211,3N72N@45401,COG0350@1,COG0350@2,COG2169@1,COG2169@2	NA|NA|NA	FL	6-O-methylguanine DNA methyltransferase, DNA binding domain
GCA-001775255.1_715	1380394.JADL01000007_gene4558	9.1e-147	526.6	Alphaproteobacteria	gnd		1.1.1.343,1.1.1.44	ko:K00033	ko00030,ko00480,ko01100,ko01110,ko01120,ko01130,ko01200,map00030,map00480,map01100,map01110,map01120,map01130,map01200	M00004,M00006	R01528,R10221	RC00001,RC00539	ko00000,ko00001,ko00002,ko01000			iAF987.Gmet_2620,iNJ661.Rv1122	Bacteria	1QU14@1224,2TT6S@28211,COG1023@1,COG1023@2	NA|NA|NA	G	6-phosphogluconate dehydrogenase
GCA-001443445.1_837	1267535.KB906767_gene3854	3e-153	548.1	Acidobacteriia	gnd		1.1.1.343,1.1.1.44	ko:K00033	ko00030,ko00480,ko01100,ko01110,ko01120,ko01130,ko01200,map00030,map00480,map01100,map01110,map01120,map01130,map01200	M00004,M00006	R01528,R10221	RC00001,RC00539	ko00000,ko00001,ko00002,ko01000			iAF987.Gmet_2620,iNJ661.Rv1122	Bacteria	2JJT6@204432,3Y2ZP@57723,COG1023@1,COG1023@2	NA|NA|NA	G	6-phosphogluconate dehydrogenase, C-terminal domain
GCA-002898375.1_1398	1173028.ANKO01000084_gene947	1.5e-132	479.2	Oscillatoriales			1.1.1.343,1.1.1.44	ko:K00033	ko00030,ko00480,ko01100,ko01110,ko01120,ko01130,ko01200,map00030,map00480,map01100,map01110,map01120,map01130,map01200	M00004,M00006	R01528,R10221	RC00001,RC00539	ko00000,ko00001,ko00002,ko01000				Bacteria	1G07T@1117,1HES2@1150,COG1023@1,COG1023@2	NA|NA|NA	G	6-phosphogluconate dehydrogenase, C-terminal domain
GCA-004356555.1_622	1250232.JQNJ01000001_gene3715	1.6e-57	229.6	Flavobacteriia	pgl	GO:0003674,GO:0003824,GO:0005575,GO:0005622,GO:0005623,GO:0005737,GO:0006081,GO:0006098,GO:0006139,GO:0006725,GO:0006732,GO:0006733,GO:0006739,GO:0006753,GO:0006793,GO:0006796,GO:0006807,GO:0008150,GO:0008152,GO:0009051,GO:0009117,GO:0009987,GO:0016787,GO:0016788,GO:0017057,GO:0019362,GO:0019637,GO:0019682,GO:0019693,GO:0034641,GO:0044237,GO:0044238,GO:0044281,GO:0044424,GO:0044464,GO:0046483,GO:…	3.1.1.31	ko:K01057	ko00030,ko01100,ko01110,ko01120,ko01130,ko01200,map00030,map01100,map01110,map01120,map01130,map01200	M00004,M00006,M00008	R02035	RC00537	ko00000,ko00001,ko00002,ko01000				Bacteria	1HY6P@117743,4NGB9@976,COG0363@1,COG0363@2	NA|NA|NA	G	6-phosphogluconolactonase
GCA-004356535.1_102	1250232.JQNJ01000001_gene3715	1.6e-57	229.6	Flavobacteriia	pgl	GO:0003674,GO:0003824,GO:0005575,GO:0005622,GO:0005623,GO:0005737,GO:0006081,GO:0006098,GO:0006139,GO:0006725,GO:0006732,GO:0006733,GO:0006739,GO:0006753,GO:0006793,GO:0006796,GO:0006807,GO:0008150,GO:0008152,GO:0009051,GO:0009117,GO:0009987,GO:0016787,GO:0016788,GO:0017057,GO:0019362,GO:0019637,GO:0019682,GO:0019693,GO:0034641,GO:0044237,GO:0044238,GO:0044281,GO:0044424,GO:0044464,GO:0046483,GO:…	3.1.1.31	ko:K01057	ko00030,ko01100,ko01110,ko01120,ko01130,ko01200,map00030,map01100,map01110,map01120,map01130,map01200	M00004,M00006,M00008	R02035	RC00537	ko00000,ko00001,ko00002,ko01000				Bacteria	1HY6P@117743,4NGB9@976,COG0363@1,COG0363@2	NA|NA|NA	G	6-phosphogluconolactonase
GCA-001775255.1_1522	1122176.KB903560_gene3536	2.5e-58	232.3	Sphingobacteriia	pgl	GO:0003674,GO:0003824,GO:0005575,GO:0005622,GO:0005623,GO:0005737,GO:0006081,GO:0006098,GO:0006139,GO:0006725,GO:0006732,GO:0006733,GO:0006739,GO:0006753,GO:0006793,GO:0006796,GO:0006807,GO:0008150,GO:0008152,GO:0009051,GO:0009117,GO:0009987,GO:0016787,GO:0016788,GO:0017057,GO:0019362,GO:0019637,GO:0019682,GO:0019693,GO:0034641,GO:0044237,GO:0044238,GO:0044281,GO:0044424,GO:0044464,GO:0046483,GO:…	3.1.1.31	ko:K01057	ko00030,ko01100,ko01110,ko01120,ko01130,ko01200,map00030,map01100,map01110,map01120,map01130,map01200	M00004,M00006,M00008	R02035	RC00537	ko00000,ko00001,ko00002,ko01000				Bacteria	1ITFZ@117747,4NGB9@976,COG0363@1,COG0363@2	NA|NA|NA	G	6-phosphogluconolactonase
UBA2774_2244	1250232.JQNJ01000001_gene3715	8.4e-59	233.8	Flavobacteriia	pgl	GO:0003674,GO:0003824,GO:0005575,GO:0005622,GO:0005623,GO:0005737,GO:0006081,GO:0006098,GO:0006139,GO:0006725,GO:0006732,GO:0006733,GO:0006739,GO:0006753,GO:0006793,GO:0006796,GO:0006807,GO:0008150,GO:0008152,GO:0009051,GO:0009117,GO:0009987,GO:0016787,GO:0016788,GO:0017057,GO:0019362,GO:0019637,GO:0019682,GO:0019693,GO:0034641,GO:0044237,GO:0044238,GO:0044281,GO:0044424,GO:0044464,GO:0046483,GO:…	3.1.1.31	ko:K01057	ko00030,ko01100,ko01110,ko01120,ko01130,ko01200,map00030,map01100,map01110,map01120,map01130,map01200	M00004,M00006,M00008	R02035	RC00537	ko00000,ko00001,ko00002,ko01000				Bacteria	1HY6P@117743,4NGB9@976,COG0363@1,COG0363@2	NA|NA|NA	G	6-phosphogluconolactonase
SBR1093_1346	143224.JQMD01000002_gene481	1.8e-56	226.1	Flavobacteriia	pgl	GO:0003674,GO:0003824,GO:0005575,GO:0005622,GO:0005623,GO:0005737,GO:0006081,GO:0006098,GO:0006139,GO:0006725,GO:0006732,GO:0006733,GO:0006739,GO:0006753,GO:0006793,GO:0006796,GO:0006807,GO:0008150,GO:0008152,GO:0009051,GO:0009117,GO:0009987,GO:0016787,GO:0016788,GO:0017057,GO:0019362,GO:0019637,GO:0019682,GO:0019693,GO:0034641,GO:0044237,GO:0044238,GO:0044281,GO:0044424,GO:0044464,GO:0046483,GO:…	3.1.1.31	ko:K01057	ko00030,ko01100,ko01110,ko01120,ko01130,ko01200,map00030,map01100,map01110,map01120,map01130,map01200	M00004,M00006,M00008	R02035	RC00537	ko00000,ko00001,ko00002,ko01000				Bacteria	1HY6P@117743,4NGB9@976,COG0363@1,COG0363@2	NA|NA|NA	G	6-phosphogluconolactonase
GCA-004356555.1_1357	880073.Calab_1147	1.6e-41	175.6	unclassified Bacteria			4.1.2.50,4.2.3.12	ko:K01737	ko00790,ko01100,map00790,map01100	M00842,M00843	R04286,R09959	RC01117,RC02846,RC02847	ko00000,ko00001,ko00002,ko01000,ko03016				Bacteria	2NR5B@2323,COG0720@1,COG0720@2	NA|NA|NA	H	6-pyruvoyl tetrahydropterin synthase
GCA-004356535.1_421	880073.Calab_1147	1.2e-41	176	unclassified Bacteria			4.1.2.50,4.2.3.12	ko:K01737	ko00790,ko01100,map00790,map01100	M00842,M00843	R04286,R09959	RC01117,RC02846,RC02847	ko00000,ko00001,ko00002,ko01000,ko03016				Bacteria	2NR5B@2323,COG0720@1,COG0720@2	NA|NA|NA	H	6-pyruvoyl tetrahydropterin synthase
GCA-001443445.1_2230	880073.Calab_1147	9e-45	186.4	unclassified Bacteria			4.1.2.50,4.2.3.12	ko:K01737	ko00790,ko01100,map00790,map01100	M00842,M00843	R04286,R09959	RC01117,RC02846,RC02847	ko00000,ko00001,ko00002,ko01000,ko03016				Bacteria	2NR5B@2323,COG0720@1,COG0720@2	NA|NA|NA	H	6-pyruvoyl tetrahydropterin synthase
GCA-007571325.1_91	1128421.JAGA01000002_gene937	1.4e-37	162.5	unclassified Bacteria			4.1.2.50,4.2.3.12	ko:K01737	ko00790,ko01100,map00790,map01100	M00842,M00843	R04286,R09959	RC01117,RC02846,RC02847	ko00000,ko00001,ko00002,ko01000,ko03016				Bacteria	2NR5B@2323,COG0720@1,COG0720@2	NA|NA|NA	H	6-pyruvoyl tetrahydropterin synthase
GCA-007571035.1_831	880073.Calab_1147	6.9e-37	160.2	unclassified Bacteria			4.1.2.50,4.2.3.12	ko:K01737	ko00790,ko01100,map00790,map01100	M00842,M00843	R04286,R09959	RC01117,RC02846,RC02847	ko00000,ko00001,ko00002,ko01000,ko03016				Bacteria	2NR5B@2323,COG0720@1,COG0720@2	NA|NA|NA	H	6-pyruvoyl tetrahydropterin synthase
GCA-001775255.1_1479	1128421.JAGA01000002_gene937	2.9e-43	181.4	unclassified Bacteria			4.1.2.50,4.2.3.12	ko:K01737	ko00790,ko01100,map00790,map01100	M00842,M00843	R04286,R09959	RC01117,RC02846,RC02847	ko00000,ko00001,ko00002,ko01000,ko03016				Bacteria	2NR5B@2323,COG0720@1,COG0720@2	NA|NA|NA	H	6-pyruvoyl tetrahydropterin synthase
GCA-003229065.1_1688	1128421.JAGA01000002_gene937	6.9e-12	76.6	unclassified Bacteria			4.1.2.50,4.2.3.12	ko:K01737	ko00790,ko01100,map00790,map01100	M00842,M00843	R04286,R09959	RC01117,RC02846,RC02847	ko00000,ko00001,ko00002,ko01000,ko03016				Bacteria	2NR5B@2323,COG0720@1,COG0720@2	NA|NA|NA	H	6-pyruvoyl tetrahydropterin synthase
GCA-003229065.1_1689	1128421.JAGA01000002_gene937	8.8e-40	169.9	unclassified Bacteria			4.1.2.50,4.2.3.12	ko:K01737	ko00790,ko01100,map00790,map01100	M00842,M00843	R04286,R09959	RC01117,RC02846,RC02847	ko00000,ko00001,ko00002,ko01000,ko03016				Bacteria	2NR5B@2323,COG0720@1,COG0720@2	NA|NA|NA	H	6-pyruvoyl tetrahydropterin synthase
GCA-003252465.1_215	880073.Calab_1147	3.5e-41	174.5	unclassified Bacteria			4.1.2.50,4.2.3.12	ko:K01737	ko00790,ko01100,map00790,map01100	M00842,M00843	R04286,R09959	RC01117,RC02846,RC02847	ko00000,ko00001,ko00002,ko01000,ko03016				Bacteria	2NR5B@2323,COG0720@1,COG0720@2	NA|NA|NA	H	6-pyruvoyl tetrahydropterin synthase
UBA2774_322	880073.Calab_1147	6.7e-40	170.2	unclassified Bacteria			4.1.2.50,4.2.3.12	ko:K01737	ko00790,ko01100,map00790,map01100	M00842,M00843	R04286,R09959	RC01117,RC02846,RC02847	ko00000,ko00001,ko00002,ko01000,ko03016				Bacteria	2NR5B@2323,COG0720@1,COG0720@2	NA|NA|NA	H	6-pyruvoyl tetrahydropterin synthase
SBR1093_282	1128421.JAGA01000002_gene937	5.7e-41	173.7	unclassified Bacteria			4.1.2.50,4.2.3.12	ko:K01737	ko00790,ko01100,map00790,map01100	M00842,M00843	R04286,R09959	RC01117,RC02846,RC02847	ko00000,ko00001,ko00002,ko01000,ko03016				Bacteria	2NR5B@2323,COG0720@1,COG0720@2	NA|NA|NA	H	6-pyruvoyl tetrahydropterin synthase
GCA-002898375.1_864	1128421.JAGA01000002_gene937	8.8e-44	183.3	unclassified Bacteria			4.1.2.50,4.2.3.12	ko:K01737	ko00790,ko01100,map00790,map01100	M00842,M00843	R04286,R09959	RC01117,RC02846,RC02847	ko00000,ko00001,ko00002,ko01000,ko03016				Bacteria	2NR5B@2323,COG0720@1,COG0720@2	NA|NA|NA	H	6-pyruvoyl tetrahydropterin synthase
GCA-004356555.1_1546	338963.Pcar_1448	1.7e-44	185.7	Desulfuromonadales	ribH	GO:0000906,GO:0003674,GO:0003824,GO:0005575,GO:0005622,GO:0005623,GO:0005737,GO:0005829,GO:0006766,GO:0006767,GO:0006771,GO:0006807,GO:0008150,GO:0008152,GO:0009058,GO:0009110,GO:0009231,GO:0009987,GO:0016740,GO:0016765,GO:0017144,GO:0018130,GO:0034641,GO:0042364,GO:0042726,GO:0042727,GO:0044237,GO:0044249,GO:0044271,GO:0044281,GO:0044283,GO:0044424,GO:0044444,GO:0044464,GO:0046483,GO:0071704,GO:…	2.5.1.78	ko:K00794	ko00740,ko01100,ko01110,map00740,map01100,map01110	M00125	R04457	RC00960	ko00000,ko00001,ko00002,ko01000			iLJ478.TM1825,iSB619.SA_RS08940,iSFV_1184.SFV_0380	Bacteria	1RD9J@1224,2WNCZ@28221,42RQ6@68525,43USQ@69541,COG0054@1,COG0054@2	NA|NA|NA	H	6,7-dimethyl-8-ribityllumazine synthase
SBR1093_1441	338963.Pcar_1448	7.5e-48	196.8	Desulfuromonadales	ribH	GO:0000906,GO:0003674,GO:0003824,GO:0005575,GO:0005622,GO:0005623,GO:0005737,GO:0005829,GO:0006766,GO:0006767,GO:0006771,GO:0006807,GO:0008150,GO:0008152,GO:0009058,GO:0009110,GO:0009231,GO:0009987,GO:0016740,GO:0016765,GO:0017144,GO:0018130,GO:0034641,GO:0042364,GO:0042726,GO:0042727,GO:0044237,GO:0044249,GO:0044271,GO:0044281,GO:0044283,GO:0044424,GO:0044444,GO:0044464,GO:0046483,GO:0071704,GO:…	2.5.1.78	ko:K00794	ko00740,ko01100,ko01110,map00740,map01100,map01110	M00125	R04457	RC00960	ko00000,ko00001,ko00002,ko01000			iLJ478.TM1825,iSB619.SA_RS08940,iSFV_1184.SFV_0380	Bacteria	1RD9J@1224,2WNCZ@28221,42RQ6@68525,43USQ@69541,COG0054@1,COG0054@2	NA|NA|NA	H	6,7-dimethyl-8-ribityllumazine synthase
GCA-004356555.1_1213	289376.THEYE_A1745	6.8e-53	213.8	Bacteria	mqnC	GO:0003674,GO:0003824,GO:0006732,GO:0008150,GO:0008152,GO:0009058,GO:0009108,GO:0009987,GO:0016740,GO:0016765,GO:0044237,GO:0044249,GO:0044689,GO:0051186,GO:0051188	1.21.98.1,2.5.1.120,2.5.1.77	ko:K11779,ko:K11780,ko:K11781,ko:K11784,ko:K18285	ko00130,ko00680,ko01110,ko01120,map00130,map00680,map01110,map01120	M00378	R08588,R09396,R10667	RC00021,RC01381,RC02329,RC03002,RC03007,RC03234	ko00000,ko00001,ko00002,ko01000				Bacteria	COG1060@1,COG1060@2	NA|NA|NA	H	7,8-didemethyl-8-hydroxy-5-deazariboflavin synthase activity
GCA-001443445.1_2154	289376.THEYE_A1742	4.8e-114	417.9	Bacteria	mqnE	GO:0003674,GO:0003824,GO:0006732,GO:0008150,GO:0008152,GO:0009058,GO:0009108,GO:0009987,GO:0016740,GO:0016765,GO:0044237,GO:0044249,GO:0044689,GO:0051186,GO:0051188	1.21.98.1,2.5.1.120,2.5.1.77	ko:K11779,ko:K11780,ko:K11781,ko:K11784,ko:K18285	ko00130,ko00680,ko01110,ko01120,map00130,map00680,map01110,map01120	M00378	R08588,R09396,R10667	RC00021,RC01381,RC02329,RC03002,RC03007,RC03234	ko00000,ko00001,ko00002,ko01000			iAF987.Gmet_3391	Bacteria	COG1060@1,COG1060@2	NA|NA|NA	H	7,8-didemethyl-8-hydroxy-5-deazariboflavin synthase activity
GCA-002898375.1_992	289376.THEYE_A1742	2.5e-118	432.2	Bacteria	mqnE	GO:0003674,GO:0003824,GO:0006732,GO:0008150,GO:0008152,GO:0009058,GO:0009108,GO:0009987,GO:0016740,GO:0016765,GO:0044237,GO:0044249,GO:0044689,GO:0051186,GO:0051188	1.21.98.1,2.5.1.120,2.5.1.77	ko:K11779,ko:K11780,ko:K11781,ko:K11784,ko:K18285	ko00130,ko00680,ko01110,ko01120,map00130,map00680,map01110,map01120	M00378	R08588,R09396,R10667	RC00021,RC01381,RC02329,RC03002,RC03007,RC03234	ko00000,ko00001,ko00002,ko01000			iAF987.Gmet_3391	Bacteria	COG1060@1,COG1060@2	NA|NA|NA	H	7,8-didemethyl-8-hydroxy-5-deazariboflavin synthase activity
GCA-001775255.1_906	1122128.AUEE01000004_gene475	1.7e-37	162.5	Staphylococcaceae	folK		2.7.6.3,4.1.2.25	ko:K00950,ko:K13940	ko00790,ko01100,map00790,map01100	M00126,M00841	R03503,R03504	RC00002,RC00017,RC00721,RC00943	ko00000,ko00001,ko00002,ko01000			iLJ478.TM0041	Bacteria	1V6PR@1239,4GYZA@90964,4HIMG@91061,COG0801@1,COG0801@2	NA|NA|NA	H	7,8-dihydro-6-hydroxymethylpterin-pyrophosphokinase (HPPK)
UBA2774_1668	56780.SYN_02163	7.5e-30	137.5	Syntrophobacterales	folK		1.13.11.81,2.5.1.15,2.7.6.3,3.5.4.16,3.5.4.39,4.1.2.25,5.1.99.8	ko:K00796,ko:K00950,ko:K01495,ko:K01633,ko:K13940,ko:K17488	ko00790,ko01100,map00790,map01100	M00126,M00840,M00841,M00842,M00843	R00428,R03066,R03067,R03503,R03504,R04639,R05046,R05048,R10348,R11037,R11073	RC00002,RC00017,RC00121,RC00263,RC00294,RC00323,RC00721,RC00842,RC00943,RC00945,RC01188,RC01479,RC02504,RC03131,RC03333,RC03334	ko00000,ko00001,ko00002,ko01000			iLJ478.TM0041	Bacteria	1MZH8@1224,2MQPC@213462,2WQ4P@28221,42TJ2@68525,COG0801@1,COG0801@2	NA|NA|NA	H	7,8-dihydro-6-hydroxymethylpterin-pyrophosphokinase (HPPK)
SBR1093_670	1382356.JQMP01000003_gene1502	2.2e-37	162.2	Thermomicrobia	folK	GO:0000287,GO:0003674,GO:0003824,GO:0003848,GO:0005488,GO:0016740,GO:0016772,GO:0016778,GO:0043167,GO:0043169,GO:0046872	2.7.6.3,4.1.2.25	ko:K00950,ko:K13940	ko00790,ko01100,map00790,map01100	M00126,M00841	R03503,R03504	RC00002,RC00017,RC00721,RC00943	ko00000,ko00001,ko00002,ko01000			iECDH1ME8569_1439.ECDH1ME8569_0136,iEcDH1_1363.EcDH1_3460,iJN746.PP_4698,iSBO_1134.SBO_0131	Bacteria	27YCY@189775,2G6YT@200795,COG0801@1,COG0801@2	NA|NA|NA	H	7,8-dihydro-6-hydroxymethylpterin-pyrophosphokinase (HPPK)
GCA-003252465.1_7	203119.Cthe_2068	2.3e-103	382.1	Ruminococcaceae	alkA		4.2.99.18	ko:K03660	ko03410,map03410				ko00000,ko00001,ko01000,ko03400				Bacteria	1TQAF@1239,2495X@186801,3WGHY@541000,COG0122@1,COG0122@2	NA|NA|NA	L	8-oxoguanine DNA glycosylase
GCA-007571325.1_416	1163617.SCD_n02421	3.2e-190	671.4	Betaproteobacteria	gcs2												Bacteria	1MUAD@1224,2VI55@28216,COG2308@1,COG2308@2	NA|NA|NA	S	A circularly permuted ATPgrasp
GCA-003252465.1_488	1163617.SCD_n02421	1.8e-204	718.8	Betaproteobacteria	gcs2												Bacteria	1MUAD@1224,2VI55@28216,COG2308@1,COG2308@2	NA|NA|NA	S	A circularly permuted ATPgrasp
GCA-003252465.1_487	1167006.UWK_00111	1.1e-106	393.3	Desulfobacterales													Bacteria	1MVZK@1224,2MJ3B@213118,2WM4V@28221,42PS4@68525,COG2307@1,COG2307@2	NA|NA|NA	S	A predicted alpha-helical domain with a conserved ER motif.
GCA-004356555.1_699	330214.NIDE0003	3.9e-257	894.4	Nitrospirae	gyrB	GO:0000166,GO:0003674,GO:0003676,GO:0003677,GO:0003824,GO:0003916,GO:0003918,GO:0005488,GO:0005524,GO:0005575,GO:0005622,GO:0005623,GO:0005737,GO:0005829,GO:0006139,GO:0006259,GO:0006265,GO:0006351,GO:0006725,GO:0006807,GO:0006996,GO:0007059,GO:0008094,GO:0008144,GO:0008150,GO:0008152,GO:0009058,GO:0009059,GO:0009295,GO:0009330,GO:0009987,GO:0010467,GO:0016043,GO:0016070,GO:0016462,GO:0016787,GO:…	5.99.1.3	ko:K02470					ko00000,ko01000,ko03032,ko03400				Bacteria	3J0BB@40117,COG0187@1,COG0187@2	NA|NA|NA	L	A type II topoisomerase that negatively supercoils closed circular double-stranded (ds) DNA in an ATP-dependent manner to modulate DNA topology and maintain chromosomes in an underwound state. Negative supercoiling favors strand separation, and DNA replication, transcription, recombination and repair, all of which involve strand separation. Also able to catalyze the interconversion of other topol…
GCA-004356555.1_1281	443144.GM21_0005	4.2e-288	997.3	Desulfuromonadales	gyrA		5.99.1.3	ko:K02469					ko00000,ko01000,ko03032,ko03400				Bacteria	1MUGG@1224,2WJBC@28221,42KZ9@68525,43T5S@69541,COG0188@1,COG0188@2	NA|NA|NA	L	A type II topoisomerase that negatively supercoils closed circular double-stranded (ds) DNA in an ATP-dependent manner to modulate DNA topology and maintain chromosomes in an underwound state. Negative supercoiling favors strand separation, and DNA replication, transcription, recombination and repair, all of which involve strand separation. Also able to catalyze the interconversion of other topol…
GCA-004356535.1_1061	443144.GM21_0005	5.5e-288	996.9	Desulfuromonadales	gyrA		5.99.1.3	ko:K02469					ko00000,ko01000,ko03032,ko03400				Bacteria	1MUGG@1224,2WJBC@28221,42KZ9@68525,43T5S@69541,COG0188@1,COG0188@2	NA|NA|NA	L	A type II topoisomerase that negatively supercoils closed circular double-stranded (ds) DNA in an ATP-dependent manner to modulate DNA topology and maintain chromosomes in an underwound state. Negative supercoiling favors strand separation, and DNA replication, transcription, recombination and repair, all of which involve strand separation. Also able to catalyze the interconversion of other topol…
GCA-004356535.1_1552	330214.NIDE0003	3.9e-257	894.4	Nitrospirae	gyrB	GO:0000166,GO:0003674,GO:0003676,GO:0003677,GO:0003824,GO:0003916,GO:0003918,GO:0005488,GO:0005524,GO:0005575,GO:0005622,GO:0005623,GO:0005737,GO:0005829,GO:0006139,GO:0006259,GO:0006265,GO:0006351,GO:0006725,GO:0006807,GO:0006996,GO:0007059,GO:0008094,GO:0008144,GO:0008150,GO:0008152,GO:0009058,GO:0009059,GO:0009295,GO:0009330,GO:0009987,GO:0010467,GO:0016043,GO:0016070,GO:0016462,GO:0016787,GO:…	5.99.1.3	ko:K02470					ko00000,ko01000,ko03032,ko03400				Bacteria	3J0BB@40117,COG0187@1,COG0187@2	NA|NA|NA	L	A type II topoisomerase that negatively supercoils closed circular double-stranded (ds) DNA in an ATP-dependent manner to modulate DNA topology and maintain chromosomes in an underwound state. Negative supercoiling favors strand separation, and DNA replication, transcription, recombination and repair, all of which involve strand separation. Also able to catalyze the interconversion of other topol…
GCA-001443445.1_1498	316067.Geob_0005	1.5e-293	1015.4	Desulfuromonadales	gyrA		5.99.1.3	ko:K02469					ko00000,ko01000,ko03032,ko03400				Bacteria	1MUGG@1224,2WJBC@28221,42KZ9@68525,43T5S@69541,COG0188@1,COG0188@2	NA|NA|NA	L	A type II topoisomerase that negatively supercoils closed circular double-stranded (ds) DNA in an ATP-dependent manner to modulate DNA topology and maintain chromosomes in an underwound state. Negative supercoiling favors strand separation, and DNA replication, transcription, recombination and repair, all of which involve strand separation. Also able to catalyze the interconversion of other topol…
GCA-001443445.1_1755	56780.SYN_02049	8.2e-263	913.3	Syntrophobacterales	gyrB	GO:0000166,GO:0003674,GO:0003676,GO:0003677,GO:0003824,GO:0003916,GO:0003918,GO:0005488,GO:0005524,GO:0005575,GO:0005622,GO:0005623,GO:0005737,GO:0005829,GO:0006139,GO:0006259,GO:0006265,GO:0006351,GO:0006725,GO:0006807,GO:0006996,GO:0007059,GO:0008094,GO:0008144,GO:0008150,GO:0008152,GO:0009058,GO:0009059,GO:0009295,GO:0009330,GO:0009987,GO:0010467,GO:0016043,GO:0016070,GO:0016462,GO:0016787,GO:…	5.99.1.3	ko:K02470					ko00000,ko01000,ko03032,ko03400				Bacteria	1MVKT@1224,2MQ5F@213462,2WJ9X@28221,42M7M@68525,COG0187@1,COG0187@2	NA|NA|NA	L	A type II topoisomerase that negatively supercoils closed circular double-stranded (ds) DNA in an ATP-dependent manner to modulate DNA topology and maintain chromosomes in an underwound state. Negative supercoiling favors strand separation, and DNA replication, transcription, recombination and repair, all of which involve strand separation. Also able to catalyze the interconversion of other topol…
GCA-007571325.1_1161	56780.SYN_02049	2.7e-250	871.7	Syntrophobacterales	gyrB	GO:0000166,GO:0003674,GO:0003676,GO:0003677,GO:0003824,GO:0003916,GO:0003918,GO:0005488,GO:0005524,GO:0005575,GO:0005622,GO:0005623,GO:0005737,GO:0005829,GO:0006139,GO:0006259,GO:0006265,GO:0006351,GO:0006725,GO:0006807,GO:0006996,GO:0007059,GO:0008094,GO:0008144,GO:0008150,GO:0008152,GO:0009058,GO:0009059,GO:0009295,GO:0009330,GO:0009987,GO:0010467,GO:0016043,GO:0016070,GO:0016462,GO:0016787,GO:…	5.99.1.3	ko:K02470					ko00000,ko01000,ko03032,ko03400				Bacteria	1MVKT@1224,2MQ5F@213462,2WJ9X@28221,42M7M@68525,COG0187@1,COG0187@2	NA|NA|NA	L	A type II topoisomerase that negatively supercoils closed circular double-stranded (ds) DNA in an ATP-dependent manner to modulate DNA topology and maintain chromosomes in an underwound state. Negative supercoiling favors strand separation, and DNA replication, transcription, recombination and repair, all of which involve strand separation. Also able to catalyze the interconversion of other topol…
GCA-001775245.1_80	316067.Geob_0005	1.5e-293	1015.4	Desulfuromonadales	gyrA		5.99.1.3	ko:K02469					ko00000,ko01000,ko03032,ko03400				Bacteria	1MUGG@1224,2WJBC@28221,42KZ9@68525,43T5S@69541,COG0188@1,COG0188@2	NA|NA|NA	L	A type II topoisomerase that negatively supercoils closed circular double-stranded (ds) DNA in an ATP-dependent manner to modulate DNA topology and maintain chromosomes in an underwound state. Negative supercoiling favors strand separation, and DNA replication, transcription, recombination and repair, all of which involve strand separation. Also able to catalyze the interconversion of other topol…
GCA-001775255.1_1344	443144.GM21_0004	6.5e-260	903.7	Desulfuromonadales	gyrB	GO:0000166,GO:0003674,GO:0003676,GO:0003677,GO:0003824,GO:0003916,GO:0003918,GO:0005488,GO:0005524,GO:0005575,GO:0005622,GO:0005623,GO:0005737,GO:0005829,GO:0006139,GO:0006259,GO:0006265,GO:0006351,GO:0006725,GO:0006807,GO:0006996,GO:0007059,GO:0008094,GO:0008144,GO:0008150,GO:0008152,GO:0009058,GO:0009059,GO:0009295,GO:0009330,GO:0009987,GO:0010467,GO:0016043,GO:0016070,GO:0016462,GO:0016787,GO:…	5.99.1.3	ko:K02470					ko00000,ko01000,ko03032,ko03400				Bacteria	1MVKT@1224,2WJ9X@28221,42M7M@68525,43SYW@69541,COG0187@1,COG0187@2	NA|NA|NA	L	A type II topoisomerase that negatively supercoils closed circular double-stranded (ds) DNA in an ATP-dependent manner to modulate DNA topology and maintain chromosomes in an underwound state. Negative supercoiling favors strand separation, and DNA replication, transcription, recombination and repair, all of which involve strand separation. Also able to catalyze the interconversion of other topol…
GCA-008933205.1_1189	338966.Ppro_0004	5e-14	82.8	Desulfuromonadales	gyrB	GO:0000166,GO:0003674,GO:0003676,GO:0003677,GO:0003824,GO:0003916,GO:0003918,GO:0005488,GO:0005524,GO:0005575,GO:0005622,GO:0005623,GO:0005737,GO:0005829,GO:0006139,GO:0006259,GO:0006265,GO:0006351,GO:0006725,GO:0006807,GO:0006996,GO:0007059,GO:0008094,GO:0008144,GO:0008150,GO:0008152,GO:0009058,GO:0009059,GO:0009295,GO:0009330,GO:0009987,GO:0010467,GO:0016043,GO:0016070,GO:0016462,GO:0016787,GO:…	5.99.1.3	ko:K02470					ko00000,ko01000,ko03032,ko03400				Bacteria	1MVKT@1224,2WJ9X@28221,42M7M@68525,43U22@69541,COG0187@1,COG0187@2	NA|NA|NA	L	A type II topoisomerase that negatively supercoils closed circular double-stranded (ds) DNA in an ATP-dependent manner to modulate DNA topology and maintain chromosomes in an underwound state. Negative supercoiling favors strand separation, and DNA replication, transcription, recombination and repair, all of which involve strand separation. Also able to catalyze the interconversion of other topol…
GCA-003229065.1_0	443144.GM21_0004	1.9e-256	892.1	Desulfuromonadales	gyrB	GO:0000166,GO:0003674,GO:0003676,GO:0003677,GO:0003824,GO:0003916,GO:0003918,GO:0005488,GO:0005524,GO:0005575,GO:0005622,GO:0005623,GO:0005737,GO:0005829,GO:0006139,GO:0006259,GO:0006265,GO:0006351,GO:0006725,GO:0006807,GO:0006996,GO:0007059,GO:0008094,GO:0008144,GO:0008150,GO:0008152,GO:0009058,GO:0009059,GO:0009295,GO:0009330,GO:0009987,GO:0010467,GO:0016043,GO:0016070,GO:0016462,GO:0016787,GO:…	5.99.1.3	ko:K02470					ko00000,ko01000,ko03032,ko03400				Bacteria	1MVKT@1224,2WJ9X@28221,42M7M@68525,43SYW@69541,COG0187@1,COG0187@2	NA|NA|NA	L	A type II topoisomerase that negatively supercoils closed circular double-stranded (ds) DNA in an ATP-dependent manner to modulate DNA topology and maintain chromosomes in an underwound state. Negative supercoiling favors strand separation, and DNA replication, transcription, recombination and repair, all of which involve strand separation. Also able to catalyze the interconversion of other topol…
GCA-003232505.1_611	1219626.HMPREF1639_04260	2.7e-135	488.8	Peptostreptococcaceae	gyrB	GO:0000166,GO:0000287,GO:0003674,GO:0003824,GO:0003916,GO:0003918,GO:0005488,GO:0005524,GO:0005575,GO:0005618,GO:0005623,GO:0005886,GO:0006139,GO:0006259,GO:0006265,GO:0006725,GO:0006807,GO:0006996,GO:0007059,GO:0008094,GO:0008144,GO:0008150,GO:0008152,GO:0009295,GO:0009987,GO:0016020,GO:0016043,GO:0016462,GO:0016787,GO:0016817,GO:0016818,GO:0016853,GO:0016887,GO:0017076,GO:0017111,GO:0030312,GO:…	5.99.1.3	ko:K02470					ko00000,ko01000,ko03032,ko03400				Bacteria	1TQ0R@1239,248AV@186801,25QWZ@186804,COG0187@1,COG0187@2	NA|NA|NA	L	A type II topoisomerase that negatively supercoils closed circular double-stranded (ds) DNA in an ATP-dependent manner to modulate DNA topology and maintain chromosomes in an underwound state. Negative supercoiling favors strand separation, and DNA replication, transcription, recombination and repair, all of which involve strand separation. Also able to catalyze the interconversion of other topol…
SBR1093_1613	1122599.AUGR01000016_gene2819	3.1e-94	351.7	Oceanospirillales	gyrA		5.99.1.3	ko:K02469					ko00000,ko01000,ko03032,ko03400				Bacteria	1MUGG@1224,1RN03@1236,1XIQV@135619,COG0188@1,COG0188@2	NA|NA|NA	L	A type II topoisomerase that negatively supercoils closed circular double-stranded (ds) DNA in an ATP-dependent manner to modulate DNA topology and maintain chromosomes in an underwound state. Negative supercoiling favors strand separation, and DNA replication, transcription, recombination and repair, all of which involve strand separation. Also able to catalyze the interconversion of other topol…
SBR1093_2234	56780.SYN_02049	1.4e-259	902.5	Syntrophobacterales	gyrB	GO:0000166,GO:0003674,GO:0003676,GO:0003677,GO:0003824,GO:0003916,GO:0003918,GO:0005488,GO:0005524,GO:0005575,GO:0005622,GO:0005623,GO:0005737,GO:0005829,GO:0006139,GO:0006259,GO:0006265,GO:0006351,GO:0006725,GO:0006807,GO:0006996,GO:0007059,GO:0008094,GO:0008144,GO:0008150,GO:0008152,GO:0009058,GO:0009059,GO:0009295,GO:0009330,GO:0009987,GO:0010467,GO:0016043,GO:0016070,GO:0016462,GO:0016787,GO:…	5.99.1.3	ko:K02470					ko00000,ko01000,ko03032,ko03400				Bacteria	1MVKT@1224,2MQ5F@213462,2WJ9X@28221,42M7M@68525,COG0187@1,COG0187@2	NA|NA|NA	L	A type II topoisomerase that negatively supercoils closed circular double-stranded (ds) DNA in an ATP-dependent manner to modulate DNA topology and maintain chromosomes in an underwound state. Negative supercoiling favors strand separation, and DNA replication, transcription, recombination and repair, all of which involve strand separation. Also able to catalyze the interconversion of other topol…
GCA-002898375.1_720	1123371.ATXH01000019_gene606	1.9e-296	1025	Thermodesulfobacteria	gyrA		5.99.1.3	ko:K02469					ko00000,ko01000,ko03032,ko03400				Bacteria	2GHG4@200940,COG0188@1,COG0188@2	NA|NA|NA	L	A type II topoisomerase that negatively supercoils closed circular double-stranded (ds) DNA in an ATP-dependent manner to modulate DNA topology and maintain chromosomes in an underwound state. Negative supercoiling favors strand separation, and DNA replication, transcription, recombination and repair, all of which involve strand separation. Also able to catalyze the interconversion of other topol…
GCA-002898375.1_1240	316067.Geob_0004	2.9e-268	931.4	Desulfuromonadales	gyrB	GO:0000166,GO:0003674,GO:0003676,GO:0003677,GO:0003824,GO:0003916,GO:0003918,GO:0005488,GO:0005524,GO:0005575,GO:0005622,GO:0005623,GO:0005737,GO:0005829,GO:0006139,GO:0006259,GO:0006265,GO:0006351,GO:0006725,GO:0006807,GO:0006996,GO:0007059,GO:0008094,GO:0008144,GO:0008150,GO:0008152,GO:0009058,GO:0009059,GO:0009295,GO:0009330,GO:0009987,GO:0010467,GO:0016043,GO:0016070,GO:0016462,GO:0016787,GO:…	5.99.1.3	ko:K02470					ko00000,ko01000,ko03032,ko03400				Bacteria	1MVKT@1224,2WJ9X@28221,42M7M@68525,43SYW@69541,COG0187@1,COG0187@2	NA|NA|NA	L	A type II topoisomerase that negatively supercoils closed circular double-stranded (ds) DNA in an ATP-dependent manner to modulate DNA topology and maintain chromosomes in an underwound state. Negative supercoiling favors strand separation, and DNA replication, transcription, recombination and repair, all of which involve strand separation. Also able to catalyze the interconversion of other topol…
GCA-007571035.1_639	13035.Dacsa_1435	4.9e-47	195.3	Cyanobacteria													Bacteria	1G3YN@1117,COG1106@1,COG1106@2	NA|NA|NA	S	AAA ATPase domain
GCA-004356555.1_196	338963.Pcar_1231	2.2e-107	395.6	Desulfuromonadales	phoH	GO:0005575,GO:0005623,GO:0005886,GO:0016020,GO:0044464,GO:0071944		ko:K06217					ko00000				Bacteria	1MVDV@1224,2WIQS@28221,42N58@68525,43S08@69541,COG1702@1,COG1702@2	NA|NA|NA	T	AAA domain
GCA-001443445.1_347	1304874.JAFY01000002_gene250	4.9e-111	409.5	Synergistetes	mutS	GO:0003674,GO:0003676,GO:0003677,GO:0003684,GO:0003690,GO:0003824,GO:0005488,GO:0005575,GO:0005622,GO:0005623,GO:0006139,GO:0006259,GO:0006281,GO:0006298,GO:0006725,GO:0006807,GO:0006950,GO:0006974,GO:0008094,GO:0008150,GO:0008152,GO:0009987,GO:0016462,GO:0016787,GO:0016817,GO:0016818,GO:0016887,GO:0017111,GO:0030983,GO:0032300,GO:0032991,GO:0033554,GO:0034641,GO:0042623,GO:0043170,GO:0044237,GO:…		ko:K03555	ko03430,map03430				ko00000,ko00001,ko03400				Bacteria	3TC0F@508458,COG0249@1,COG0249@2,COG4717@1,COG4717@2	NA|NA|NA	L	AAA domain
GCA-001443445.1_1358	338963.Pcar_1231	3.7e-102	378.3	Desulfuromonadales	phoH	GO:0005575,GO:0005623,GO:0005886,GO:0016020,GO:0044464,GO:0071944		ko:K06217					ko00000				Bacteria	1MVDV@1224,2WIQS@28221,42N58@68525,43S08@69541,COG1702@1,COG1702@2	NA|NA|NA	T	AAA domain
GCA-001443445.1_1890	1156937.MFUM_750016	6.6e-125	454.5	unclassified Verrucomicrobia	gntK	GO:0003674,GO:0005488,GO:0005575,GO:0005618,GO:0005623,GO:0008150,GO:0009987,GO:0030312,GO:0044464,GO:0044764,GO:0046812,GO:0051704,GO:0071944	2.7.1.12	ko:K00851,ko:K07028	ko00030,ko01100,ko01110,ko01120,ko01130,ko01200,map00030,map01100,map01110,map01120,map01130,map01200		R01737	RC00002,RC00017	ko00000,ko00001,ko01000				Bacteria	37G5X@326457,46YW3@74201,COG0645@1,COG0645@2,COG2187@1,COG2187@2	NA|NA|NA	S	AAA domain
GCA-001443445.1_2326	909663.KI867150_gene1310	4.6e-98	364.4	Deltaproteobacteria	exeA1		4.3.3.7	ko:K01714,ko:K02450,ko:K12283	ko00261,ko00300,ko01100,ko01110,ko01120,ko01130,ko01230,map00261,map00300,map01100,map01110,map01120,map01130,map01230	M00016,M00331,M00525,M00526,M00527	R10147	RC03062,RC03063	ko00000,ko00001,ko00002,ko01000,ko02044	9.B.42			Bacteria	1REWJ@1224,2WUJJ@28221,42Y9C@68525,COG3267@1,COG3267@2	NA|NA|NA	U	AAA domain
GCA-001775245.1_535	1304874.JAFY01000002_gene250	3.1e-102	380.2	Synergistetes	mutS	GO:0003674,GO:0003676,GO:0003677,GO:0003684,GO:0003690,GO:0003824,GO:0005488,GO:0005575,GO:0005622,GO:0005623,GO:0006139,GO:0006259,GO:0006281,GO:0006298,GO:0006725,GO:0006807,GO:0006950,GO:0006974,GO:0008094,GO:0008150,GO:0008152,GO:0009987,GO:0016462,GO:0016787,GO:0016817,GO:0016818,GO:0016887,GO:0017111,GO:0030983,GO:0032300,GO:0032991,GO:0033554,GO:0034641,GO:0042623,GO:0043170,GO:0044237,GO:…		ko:K03555	ko03430,map03430				ko00000,ko00001,ko03400				Bacteria	3TC0F@508458,COG0249@1,COG0249@2,COG4717@1,COG4717@2	NA|NA|NA	L	AAA domain
GCA-001775245.1_986	478741.JAFS01000001_gene1364	1.5e-124	453.4	unclassified Verrucomicrobia	gntK	GO:0003674,GO:0005488,GO:0005575,GO:0005618,GO:0005623,GO:0008150,GO:0009987,GO:0030312,GO:0044464,GO:0044764,GO:0046812,GO:0051704,GO:0071944	2.7.1.12	ko:K00851,ko:K07028	ko00030,ko01100,ko01110,ko01120,ko01130,ko01200,map00030,map01100,map01110,map01120,map01130,map01200		R01737	RC00002,RC00017	ko00000,ko00001,ko01000				Bacteria	37G5X@326457,46YW3@74201,COG0645@1,COG0645@2,COG2187@1,COG2187@2	NA|NA|NA	S	AAA domain
GCA-001775255.1_51	298654.FraEuI1c_6434	9.4e-25	121.7	Actinobacteria			3.6.4.12	ko:K02314,ko:K17680	ko03030,ko04112,map03030,map04112				ko00000,ko00001,ko01000,ko03029,ko03032				Bacteria	2ISBM@201174,COG0305@1,COG0305@2,COG3598@1,COG3598@2	NA|NA|NA	L	AAA domain
GCA-001775255.1_947	1150469.RSPPHO_02007	7.2e-85	322.4	Bacteria			2.7.11.1	ko:K14949	ko05152,map05152				ko00000,ko00001,ko01000,ko01001				Bacteria	COG2842@1,COG2842@2,COG5010@1,COG5010@2	NA|NA|NA	S	AAA domain
GCA-001775255.1_1398	1156937.MFUM_750016	3.8e-112	412.1	unclassified Verrucomicrobia	gntK	GO:0003674,GO:0005488,GO:0005575,GO:0005618,GO:0005623,GO:0008150,GO:0009987,GO:0030312,GO:0044464,GO:0044764,GO:0046812,GO:0051704,GO:0071944	2.7.1.12	ko:K00851,ko:K07028	ko00030,ko01100,ko01110,ko01120,ko01130,ko01200,map00030,map01100,map01110,map01120,map01130,map01200		R01737	RC00002,RC00017	ko00000,ko00001,ko01000				Bacteria	37G5X@326457,46YW3@74201,COG0645@1,COG0645@2,COG2187@1,COG2187@2	NA|NA|NA	S	AAA domain
GCA-008933205.1_1532	1156937.MFUM_750016	1.6e-42	179.9	unclassified Verrucomicrobia	gntK	GO:0003674,GO:0005488,GO:0005575,GO:0005618,GO:0005623,GO:0008150,GO:0009987,GO:0030312,GO:0044464,GO:0044764,GO:0046812,GO:0051704,GO:0071944	2.7.1.12	ko:K00851,ko:K07028	ko00030,ko01100,ko01110,ko01120,ko01130,ko01200,map00030,map01100,map01110,map01120,map01130,map01200		R01737	RC00002,RC00017	ko00000,ko00001,ko01000				Bacteria	37G5X@326457,46YW3@74201,COG0645@1,COG0645@2,COG2187@1,COG2187@2	NA|NA|NA	S	AAA domain
GCA-003252465.1_286	478741.JAFS01000001_gene1364	2.5e-103	382.9	unclassified Verrucomicrobia	gntK	GO:0003674,GO:0005488,GO:0005575,GO:0005618,GO:0005623,GO:0008150,GO:0009987,GO:0030312,GO:0044464,GO:0044764,GO:0046812,GO:0051704,GO:0071944	2.7.1.12	ko:K00851,ko:K07028	ko00030,ko01100,ko01110,ko01120,ko01130,ko01200,map00030,map01100,map01110,map01120,map01130,map01200		R01737	RC00002,RC00017	ko00000,ko00001,ko01000				Bacteria	37G5X@326457,46YW3@74201,COG0645@1,COG0645@2,COG2187@1,COG2187@2	NA|NA|NA	S	AAA domain
UBA2774_1918	1156937.MFUM_750016	3.2e-114	419.1	unclassified Verrucomicrobia	gntK	GO:0003674,GO:0005488,GO:0005575,GO:0005618,GO:0005623,GO:0008150,GO:0009987,GO:0030312,GO:0044464,GO:0044764,GO:0046812,GO:0051704,GO:0071944	2.7.1.12	ko:K00851,ko:K07028	ko00030,ko01100,ko01110,ko01120,ko01130,ko01200,map00030,map01100,map01110,map01120,map01130,map01200		R01737	RC00002,RC00017	ko00000,ko00001,ko01000				Bacteria	37G5X@326457,46YW3@74201,COG0645@1,COG0645@2,COG2187@1,COG2187@2	NA|NA|NA	S	AAA domain
SBR1093_1816	309801.trd_0550	1.7e-29	137.5	Thermomicrobia	rnr		3.6.4.12	ko:K03655,ko:K12573	ko03018,ko03440,map03018,map03440				ko00000,ko00001,ko01000,ko03016,ko03019,ko03400				Bacteria	27YI7@189775,2GA14@200795,COG2345@1,COG2345@2,COG3598@1,COG3598@2	NA|NA|NA	L	AAA domain
SBR1093_1934	478741.JAFS01000001_gene1364	1.6e-115	423.3	unclassified Verrucomicrobia	gntK	GO:0003674,GO:0005488,GO:0005575,GO:0005618,GO:0005623,GO:0008150,GO:0009987,GO:0030312,GO:0044464,GO:0044764,GO:0046812,GO:0051704,GO:0071944	2.7.1.12	ko:K00851,ko:K07028	ko00030,ko01100,ko01110,ko01120,ko01130,ko01200,map00030,map01100,map01110,map01120,map01130,map01200		R01737	RC00002,RC00017	ko00000,ko00001,ko01000				Bacteria	37G5X@326457,46YW3@74201,COG0645@1,COG0645@2,COG2187@1,COG2187@2	NA|NA|NA	S	AAA domain
SBR1093_2429	314278.NB231_14938	1.6e-161	577	Chromatiales													Bacteria	1MVAW@1224,1RZFW@1236,1WX3B@135613,COG1196@1,COG1196@2,COG4717@1,COG4717@2	NA|NA|NA	L	AAA domain
GCA-002898375.1_2100	478741.JAFS01000001_gene1364	8.1e-123	447.6	unclassified Verrucomicrobia	gntK	GO:0003674,GO:0005488,GO:0005575,GO:0005618,GO:0005623,GO:0008150,GO:0009987,GO:0030312,GO:0044464,GO:0044764,GO:0046812,GO:0051704,GO:0071944	2.7.1.12	ko:K00851,ko:K07028	ko00030,ko01100,ko01110,ko01120,ko01130,ko01200,map00030,map01100,map01110,map01120,map01130,map01200		R01737	RC00002,RC00017	ko00000,ko00001,ko01000				Bacteria	37G5X@326457,46YW3@74201,COG0645@1,COG0645@2,COG2187@1,COG2187@2	NA|NA|NA	S	AAA domain
GCA-004356555.1_1056	313606.M23134_02114	7.6e-112	410.2	Cytophagia	moxR	GO:0005575,GO:0005618,GO:0005623,GO:0030312,GO:0044464,GO:0071944		ko:K03924					ko00000,ko01000				Bacteria	47P4K@768503,4NIHM@976,COG0714@1,COG0714@2	NA|NA|NA	O	AAA domain (dynein-related subfamily)
GCA-004356535.1_687	313606.M23134_02114	4.9e-111	407.5	Cytophagia	moxR	GO:0005575,GO:0005618,GO:0005623,GO:0030312,GO:0044464,GO:0071944		ko:K03924					ko00000,ko01000				Bacteria	47P4K@768503,4NIHM@976,COG0714@1,COG0714@2	NA|NA|NA	O	AAA domain (dynein-related subfamily)
GCA-007571325.1_1162	761193.Runsl_4139	1.2e-103	382.9	Cytophagia	moxR	GO:0005575,GO:0005618,GO:0005623,GO:0030312,GO:0044464,GO:0071944		ko:K03924					ko00000,ko01000				Bacteria	47P4K@768503,4NIHM@976,COG0714@1,COG0714@2	NA|NA|NA	O	AAA domain (dynein-related subfamily)
GCA-003229065.1_1791	313606.M23134_02114	3.4e-112	411.4	Cytophagia	moxR	GO:0005575,GO:0005618,GO:0005623,GO:0030312,GO:0044464,GO:0071944		ko:K03924					ko00000,ko01000				Bacteria	47P4K@768503,4NIHM@976,COG0714@1,COG0714@2	NA|NA|NA	O	AAA domain (dynein-related subfamily)
UBA2774_297	313606.M23134_02114	4.4e-112	411	Cytophagia	moxR	GO:0005575,GO:0005618,GO:0005623,GO:0030312,GO:0044464,GO:0071944		ko:K03924					ko00000,ko01000				Bacteria	47P4K@768503,4NIHM@976,COG0714@1,COG0714@2	NA|NA|NA	O	AAA domain (dynein-related subfamily)
SBR1093_1823	228410.NE2528	1.7e-272	945.3	Betaproteobacteria	mcrB	GO:0003674,GO:0003676,GO:0003677,GO:0003824,GO:0003924,GO:0004518,GO:0004519,GO:0004520,GO:0004536,GO:0005488,GO:0006139,GO:0006259,GO:0006308,GO:0006725,GO:0006807,GO:0008150,GO:0008152,GO:0009056,GO:0009057,GO:0009987,GO:0015666,GO:0016462,GO:0016787,GO:0016788,GO:0016817,GO:0016818,GO:0017111,GO:0019439,GO:0034641,GO:0034655,GO:0043170,GO:0044237,GO:0044238,GO:0044248,GO:0044260,GO:0044265,GO:…		ko:K07452					ko00000,ko01000,ko02048				Bacteria	1MYQM@1224,2VHB8@28216,COG1401@1,COG1401@2	NA|NA|NA	V	AAA domain (dynein-related subfamily)
SBR1093_2085	1166018.FAES_3320	1.6e-49	202.2	Cytophagia	moxR	GO:0005575,GO:0005618,GO:0005623,GO:0030312,GO:0044464,GO:0071944		ko:K03924					ko00000,ko01000				Bacteria	47P4K@768503,4NIHM@976,COG0714@1,COG0714@2	NA|NA|NA	O	AAA domain (dynein-related subfamily)
GCA-004356555.1_207	1499967.BAYZ01000095_gene4170	4.4e-80	305.1	unclassified Bacteria	ccmA		3.6.3.7	ko:K01990,ko:K09697	ko02010,ko02020,map02010,map02020	M00253,M00254			ko00000,ko00001,ko00002,ko01000,ko02000	3.A.1,3.A.1.115			Bacteria	2NNKB@2323,COG1131@1,COG1131@2	NA|NA|NA	V	AAA domain, putative AbiEii toxin, Type IV TA system
GCA-004356535.1_578	1499967.BAYZ01000095_gene4170	4.4e-80	305.1	unclassified Bacteria	ccmA		3.6.3.7	ko:K01990,ko:K09697	ko02010,ko02020,map02010,map02020	M00253,M00254			ko00000,ko00001,ko00002,ko01000,ko02000	3.A.1,3.A.1.115			Bacteria	2NNKB@2323,COG1131@1,COG1131@2	NA|NA|NA	V	AAA domain, putative AbiEii toxin, Type IV TA system
GCA-001443445.1_1990	1304888.ATWF01000002_gene506	2.9e-59	235.3	Deferribacteres	ccmA		3.6.3.41	ko:K01990,ko:K02193	ko02010,map02010	M00254,M00259			ko00000,ko00001,ko00002,ko01000,ko02000	3.A.1,3.A.1.107			Bacteria	2GERZ@200930,COG1131@1,COG1131@2	NA|NA|NA	V	AAA domain, putative AbiEii toxin, Type IV TA system
GCA-007571325.1_233	1129374.AJE_02501	3.4e-132	478.4	Alteromonadaceae				ko:K06926					ko00000				Bacteria	1MVU0@1224,1RQDI@1236,4687D@72275,COG1106@1,COG1106@2	NA|NA|NA	S	AAA domain, putative AbiEii toxin, Type IV TA system
GCA-007571035.1_236	1129374.AJE_02501	8.4e-131	473.8	Alteromonadaceae				ko:K06926					ko00000				Bacteria	1MVU0@1224,1RQDI@1236,4687D@72275,COG1106@1,COG1106@2	NA|NA|NA	S	AAA domain, putative AbiEii toxin, Type IV TA system
GCA-001775255.1_1389	926550.CLDAP_07180	5.7e-57	228	Chloroflexi				ko:K01990,ko:K07218,ko:K19340	ko02010,map02010	M00254,M00762			ko00000,ko00001,ko00002,ko02000	3.A.1,3.A.1.132.2			Bacteria	2G7PN@200795,COG1131@1,COG1131@2	NA|NA|NA	PV	AAA domain, putative AbiEii toxin, Type IV TA system
GCA-003229065.1_406	1304888.ATWF01000002_gene506	3.7e-54	218.4	Deferribacteres	ccmA		3.6.3.41	ko:K01990,ko:K02193	ko02010,map02010	M00254,M00259			ko00000,ko00001,ko00002,ko01000,ko02000	3.A.1,3.A.1.107			Bacteria	2GERZ@200930,COG1131@1,COG1131@2	NA|NA|NA	V	AAA domain, putative AbiEii toxin, Type IV TA system
GCA-003229065.1_620	375286.mma_1621	6.1e-33	146.7	Oxalobacteraceae	hndI	GO:0005575,GO:0005623,GO:0005886,GO:0008150,GO:0009314,GO:0009628,GO:0010165,GO:0010212,GO:0016020,GO:0044464,GO:0050896,GO:0071944		ko:K01990,ko:K09695	ko02010,map02010	M00252,M00254			ko00000,ko00001,ko00002,ko02000	3.A.1,3.A.1.102			Bacteria	1MUW7@1224,2VM20@28216,4732J@75682,COG1131@1,COG1131@2	NA|NA|NA	P	AAA domain, putative AbiEii toxin, Type IV TA system
GCA-003232505.1_751	671143.DAMO_0838	3.5e-51	208.4	unclassified Bacteria	ccmA		3.6.3.7	ko:K01990,ko:K09697	ko02010,ko02020,map02010,map02020	M00253,M00254			ko00000,ko00001,ko00002,ko01000,ko02000	3.A.1,3.A.1.115			Bacteria	2NNKB@2323,COG1131@1,COG1131@2	NA|NA|NA	V	AAA domain, putative AbiEii toxin, Type IV TA system
UBA2774_654	926550.CLDAP_07180	7.5e-57	227.6	Chloroflexi				ko:K01990,ko:K07218,ko:K19340	ko02010,map02010	M00254,M00762			ko00000,ko00001,ko00002,ko02000	3.A.1,3.A.1.132.2			Bacteria	2G7PN@200795,COG1131@1,COG1131@2	NA|NA|NA	PV	AAA domain, putative AbiEii toxin, Type IV TA system
SBR1093_981	926550.CLDAP_07180	3.7e-56	225.3	Chloroflexi				ko:K01990,ko:K07218,ko:K19340	ko02010,map02010	M00254,M00762			ko00000,ko00001,ko00002,ko02000	3.A.1,3.A.1.132.2			Bacteria	2G7PN@200795,COG1131@1,COG1131@2	NA|NA|NA	PV	AAA domain, putative AbiEii toxin, Type IV TA system
GCA-002898375.1_705	391625.PPSIR1_04123	2.5e-71	275.8	Myxococcales	pilH			ko:K01990		M00254			ko00000,ko00002,ko02000	3.A.1			Bacteria	1MUX3@1224,2WJXQ@28221,2YXY8@29,42NSM@68525,COG1131@1,COG1131@2	NA|NA|NA	V	AAA domain, putative AbiEii toxin, Type IV TA system
GCA-002898375.1_2086	926550.CLDAP_07180	4e-58	231.9	Chloroflexi				ko:K01990,ko:K07218,ko:K19340	ko02010,map02010	M00254,M00762			ko00000,ko00001,ko00002,ko02000	3.A.1,3.A.1.132.2			Bacteria	2G7PN@200795,COG1131@1,COG1131@2	NA|NA|NA	PV	AAA domain, putative AbiEii toxin, Type IV TA system
GCA-007571035.1_151	449447.MAE_47080	2.9e-116	426	Cyanobacteria				ko:K06915					ko00000				Bacteria	1G9M9@1117,COG0433@1,COG0433@2	NA|NA|NA	S	AAA-like domain
GCA-001443445.1_2268	1278073.MYSTI_03408	3.9e-42	178.7	Myxococcales	znuB			ko:K02075,ko:K09816	ko02010,map02010	M00242,M00244			ko00000,ko00001,ko00002,ko02000	3.A.1.15,3.A.1.15.3,3.A.1.15.5			Bacteria	1Q1G9@1224,2X2BN@28221,2YX1Q@29,4378R@68525,COG1108@1,COG1108@2	NA|NA|NA	P	ABC 3 transport family
GCA-007571325.1_688	1089550.ATTH01000001_gene2469	1.5e-81	310.1	Bacteroidetes Order II. Incertae sedis	mntC	GO:0005575,GO:0005623,GO:0005886,GO:0008150,GO:0010035,GO:0010038,GO:0010043,GO:0016020,GO:0042221,GO:0044464,GO:0050896,GO:0071944		ko:K11708	ko02010,map02010	M00319			ko00000,ko00001,ko00002,ko02000	3.A.1.15			Bacteria	1FJRA@1100069,4NH3D@976,COG1108@1,COG1108@2	NA|NA|NA	P	ABC 3 transport family
GCA-007571325.1_689	880073.Calab_1770	1.3e-95	356.7	unclassified Bacteria	mntD	GO:0005575,GO:0005623,GO:0005886,GO:0008150,GO:0010035,GO:0010038,GO:0010043,GO:0016020,GO:0042221,GO:0044464,GO:0050896,GO:0071944		ko:K11709	ko02010,map02010	M00319			ko00000,ko00001,ko00002,ko02000	3.A.1.15			Bacteria	2NPBK@2323,COG1108@1,COG1108@2	NA|NA|NA	P	ABC 3 transport family
GCA-007571035.1_168	1347392.CCEZ01000021_gene841	4.4e-67	261.5	Clostridiaceae	mntD	GO:0005575,GO:0005623,GO:0005886,GO:0008150,GO:0010035,GO:0010038,GO:0010043,GO:0016020,GO:0042221,GO:0044464,GO:0050896,GO:0071944		ko:K11709	ko02010,map02010	M00319			ko00000,ko00001,ko00002,ko02000	3.A.1.15			Bacteria	1TPZB@1239,2487Y@186801,36GX3@31979,COG1108@1,COG1108@2	NA|NA|NA	P	ABC 3 transport family
GCA-007571035.1_417	1089550.ATTH01000001_gene2469	1.5e-81	310.1	Bacteroidetes Order II. Incertae sedis	mntC	GO:0005575,GO:0005623,GO:0005886,GO:0008150,GO:0010035,GO:0010038,GO:0010043,GO:0016020,GO:0042221,GO:0044464,GO:0050896,GO:0071944		ko:K11708	ko02010,map02010	M00319			ko00000,ko00001,ko00002,ko02000	3.A.1.15			Bacteria	1FJRA@1100069,4NH3D@976,COG1108@1,COG1108@2	NA|NA|NA	P	ABC 3 transport family
GCA-001775255.1_1199	880073.Calab_1771	2.1e-120	439.1	unclassified Bacteria	mntC	GO:0005575,GO:0005623,GO:0005886,GO:0008150,GO:0010035,GO:0010038,GO:0010043,GO:0016020,GO:0042221,GO:0044464,GO:0050896,GO:0071944		ko:K11708	ko02010,map02010	M00319			ko00000,ko00001,ko00002,ko02000	3.A.1.15			Bacteria	2NPC2@2323,COG1108@1,COG1108@2	NA|NA|NA	U	ABC 3 transport family
GCA-001775255.1_1947	215803.DB30_4973	1.4e-41	176.8	Myxococcales	znuB			ko:K02075,ko:K09816	ko02010,map02010	M00242,M00244			ko00000,ko00001,ko00002,ko02000	3.A.1.15,3.A.1.15.3,3.A.1.15.5			Bacteria	1Q1G9@1224,2X2BN@28221,2YX1Q@29,4378R@68525,COG1108@1,COG1108@2	NA|NA|NA	P	ABC 3 transport family
GCA-008933205.1_1424	880073.Calab_1771	4.3e-14	84	unclassified Bacteria	mntC	GO:0005575,GO:0005623,GO:0005886,GO:0008150,GO:0010035,GO:0010038,GO:0010043,GO:0016020,GO:0042221,GO:0044464,GO:0050896,GO:0071944		ko:K11708	ko02010,map02010	M00319			ko00000,ko00001,ko00002,ko02000	3.A.1.15			Bacteria	2NPC2@2323,COG1108@1,COG1108@2	NA|NA|NA	U	ABC 3 transport family
GCA-003229065.1_435	1242864.D187_009008	1.6e-34	153.3	Myxococcales	znuB			ko:K02075,ko:K09816	ko02010,map02010	M00242,M00244			ko00000,ko00001,ko00002,ko02000	3.A.1.15,3.A.1.15.3,3.A.1.15.5			Bacteria	1Q1G9@1224,2X2BN@28221,2YX1Q@29,4378R@68525,COG1108@1,COG1108@2	NA|NA|NA	P	ABC 3 transport family
GCA-003232505.1_439	1242864.D187_009008	3.3e-38	165.6	Myxococcales	znuB			ko:K02075,ko:K09816	ko02010,map02010	M00242,M00244			ko00000,ko00001,ko00002,ko02000	3.A.1.15,3.A.1.15.3,3.A.1.15.5			Bacteria	1Q1G9@1224,2X2BN@28221,2YX1Q@29,4378R@68525,COG1108@1,COG1108@2	NA|NA|NA	P	ABC 3 transport family
UBA2774_854	1242864.D187_009008	1.7e-39	169.9	Myxococcales	znuB			ko:K02075,ko:K09816	ko02010,map02010	M00242,M00244			ko00000,ko00001,ko00002,ko02000	3.A.1.15,3.A.1.15.3,3.A.1.15.5			Bacteria	1Q1G9@1224,2X2BN@28221,2YX1Q@29,4378R@68525,COG1108@1,COG1108@2	NA|NA|NA	P	ABC 3 transport family
UBA2774_928	880073.Calab_1771	6.5e-122	444.1	unclassified Bacteria	mntC	GO:0005575,GO:0005623,GO:0005886,GO:0008150,GO:0010035,GO:0010038,GO:0010043,GO:0016020,GO:0042221,GO:0044464,GO:0050896,GO:0071944		ko:K11708	ko02010,map02010	M00319			ko00000,ko00001,ko00002,ko02000	3.A.1.15			Bacteria	2NPC2@2323,COG1108@1,COG1108@2	NA|NA|NA	U	ABC 3 transport family
SBR1093_1971	1242864.D187_009008	1.4e-36	160.2	Myxococcales	znuB			ko:K02075,ko:K09816	ko02010,map02010	M00242,M00244			ko00000,ko00001,ko00002,ko02000	3.A.1.15,3.A.1.15.3,3.A.1.15.5			Bacteria	1Q1G9@1224,2X2BN@28221,2YX1Q@29,4378R@68525,COG1108@1,COG1108@2	NA|NA|NA	P	ABC 3 transport family
SBR1093_2324	880073.Calab_1771	3.7e-117	428.3	unclassified Bacteria	mntC	GO:0005575,GO:0005623,GO:0005886,GO:0008150,GO:0010035,GO:0010038,GO:0010043,GO:0016020,GO:0042221,GO:0044464,GO:0050896,GO:0071944		ko:K11708	ko02010,map02010	M00319			ko00000,ko00001,ko00002,ko02000	3.A.1.15			Bacteria	2NPC2@2323,COG1108@1,COG1108@2	NA|NA|NA	U	ABC 3 transport family
GCA-002898375.1_1212	1242864.D187_009008	2.1e-40	172.9	Myxococcales	znuB			ko:K02075,ko:K09816	ko02010,map02010	M00242,M00244			ko00000,ko00001,ko00002,ko02000	3.A.1.15,3.A.1.15.3,3.A.1.15.5			Bacteria	1Q1G9@1224,2X2BN@28221,2YX1Q@29,4378R@68525,COG1108@1,COG1108@2	NA|NA|NA	P	ABC 3 transport family
GCA-004356555.1_974	1125863.JAFN01000001_gene3012	2.4e-61	242.3	Deltaproteobacteria	ccmA		3.6.3.41	ko:K01990,ko:K02193	ko02010,map02010	M00254,M00259			ko00000,ko00001,ko00002,ko01000,ko02000	3.A.1,3.A.1.107			Bacteria	1RGM1@1224,2X5TA@28221,43ADE@68525,COG1131@1,COG1131@2	NA|NA|NA	V	ABC transporter
GCA-004356535.1_383	1125863.JAFN01000001_gene3012	2.4e-61	242.3	Deltaproteobacteria	ccmA		3.6.3.41	ko:K01990,ko:K02193	ko02010,map02010	M00254,M00259			ko00000,ko00001,ko00002,ko01000,ko02000	3.A.1,3.A.1.107			Bacteria	1RGM1@1224,2X5TA@28221,43ADE@68525,COG1131@1,COG1131@2	NA|NA|NA	V	ABC transporter
GCA-004356535.1_544	1089550.ATTH01000001_gene2487	2.2e-168	599.4	Bacteroidetes Order II. Incertae sedis	yheS			ko:K06158					ko00000,ko03012				Bacteria	1FJRX@1100069,4NG1W@976,COG0488@1,COG0488@2	NA|NA|NA	S	ABC transporter
GCA-004356535.1_569	1232410.KI421421_gene3418	1.8e-60	239.6	Desulfuromonadales	ttg2A			ko:K02065	ko02010,map02010	M00210,M00669,M00670			ko00000,ko00001,ko00002,ko02000	3.A.1.27			Bacteria	1MUSD@1224,2WTKU@28221,42YJC@68525,43TDB@69541,COG1127@1,COG1127@2	NA|NA|NA	Q	ABC transporter
GCA-004356535.1_1505	428125.CLOLEP_01698	7.1e-17	93.2	Ruminococcaceae	fhuC		3.6.3.28,3.6.3.34	ko:K02013,ko:K02041	ko02010,map02010	M00223,M00240			ko00000,ko00001,ko00002,ko01000,ko02000	3.A.1.14,3.A.1.9			Bacteria	1TP2Q@1239,2492Z@186801,3WHNG@541000,COG1120@1,COG1120@2	NA|NA|NA	HP	ABC transporter
GCA-001443445.1_416	693661.Arcve_0260	1.1e-55	223.8	Archaeoglobi				ko:K01990		M00254			ko00000,ko00002,ko02000	3.A.1			Archaea	24644@183980,2XUT0@28890,COG1131@1,arCOG00194@2157	NA|NA|NA	E	ABC transporter
GCA-001443445.1_948	1232410.KI421421_gene3418	2.7e-69	268.9	Desulfuromonadales	ttg2A			ko:K02065	ko02010,map02010	M00210,M00669,M00670			ko00000,ko00001,ko00002,ko02000	3.A.1.27			Bacteria	1MUSD@1224,2WTKU@28221,42YJC@68525,43TDB@69541,COG1127@1,COG1127@2	NA|NA|NA	Q	ABC transporter
GCA-001443445.1_1880	660470.Theba_0896	3e-77	295	Thermotogae	livF			ko:K01996	ko02010,ko02024,map02010,map02024	M00237			ko00000,ko00001,ko00002,ko02000	3.A.1.4			Bacteria	2GBZW@200918,COG0410@1,COG0410@2	NA|NA|NA	E	ABC transporter
GCA-001443445.1_2093	1379698.RBG1_1C00001G1666	7.3e-82	310.5	unclassified Bacteria				ko:K02003		M00258			ko00000,ko00002,ko02000	3.A.1			Bacteria	2NPA8@2323,COG1136@1,COG1136@2	NA|NA|NA	V	ABC transporter
GCA-001443445.1_2109	237368.SCABRO_03848	1.5e-98	365.9	Planctomycetes	ttg2A			ko:K02065	ko02010,map02010	M00210,M00669,M00670			ko00000,ko00001,ko00002,ko02000	3.A.1.27			Bacteria	2J2WI@203682,COG1127@1,COG1127@2	NA|NA|NA	Q	ABC transporter
GCA-001443445.1_2133	1304284.L21TH_0519	1.3e-75	289.7	Clostridiaceae	macB			ko:K02003		M00258			ko00000,ko00002,ko02000	3.A.1			Bacteria	1TPBJ@1239,248EZ@186801,36DXW@31979,COG1136@1,COG1136@2	NA|NA|NA	V	ABC transporter
GCA-007571325.1_297	1121918.ARWE01000001_gene2933	1.7e-304	1052	Desulfuromonadales	uvrA	GO:0003674,GO:0003676,GO:0003677,GO:0003824,GO:0004518,GO:0004519,GO:0004520,GO:0004536,GO:0005488,GO:0005515,GO:0005575,GO:0005622,GO:0005623,GO:0005737,GO:0005829,GO:0006139,GO:0006259,GO:0006281,GO:0006725,GO:0006807,GO:0006950,GO:0006974,GO:0008150,GO:0008152,GO:0009314,GO:0009380,GO:0009381,GO:0009628,GO:0009987,GO:0016462,GO:0016787,GO:0016788,GO:0016817,GO:0016818,GO:0016887,GO:0017111,GO:…		ko:K03701	ko03420,map03420				ko00000,ko00001,ko03400				Bacteria	1MW0W@1224,2WJHM@28221,42M4I@68525,43SBD@69541,COG0178@1,COG0178@2	NA|NA|NA	L	ABC transporter
GCA-007571325.1_398	1321778.HMPREF1982_00108	1.5e-108	400.6	Clostridia	MdlB			ko:K06147,ko:K18890	ko02010,map02010	M00707			ko00000,ko00001,ko00002,ko02000	3.A.1.106,3.A.1.106.13,3.A.1.106.5,3.A.1.109,3.A.1.21			Bacteria	1TP0B@1239,247Q0@186801,COG1132@1,COG1132@2	NA|NA|NA	V	ABC transporter
GCA-007571325.1_580	1089550.ATTH01000001_gene2487	5.6e-80	305.1	Bacteroidetes Order II. Incertae sedis	yheS			ko:K06158					ko00000,ko03012				Bacteria	1FJRX@1100069,4NG1W@976,COG0488@1,COG0488@2	NA|NA|NA	S	ABC transporter
GCA-007571325.1_687	221027.JO40_13255	4.4e-90	337.8	Spirochaetes	mntB			ko:K09817,ko:K11710	ko02010,map02010	M00242,M00319			ko00000,ko00001,ko00002,ko01000,ko02000	3.A.1.15,3.A.1.15.3,3.A.1.15.5		iYO844.BSU30760	Bacteria	2J6HR@203691,COG1121@1,COG1121@2	NA|NA|NA	P	ABC transporter
GCA-007571325.1_716	1304284.L21TH_2063	5.1e-54	218	Clostridiaceae			3.6.3.34	ko:K02013	ko02010,map02010	M00240			ko00000,ko00001,ko00002,ko01000,ko02000	3.A.1.14			Bacteria	1TP2Q@1239,2492Z@186801,36EEP@31979,COG1120@1,COG1120@2	NA|NA|NA	HP	ABC transporter
GCA-007571325.1_1101	1382359.JIAL01000001_gene679	2.8e-94	351.7	Acidobacteria	sufC	GO:0005575,GO:0005622,GO:0005623,GO:0005737,GO:0005829,GO:0006790,GO:0008150,GO:0008152,GO:0009314,GO:0009628,GO:0009987,GO:0016043,GO:0016226,GO:0022607,GO:0031163,GO:0044085,GO:0044237,GO:0044424,GO:0044444,GO:0044464,GO:0050896,GO:0051186,GO:0071840		ko:K09013					ko00000,ko02000			iECH74115_1262.ECH74115_2396,iECIAI1_1343.ECIAI1_1734,iECIAI39_1322.ECIAI39_1376,iECSP_1301.ECSP_2249,iECs_1301.ECs2389,iEcSMS35_1347.EcSMS35_1514,iG2583_1286.G2583_2077,iSFV_1184.SFV_1705,iSFxv_1172.SFxv_1919,iSSON_1240.SSON_1474,iS_1188.S1844,iZ_1308.Z2710	Bacteria	3Y3S4@57723,COG0396@1,COG0396@2	NA|NA|NA	O	ABC transporter
GCA-007571325.1_1172	278957.ABEA03000041_gene2086	3.1e-74	285	Opitutae	macB			ko:K02003		M00258			ko00000,ko00002,ko02000	3.A.1			Bacteria	3K7HB@414999,46SKR@74201,COG1136@1,COG1136@2	NA|NA|NA	V	ABC transporter
GCA-007571035.1_0	941824.TCEL_00101	5.8e-51	207.2	Clostridiaceae	macB			ko:K02003		M00258			ko00000,ko00002,ko02000	3.A.1			Bacteria	1TPBJ@1239,248EZ@186801,36DXW@31979,COG1136@1,COG1136@2	NA|NA|NA	V	ABC transporter
GCA-007571035.1_323	1382359.JIAL01000001_gene679	2.8e-94	351.7	Acidobacteria	sufC	GO:0005575,GO:0005622,GO:0005623,GO:0005737,GO:0005829,GO:0006790,GO:0008150,GO:0008152,GO:0009314,GO:0009628,GO:0009987,GO:0016043,GO:0016226,GO:0022607,GO:0031163,GO:0044085,GO:0044237,GO:0044424,GO:0044444,GO:0044464,GO:0050896,GO:0051186,GO:0071840		ko:K09013					ko00000,ko02000			iECH74115_1262.ECH74115_2396,iECIAI1_1343.ECIAI1_1734,iECIAI39_1322.ECIAI39_1376,iECSP_1301.ECSP_2249,iECs_1301.ECs2389,iEcSMS35_1347.EcSMS35_1514,iG2583_1286.G2583_2077,iSFV_1184.SFV_1705,iSFxv_1172.SFxv_1919,iSSON_1240.SSON_1474,iS_1188.S1844,iZ_1308.Z2710	Bacteria	3Y3S4@57723,COG0396@1,COG0396@2	NA|NA|NA	O	ABC transporter
GCA-007571035.1_418	221027.JO40_13255	4.4e-90	337.8	Spirochaetes	mntB			ko:K09817,ko:K11710	ko02010,map02010	M00242,M00319			ko00000,ko00001,ko00002,ko01000,ko02000	3.A.1.15,3.A.1.15.3,3.A.1.15.5		iYO844.BSU30760	Bacteria	2J6HR@203691,COG1121@1,COG1121@2	NA|NA|NA	P	ABC transporter
GCA-007571035.1_604	1304284.L21TH_2063	5.1e-54	218	Clostridiaceae			3.6.3.34	ko:K02013	ko02010,map02010	M00240			ko00000,ko00001,ko00002,ko01000,ko02000	3.A.1.14			Bacteria	1TP2Q@1239,2492Z@186801,36EEP@31979,COG1120@1,COG1120@2	NA|NA|NA	HP	ABC transporter
GCA-007571035.1_888	1321778.HMPREF1982_00108	1.9e-108	400.2	Clostridia	MdlB			ko:K06147,ko:K18890	ko02010,map02010	M00707			ko00000,ko00001,ko00002,ko02000	3.A.1.106,3.A.1.106.13,3.A.1.106.5,3.A.1.109,3.A.1.21			Bacteria	1TP0B@1239,247Q0@186801,COG1132@1,COG1132@2	NA|NA|NA	V	ABC transporter
GCA-001775245.1_498	237368.SCABRO_03848	1.5e-98	365.9	Planctomycetes	ttg2A			ko:K02065	ko02010,map02010	M00210,M00669,M00670			ko00000,ko00001,ko00002,ko02000	3.A.1.27			Bacteria	2J2WI@203682,COG1127@1,COG1127@2	NA|NA|NA	Q	ABC transporter
GCA-001775245.1_550	1232410.KI421421_gene3418	2.7e-69	268.9	Desulfuromonadales	ttg2A			ko:K02065	ko02010,map02010	M00210,M00669,M00670			ko00000,ko00001,ko00002,ko02000	3.A.1.27			Bacteria	1MUSD@1224,2WTKU@28221,42YJC@68525,43TDB@69541,COG1127@1,COG1127@2	NA|NA|NA	Q	ABC transporter
GCA-001775245.1_668	660470.Theba_0896	4e-77	294.7	Thermotogae	livF			ko:K01996	ko02010,ko02024,map02010,map02024	M00237			ko00000,ko00001,ko00002,ko02000	3.A.1.4			Bacteria	2GBZW@200918,COG0410@1,COG0410@2	NA|NA|NA	E	ABC transporter
GCA-001775255.1_335	1125863.JAFN01000001_gene3012	4.5e-60	238	Deltaproteobacteria	ccmA		3.6.3.41	ko:K01990,ko:K02193	ko02010,map02010	M00254,M00259			ko00000,ko00001,ko00002,ko01000,ko02000	3.A.1,3.A.1.107			Bacteria	1RGM1@1224,2X5TA@28221,43ADE@68525,COG1131@1,COG1131@2	NA|NA|NA	V	ABC transporter
GCA-001775255.1_1595	944480.ATUV01000001_gene1321	7.7e-73	280.4	Desulfurellales			3.6.3.38	ko:K09689,ko:K09691	ko02010,map02010	M00249,M00250			ko00000,ko00001,ko00002,ko01000,ko02000	3.A.1.101,3.A.1.103			Bacteria	1MWWC@1224,2M7M6@213113,2WMWA@28221,42NNW@68525,COG1134@1,COG1134@2	NA|NA|NA	GM	ABC transporter
GCA-001775255.1_1937	1232410.KI421422_gene2090	0	1138.6	Desulfuromonadales	uvrA	GO:0003674,GO:0003676,GO:0003677,GO:0003824,GO:0004518,GO:0004519,GO:0004520,GO:0004536,GO:0005488,GO:0005515,GO:0005575,GO:0005622,GO:0005623,GO:0005737,GO:0005829,GO:0006139,GO:0006259,GO:0006281,GO:0006725,GO:0006807,GO:0006950,GO:0006974,GO:0008150,GO:0008152,GO:0009314,GO:0009380,GO:0009381,GO:0009628,GO:0009987,GO:0016462,GO:0016787,GO:0016788,GO:0016817,GO:0016818,GO:0016887,GO:0017111,GO:…		ko:K03701	ko03420,map03420				ko00000,ko00001,ko03400				Bacteria	1MW0W@1224,2WJHM@28221,42M4I@68525,43SBD@69541,COG0178@1,COG0178@2	NA|NA|NA	L	ABC transporter
GCA-008933205.1_671	1232410.KI421421_gene3418	2.5e-67	262.3	Desulfuromonadales	ttg2A			ko:K02065	ko02010,map02010	M00210,M00669,M00670			ko00000,ko00001,ko00002,ko02000	3.A.1.27			Bacteria	1MUSD@1224,2WTKU@28221,42YJC@68525,43TDB@69541,COG1127@1,COG1127@2	NA|NA|NA	Q	ABC transporter
GCA-003229065.1_483	1089550.ATTH01000001_gene2487	2.1e-171	609.4	Bacteroidetes Order II. Incertae sedis	yheS			ko:K06158					ko00000,ko03012				Bacteria	1FJRX@1100069,4NG1W@976,COG0488@1,COG0488@2	NA|NA|NA	S	ABC transporter
GCA-003252465.1_59	1346330.M472_06320	2.6e-46	192.2	Sphingobacteriia	MdlB			ko:K06147,ko:K18890	ko02010,map02010	M00707			ko00000,ko00001,ko00002,ko02000	3.A.1.106,3.A.1.106.13,3.A.1.106.5,3.A.1.109,3.A.1.21			Bacteria	1IQFU@117747,4NEAG@976,COG1132@1,COG1132@2	NA|NA|NA	V	ABC transporter
GCA-003252465.1_125	350688.Clos_0320	5e-84	317.8	Clostridiaceae	fepC		3.6.3.34	ko:K02013	ko02010,map02010	M00240			ko00000,ko00001,ko00002,ko01000,ko02000	3.A.1.14			Bacteria	1TP2Q@1239,2492Z@186801,36DPF@31979,COG1120@1,COG1120@2	NA|NA|NA	HP	ABC transporter
GCA-003232505.1_301	1071400.LBUCD034_0264	1.6e-33	149.1	Lactobacillaceae	mdlA	GO:0000166,GO:0003674,GO:0005488,GO:0005524,GO:0005575,GO:0005623,GO:0005886,GO:0008144,GO:0016020,GO:0016021,GO:0017076,GO:0030554,GO:0031224,GO:0032553,GO:0032555,GO:0032559,GO:0035639,GO:0036094,GO:0043167,GO:0043168,GO:0044425,GO:0044464,GO:0071944,GO:0097159,GO:0097367,GO:1901265,GO:1901363		ko:K06148,ko:K18889	ko02010,map02010	M00707			ko00000,ko00001,ko00002,ko02000	3.A.1,3.A.1.106.13,3.A.1.106.5			Bacteria	1TP0B@1239,3F3PD@33958,4HA3S@91061,COG1132@1,COG1132@2	NA|NA|NA	V	ABC transporter
UBA2774_1094	1232410.KI421421_gene3418	1.5e-59	236.5	Desulfuromonadales	ttg2A			ko:K02065	ko02010,map02010	M00210,M00669,M00670			ko00000,ko00001,ko00002,ko02000	3.A.1.27			Bacteria	1MUSD@1224,2WTKU@28221,42YJC@68525,43TDB@69541,COG1127@1,COG1127@2	NA|NA|NA	Q	ABC transporter
UBA2774_1366	1382359.JIAL01000001_gene679	1.3e-102	379.4	Acidobacteria	sufC	GO:0005575,GO:0005622,GO:0005623,GO:0005737,GO:0005829,GO:0006790,GO:0008150,GO:0008152,GO:0009314,GO:0009628,GO:0009987,GO:0016043,GO:0016226,GO:0022607,GO:0031163,GO:0044085,GO:0044237,GO:0044424,GO:0044444,GO:0044464,GO:0050896,GO:0051186,GO:0071840		ko:K09013					ko00000,ko02000			iECH74115_1262.ECH74115_2396,iECIAI1_1343.ECIAI1_1734,iECIAI39_1322.ECIAI39_1376,iECSP_1301.ECSP_2249,iECs_1301.ECs2389,iEcSMS35_1347.EcSMS35_1514,iG2583_1286.G2583_2077,iSFV_1184.SFV_1705,iSFxv_1172.SFxv_1919,iSSON_1240.SSON_1474,iS_1188.S1844,iZ_1308.Z2710	Bacteria	3Y3S4@57723,COG0396@1,COG0396@2	NA|NA|NA	O	ABC transporter
UBA2774_1567	1089550.ATTH01000001_gene2487	1.9e-169	602.8	Bacteroidetes Order II. Incertae sedis	yheS			ko:K06158					ko00000,ko03012				Bacteria	1FJRX@1100069,4NG1W@976,COG0488@1,COG0488@2	NA|NA|NA	S	ABC transporter
SBR1093_159	1286171.EAL2_c16870	3.4e-50	205.3	Eubacteriaceae			3.6.3.34	ko:K02013	ko02010,map02010	M00240			ko00000,ko00001,ko00002,ko01000,ko02000	3.A.1.14			Bacteria	1TP2Q@1239,2492Z@186801,25WBB@186806,COG1120@1,COG1120@2	NA|NA|NA	HP	ABC transporter
SBR1093_1224	56780.SYN_01994	3.1e-74	285	Syntrophobacterales	macB			ko:K02003		M00258			ko00000,ko00002,ko02000	3.A.1			Bacteria	1MU45@1224,2MQA4@213462,2WJE9@28221,42P96@68525,COG1136@1,COG1136@2	NA|NA|NA	V	ABC transporter
SBR1093_1738	1089550.ATTH01000001_gene2487	2.2e-176	625.9	Bacteroidetes Order II. Incertae sedis	yheS			ko:K06158					ko00000,ko03012				Bacteria	1FJRX@1100069,4NG1W@976,COG0488@1,COG0488@2	NA|NA|NA	S	ABC transporter
SBR1093_2359	1449049.JONW01000005_gene1466	7.6e-129	466.8	Caulobacterales	hndI	GO:0005575,GO:0005623,GO:0005886,GO:0008150,GO:0009314,GO:0009628,GO:0010165,GO:0010212,GO:0016020,GO:0044464,GO:0050896,GO:0071944		ko:K01990,ko:K09695	ko02010,map02010	M00252,M00254			ko00000,ko00001,ko00002,ko02000	3.A.1,3.A.1.102			Bacteria	1MUW7@1224,2KFAS@204458,2TR2Q@28211,COG1131@1,COG1131@2	NA|NA|NA	V	ABC transporter
SBR1093_2376	1232410.KI421421_gene3418	7.3e-62	244.2	Desulfuromonadales	ttg2A			ko:K02065	ko02010,map02010	M00210,M00669,M00670			ko00000,ko00001,ko00002,ko02000	3.A.1.27			Bacteria	1MUSD@1224,2WTKU@28221,42YJC@68525,43TDB@69541,COG1127@1,COG1127@2	NA|NA|NA	Q	ABC transporter
GCA-002898375.1_95	1232410.KI421421_gene3418	7.3e-72	277.3	Desulfuromonadales	ttg2A			ko:K02065	ko02010,map02010	M00210,M00669,M00670			ko00000,ko00001,ko00002,ko02000	3.A.1.27			Bacteria	1MUSD@1224,2WTKU@28221,42YJC@68525,43TDB@69541,COG1127@1,COG1127@2	NA|NA|NA	Q	ABC transporter
GCA-002898375.1_620	1380355.JNIJ01000050_gene133	6.3e-59	234.2	Bradyrhizobiaceae				ko:K01996	ko02010,ko02024,map02010,map02024	M00237			ko00000,ko00001,ko00002,ko02000	3.A.1.4			Bacteria	1R6QK@1224,2U82Z@28211,3JZBP@41294,COG0410@1,COG0410@2	NA|NA|NA	E	ABC transporter
GCA-002898375.1_1184	247490.KSU1_D0715	9.9e-80	303.9	Planctomycetes	ssuB			ko:K02049		M00188			ko00000,ko00002,ko02000	3.A.1.16,3.A.1.17			Bacteria	2IZDH@203682,COG1116@1,COG1116@2	NA|NA|NA	P	ABC transporter
GCA-002898375.1_2326	247490.KSU1_C0426	2.4e-123	448.7	Planctomycetes	MA20_23390			ko:K01990		M00254			ko00000,ko00002,ko02000	3.A.1			Bacteria	2IZYW@203682,COG1131@1,COG1131@2	NA|NA|NA	V	ABC transporter
GCA-002898375.1_2385	1125863.JAFN01000001_gene3012	2.3e-53	215.7	Deltaproteobacteria	ccmA		3.6.3.41	ko:K01990,ko:K02193	ko02010,map02010	M00254,M00259			ko00000,ko00001,ko00002,ko01000,ko02000	3.A.1,3.A.1.107			Bacteria	1RGM1@1224,2X5TA@28221,43ADE@68525,COG1131@1,COG1131@2	NA|NA|NA	V	ABC transporter
GCA-002898375.1_193	71139.XP_010033774.1	1e-42	180.3	Streptophyta		GO:0003674,GO:0005215,GO:0005338,GO:0005460,GO:0005575,GO:0005622,GO:0005623,GO:0005737,GO:0005773,GO:0005774,GO:0005886,GO:0006810,GO:0006811,GO:0006820,GO:0008150,GO:0008509,GO:0008514,GO:0010035,GO:0010038,GO:0010044,GO:0012506,GO:0015075,GO:0015165,GO:0015711,GO:0015780,GO:0015786,GO:0015931,GO:0015932,GO:0016020,GO:0022857,GO:0031090,GO:0031982,GO:0034220,GO:0042221,GO:0043226,GO:0043227,GO:…											Viridiplantae	37J30@33090,3GB0T@35493,COG1132@1,KOG0055@2759	NA|NA|NA	Q	ABC transporter I family member
GCA-003252465.1_74	1304874.JAFY01000001_gene2556	1.7e-138	500	Synergistetes	XK27_08835			ko:K01989,ko:K05832		M00247			ko00000,ko00002,ko02000				Bacteria	3TBSS@508458,COG2984@1,COG2984@2	NA|NA|NA	S	ABC transporter substrate binding protein
GCA-003252465.1_75	1304874.JAFY01000001_gene2556	2.2e-51	209.1	Synergistetes	XK27_08835			ko:K01989,ko:K05832		M00247			ko00000,ko00002,ko02000				Bacteria	3TBSS@508458,COG2984@1,COG2984@2	NA|NA|NA	S	ABC transporter substrate binding protein
GCA-007571325.1_718	1111479.AXAR01000014_gene1125	2.8e-29	136	Bacilli				ko:K02016	ko02010,map02010	M00240			ko00000,ko00001,ko00002,ko02000	3.A.1.14			Bacteria	1UNE3@1239,4H9ZX@91061,COG0614@1,COG0614@2	NA|NA|NA	P	ABC transporter substrate-binding protein
GCA-007571035.1_586	1449351.RISW2_10165	5.7e-21	106.3	Roseivivax	bztA	GO:0005575,GO:0005623,GO:0042597,GO:0044464		ko:K09969	ko02010,map02010	M00232			ko00000,ko00001,ko00002,ko02000	3.A.1.3.18,3.A.1.3.7,3.A.1.3.8			Bacteria	1MV5D@1224,2TSRF@28211,4KKU4@93682,COG0834@1,COG0834@2	NA|NA|NA	ET	ABC transporter substrate-binding protein
GCA-007571035.1_602	1111479.AXAR01000014_gene1125	2.2e-29	136.3	Bacilli				ko:K02016	ko02010,map02010	M00240			ko00000,ko00001,ko00002,ko02000	3.A.1.14			Bacteria	1UNE3@1239,4H9ZX@91061,COG0614@1,COG0614@2	NA|NA|NA	P	ABC transporter substrate-binding protein
GCA-002898375.1_194	1385514.N782_19925	9.6e-64	250.4	Pontibacillus	btuF			ko:K02016	ko02010,map02010	M00240			ko00000,ko00001,ko00002,ko02000	3.A.1.14			Bacteria	1TQV7@1239,2Y9JU@289201,4HCF3@91061,COG0614@1,COG0614@2	NA|NA|NA	P	ABC transporter substrate-binding protein
GCA-004356555.1_883	1408422.JHYF01000002_gene2282	1.1e-125	457.2	Clostridiaceae				ko:K18889	ko02010,map02010	M00707			ko00000,ko00001,ko00002,ko02000	3.A.1.106.13,3.A.1.106.5			Bacteria	1TP0B@1239,247Q0@186801,36DEY@31979,COG1132@1,COG1132@2	NA|NA|NA	V	ABC transporter transmembrane region
GCA-004356535.1_657	1408422.JHYF01000002_gene2282	1.4e-122	446.8	Clostridiaceae				ko:K18889	ko02010,map02010	M00707			ko00000,ko00001,ko00002,ko02000	3.A.1.106.13,3.A.1.106.5			Bacteria	1TP0B@1239,247Q0@186801,36DEY@31979,COG1132@1,COG1132@2	NA|NA|NA	V	ABC transporter transmembrane region
GCA-003229065.1_580	211165.AJLN01000050_gene5356	4.2e-99	369	Stigonemataceae				ko:K06147,ko:K11085,ko:K18217	ko02010,map02010	M00635			ko00000,ko00001,ko00002,ko01000,ko01504,ko02000	3.A.1,3.A.1.106,3.A.1.109,3.A.1.21			Bacteria	1G02Q@1117,1JJUM@1189,COG1132@1,COG1132@2	NA|NA|NA	V	ABC transporter transmembrane region
GCA-003252465.1_329	1120971.AUCA01000023_gene535	3.9e-74	284.6	Bacilli	macB			ko:K02003		M00258			ko00000,ko00002,ko02000	3.A.1			Bacteria	1TPBJ@1239,4HBMF@91061,COG1136@1,COG1136@2	NA|NA|NA	V	ABC transporter, ATP-binding protein
GCA-004356555.1_480	1535287.JP74_19770	9.5e-35	154.1	Hyphomicrobiaceae	modA	GO:0003674,GO:0005488,GO:0030973,GO:0043167,GO:0043168		ko:K02018,ko:K02020	ko02010,map02010	M00189			ko00000,ko00001,ko00002,ko02000	3.A.1.8			Bacteria	1MVNA@1224,2U5B1@28211,3N7DV@45401,COG0725@1,COG0725@2	NA|NA|NA	P	ABC transporter, periplasmic molybdate-binding protein
GCA-004356555.1_515	1502724.FF80_03823	7.1e-35	154.5	Hyphomicrobiaceae	modA	GO:0003674,GO:0005488,GO:0030973,GO:0043167,GO:0043168		ko:K02018,ko:K02020	ko02010,map02010	M00189			ko00000,ko00001,ko00002,ko02000	3.A.1.8			Bacteria	1MVNA@1224,2U5B1@28211,3N7DV@45401,COG0725@1,COG0725@2	NA|NA|NA	P	ABC transporter, periplasmic molybdate-binding protein
GCA-004356535.1_889	1535287.JP74_19770	9.5e-35	154.1	Hyphomicrobiaceae	modA	GO:0003674,GO:0005488,GO:0030973,GO:0043167,GO:0043168		ko:K02018,ko:K02020	ko02010,map02010	M00189			ko00000,ko00001,ko00002,ko02000	3.A.1.8			Bacteria	1MVNA@1224,2U5B1@28211,3N7DV@45401,COG0725@1,COG0725@2	NA|NA|NA	P	ABC transporter, periplasmic molybdate-binding protein
GCA-004356535.1_894	1502724.FF80_03823	7.1e-35	154.5	Hyphomicrobiaceae	modA	GO:0003674,GO:0005488,GO:0030973,GO:0043167,GO:0043168		ko:K02018,ko:K02020	ko02010,map02010	M00189			ko00000,ko00001,ko00002,ko02000	3.A.1.8			Bacteria	1MVNA@1224,2U5B1@28211,3N7DV@45401,COG0725@1,COG0725@2	NA|NA|NA	P	ABC transporter, periplasmic molybdate-binding protein
GCA-002898375.1_1676	641491.DND132_0078	2.4e-93	348.6	Desulfovibrionales	phnD			ko:K02044	ko02010,map02010	M00223			ko00000,ko00001,ko00002,ko02000	3.A.1.9			Bacteria	1R5AR@1224,2MB4V@213115,2X07Y@28221,43EBA@68525,COG3221@1,COG3221@2	NA|NA|NA	P	ABC transporter, phosphonate, periplasmic substrate-binding protein
SBR1093_1325	1267534.KB906756_gene561	2.3e-93	349.4	Acidobacteriia	mdlA			ko:K06147,ko:K18889	ko02010,map02010	M00707			ko00000,ko00001,ko00002,ko02000	3.A.1.106,3.A.1.106.13,3.A.1.106.5,3.A.1.109,3.A.1.21			Bacteria	2JIBZ@204432,3Y32T@57723,COG1132@1,COG1132@2	NA|NA|NA	V	ABC transporter, transmembrane
GCA-001443445.1_2228	555079.Toce_1646	1.7e-115	423.7	Thermoanaerobacterales	MdlB			ko:K06147,ko:K18890	ko02010,map02010	M00707			ko00000,ko00001,ko00002,ko02000	3.A.1.106,3.A.1.106.13,3.A.1.106.5,3.A.1.109,3.A.1.21			Bacteria	1TP0B@1239,247Q0@186801,42F65@68295,COG1132@1,COG1132@2	NA|NA|NA	V	ABC transporter, transmembrane region
GCA-001443445.1_2229	555079.Toce_1645	1.4e-123	450.3	Thermoanaerobacterales				ko:K18889	ko02010,map02010	M00707			ko00000,ko00001,ko00002,ko02000	3.A.1.106.13,3.A.1.106.5			Bacteria	1TP0B@1239,247Q0@186801,42F9E@68295,COG1132@1,COG1132@2	NA|NA|NA	V	ABC transporter, transmembrane region
GCA-007571325.1_399	697303.Thewi_0920	1.8e-109	403.3	Thermoanaerobacterales				ko:K18889	ko02010,map02010	M00707			ko00000,ko00001,ko00002,ko02000	3.A.1.106.13,3.A.1.106.5			Bacteria	1TP0B@1239,247Q0@186801,42F9E@68295,COG1132@1,COG1132@2	NA|NA|NA	V	ABC transporter, transmembrane region
GCA-007571035.1_887	697303.Thewi_0920	1.4e-109	403.7	Thermoanaerobacterales				ko:K18889	ko02010,map02010	M00707			ko00000,ko00001,ko00002,ko02000	3.A.1.106.13,3.A.1.106.5			Bacteria	1TP0B@1239,247Q0@186801,42F9E@68295,COG1132@1,COG1132@2	NA|NA|NA	V	ABC transporter, transmembrane region
GCA-001775255.1_1541	697303.Thewi_0920	8.8e-123	447.6	Thermoanaerobacterales				ko:K18889	ko02010,map02010	M00707			ko00000,ko00001,ko00002,ko02000	3.A.1.106.13,3.A.1.106.5			Bacteria	1TP0B@1239,247Q0@186801,42F9E@68295,COG1132@1,COG1132@2	NA|NA|NA	V	ABC transporter, transmembrane region
GCA-008933205.1_92	555079.Toce_1645	5e-114	418.3	Thermoanaerobacterales				ko:K18889	ko02010,map02010	M00707			ko00000,ko00001,ko00002,ko02000	3.A.1.106.13,3.A.1.106.5			Bacteria	1TP0B@1239,247Q0@186801,42F9E@68295,COG1132@1,COG1132@2	NA|NA|NA	V	ABC transporter, transmembrane region
GCA-003229065.1_1458	697303.Thewi_0920	3.2e-111	409.1	Thermoanaerobacterales				ko:K18889	ko02010,map02010	M00707			ko00000,ko00001,ko00002,ko02000	3.A.1.106.13,3.A.1.106.5			Bacteria	1TP0B@1239,247Q0@186801,42F9E@68295,COG1132@1,COG1132@2	NA|NA|NA	V	ABC transporter, transmembrane region
GCA-003229065.1_1593	555079.Toce_1646	3.4e-116	426	Thermoanaerobacterales	MdlB			ko:K06147,ko:K18890	ko02010,map02010	M00707			ko00000,ko00001,ko00002,ko02000	3.A.1.106,3.A.1.106.13,3.A.1.106.5,3.A.1.109,3.A.1.21			Bacteria	1TP0B@1239,247Q0@186801,42F65@68295,COG1132@1,COG1132@2	NA|NA|NA	V	ABC transporter, transmembrane region
UBA2774_465	697303.Thewi_0920	3.7e-121	442.2	Thermoanaerobacterales				ko:K18889	ko02010,map02010	M00707			ko00000,ko00001,ko00002,ko02000	3.A.1.106.13,3.A.1.106.5			Bacteria	1TP0B@1239,247Q0@186801,42F9E@68295,COG1132@1,COG1132@2	NA|NA|NA	V	ABC transporter, transmembrane region
SBR1093_2469	555079.Toce_1646	1e-112	414.5	Thermoanaerobacterales	MdlB			ko:K06147,ko:K18890	ko02010,map02010	M00707			ko00000,ko00001,ko00002,ko02000	3.A.1.106,3.A.1.106.13,3.A.1.106.5,3.A.1.109,3.A.1.21			Bacteria	1TP0B@1239,247Q0@186801,42F65@68295,COG1132@1,COG1132@2	NA|NA|NA	V	ABC transporter, transmembrane region
GCA-002898375.1_1658	555079.Toce_1645	4.5e-130	471.9	Thermoanaerobacterales				ko:K18889	ko02010,map02010	M00707			ko00000,ko00001,ko00002,ko02000	3.A.1.106.13,3.A.1.106.5			Bacteria	1TP0B@1239,247Q0@186801,42F9E@68295,COG1132@1,COG1132@2	NA|NA|NA	V	ABC transporter, transmembrane region
GCA-002898375.1_1659	555079.Toce_1646	3.6e-115	422.5	Thermoanaerobacterales	MdlB			ko:K06147,ko:K18890	ko02010,map02010	M00707			ko00000,ko00001,ko00002,ko02000	3.A.1.106,3.A.1.106.13,3.A.1.106.5,3.A.1.109,3.A.1.21			Bacteria	1TP0B@1239,247Q0@186801,42F65@68295,COG1132@1,COG1132@2	NA|NA|NA	V	ABC transporter, transmembrane region
GCA-001443445.1_414	696281.Desru_1532	1.5e-40	173.3	Peptococcaceae	nosY			ko:K19341	ko02010,map02010	M00762			ko00000,ko00001,ko00002,ko02000	3.A.1.132.2			Bacteria	1UZYB@1239,24WAQ@186801,263UT@186807,COG1277@1,COG1277@2	NA|NA|NA	S	ABC-2 family transporter protein
GCA-001775255.1_1985	321332.CYB_0286	4.8e-39	168.3	Synechococcus	pilI												Bacteria	1G09F@1117,1H0C8@1129,COG1277@1,COG1277@2	NA|NA|NA	S	ABC-2 family transporter protein
GCA-003232505.1_750	234267.Acid_4516	6.9e-48	197.6	Acidobacteria	yxlG			ko:K01992		M00254			ko00000,ko00002,ko02000	3.A.1			Bacteria	3Y6D0@57723,COG1277@1,COG1277@2	NA|NA|NA	S	ABC-2 family transporter protein
UBA2774_655	479434.Sthe_0738	1.9e-54	219.5	Thermomicrobia				ko:K01992,ko:K19341	ko02010,map02010	M00254,M00762			ko00000,ko00001,ko00002,ko02000	3.A.1,3.A.1.132.2			Bacteria	27Z7V@189775,2G8D6@200795,COG1277@1,COG1277@2	NA|NA|NA	S	ABC-2 family transporter protein
SBR1093_2143	66869.JNXG01000020_gene3518	3.1e-65	255.4	Streptomyces griseus group				ko:K01992		M00254			ko00000,ko00002,ko02000	3.A.1			Bacteria	2GIVW@201174,419EZ@629295,COG0842@1,COG0842@2	NA|NA|NA	V	ABC-2 family transporter protein
GCA-002898375.1_16	1499967.BAYZ01000095_gene4169	1.5e-55	223	unclassified Bacteria	yxlG			ko:K01992		M00254			ko00000,ko00002,ko02000	3.A.1			Bacteria	2NPGK@2323,COG1277@1,COG1277@2	NA|NA|NA	S	ABC-2 family transporter protein
GCA-004356555.1_785	1242864.D187_006334	3.3e-114	417.9	Myxococcales	yadH	GO:0005575,GO:0005623,GO:0005886,GO:0016020,GO:0044464,GO:0071944		ko:K01992		M00254			ko00000,ko00002,ko02000	3.A.1			Bacteria	1MUH1@1224,2WMRS@28221,2YUBQ@29,42QX4@68525,COG0842@1,COG0842@2	NA|NA|NA	V	ABC-2 type transporter
GCA-004356535.1_268	1242864.D187_006334	3.3e-114	417.9	Myxococcales	yadH	GO:0005575,GO:0005623,GO:0005886,GO:0016020,GO:0044464,GO:0071944		ko:K01992		M00254			ko00000,ko00002,ko02000	3.A.1			Bacteria	1MUH1@1224,2WMRS@28221,2YUBQ@29,42QX4@68525,COG0842@1,COG0842@2	NA|NA|NA	V	ABC-2 type transporter
GCA-001443445.1_1844	485916.Dtox_3795	4.3e-14	84	Peptococcaceae	nodJ			ko:K09694	ko02010,map02010	M00252			ko00000,ko00001,ko00002,ko02000	3.A.1.102			Bacteria	1TSWD@1239,24EPB@186801,26013@186807,COG0842@1,COG0842@2	NA|NA|NA	V	ABC-2 type transporter
GCA-001775255.1_987	1242864.D187_006334	3.1e-112	411.4	Myxococcales	yadH	GO:0005575,GO:0005623,GO:0005886,GO:0016020,GO:0044464,GO:0071944		ko:K01992		M00254			ko00000,ko00002,ko02000	3.A.1			Bacteria	1MUH1@1224,2WMRS@28221,2YUBQ@29,42QX4@68525,COG0842@1,COG0842@2	NA|NA|NA	V	ABC-2 type transporter
GCA-001775255.1_1596	944480.ATUV01000001_gene1322	1.4e-80	306.2	Desulfurellales				ko:K01992,ko:K09690	ko02010,map02010	M00250,M00254			ko00000,ko00001,ko00002,ko02000	3.A.1,3.A.1.103			Bacteria	1N0X3@1224,2M7NQ@213113,2X21H@28221,42SZT@68525,COG1682@1,COG1682@2	NA|NA|NA	GM	ABC-2 type transporter
GCA-003252465.1_449	1499689.CCNN01000007_gene2445	5.6e-87	327.4	Clostridiaceae	yadH												Bacteria	1TSWD@1239,24DHH@186801,36INU@31979,COG0842@1,COG0842@2	NA|NA|NA	V	ABC-2 type transporter
GCA-003232505.1_696	1242864.D187_006334	4.3e-114	417.5	Myxococcales	yadH	GO:0005575,GO:0005623,GO:0005886,GO:0016020,GO:0044464,GO:0071944		ko:K01992		M00254			ko00000,ko00002,ko02000	3.A.1			Bacteria	1MUH1@1224,2WMRS@28221,2YUBQ@29,42QX4@68525,COG0842@1,COG0842@2	NA|NA|NA	V	ABC-2 type transporter
UBA2774_371	522306.CAP2UW1_2214	2.8e-117	428.7	Betaproteobacteria	yhhJ			ko:K01992		M00254			ko00000,ko00002,ko02000	3.A.1			Bacteria	1MUIA@1224,2VHRI@28216,COG0842@1,COG0842@2	NA|NA|NA	V	ABC-2 type transporter
GCA-007571325.1_278	911045.PSE_3516	4.7e-111	407.9	Alphaproteobacteria	bztC			ko:K02029,ko:K09971	ko02010,map02010	M00232,M00236			ko00000,ko00001,ko00002,ko02000	3.A.1.3,3.A.1.3.18,3.A.1.3.7,3.A.1.3.8			Bacteria	1MV3I@1224,2TR9C@28211,COG0765@1,COG0765@2	NA|NA|NA	P	ABC-type amino acid transport system permease component
GCA-007571035.1_584	911045.PSE_3516	4.7e-111	407.9	Alphaproteobacteria	bztC			ko:K02029,ko:K09971	ko02010,map02010	M00232,M00236			ko00000,ko00001,ko00002,ko02000	3.A.1.3,3.A.1.3.18,3.A.1.3.7,3.A.1.3.8			Bacteria	1MV3I@1224,2TR9C@28211,COG0765@1,COG0765@2	NA|NA|NA	P	ABC-type amino acid transport system permease component
GCA-001443445.1_2020	864702.OsccyDRAFT_4776	3.9e-64	251.5	Oscillatoriales	hrtA			ko:K02003,ko:K09814	ko02010,map02010	M00257,M00258			ko00000,ko00001,ko00002,ko01000,ko02000	3.A.1			Bacteria	1G14U@1117,1H8B9@1150,COG1136@1,COG1136@2	NA|NA|NA	V	ABC-type antimicrobial peptide transport system, ATPase component
GCA-004356555.1_453	760568.Desku_3327	3.2e-95	355.5	Clostridia	salY			ko:K02004,ko:K05685	ko02010,map02010	M00258,M00709			ko00000,ko00001,ko00002,ko01000,ko02000	3.A.1,3.A.1.122.1,3.A.1.122.12			Bacteria	1TPUU@1239,2483J@186801,COG0577@1,COG0577@2	NA|NA|NA	V	ABC-type antimicrobial peptide transport system, permease component
GCA-004356535.1_333	760568.Desku_3327	2.5e-95	355.9	Clostridia	salY			ko:K02004,ko:K05685	ko02010,map02010	M00258,M00709			ko00000,ko00001,ko00002,ko01000,ko02000	3.A.1,3.A.1.122.1,3.A.1.122.12			Bacteria	1TPUU@1239,2483J@186801,COG0577@1,COG0577@2	NA|NA|NA	V	ABC-type antimicrobial peptide transport system, permease component
UBA2774_2311	56780.SYN_01995	7.3e-54	217.2	Deltaproteobacteria	salY			ko:K02004,ko:K05685	ko02010,map02010	M00258,M00709			ko00000,ko00001,ko00002,ko01000,ko02000	3.A.1,3.A.1.122.1,3.A.1.122.12			Bacteria	1PBKH@1224,2WJEU@28221,42MAR@68525,COG0577@1,COG0577@2	NA|NA|NA	V	ABC-type antimicrobial peptide transport system, permease component
SBR1093_1223	56780.SYN_01995	4.8e-99	368.2	Deltaproteobacteria	salY			ko:K02004,ko:K05685	ko02010,map02010	M00258,M00709			ko00000,ko00001,ko00002,ko01000,ko02000	3.A.1,3.A.1.122.1,3.A.1.122.12			Bacteria	1PBKH@1224,2WJEU@28221,42MAR@68525,COG0577@1,COG0577@2	NA|NA|NA	V	ABC-type antimicrobial peptide transport system, permease component
GCA-003229065.1_1946	289376.THEYE_A0613	1.5e-135	489.6	Bacteria													Bacteria	COG0683@1,COG0683@2	NA|NA|NA	E	ABC-type branched-chain amino acid transport systems, periplasmic component
UBA2774_754	289376.THEYE_A0613	6e-94	350.9	Bacteria													Bacteria	COG0683@1,COG0683@2	NA|NA|NA	E	ABC-type branched-chain amino acid transport systems, periplasmic component
GCA-008933205.1_1109	1131269.AQVV01000006_gene528	2.5e-59	235.7	Bacteria	oppC	GO:0005575,GO:0005623,GO:0005886,GO:0016020,GO:0044464,GO:0071944		ko:K02034,ko:K15582,ko:K16201	ko01501,ko02010,ko02024,map01501,map02010,map02024	M00239,M00439,M00566			ko00000,ko00001,ko00002,ko02000	3.A.1.5,3.A.1.5.1,3.A.1.5.18,3.A.1.5.19,3.A.1.5.2,3.A.1.5.25		iAF1260.b1245,iB21_1397.B21_01229,iEC55989_1330.EC55989_1342,iECBD_1354.ECBD_2377,iECB_1328.ECB_01219,iECDH10B_1368.ECDH10B_1307,iECDH1ME8569_1439.ECDH1ME8569_1185,iECD_1391.ECD_01219,iECIAI1_1343.ECIAI1_1264,iECO103_1326.ECO103_1345,iECO111_1330.ECO111_1572,iECO26_1355.ECO26_1756,iECSE_1348.ECSE_1293,iECSP_1301.ECSP_1637,iECUMN_1333.ECUMN_1542,iECW_1372.ECW_m1337,iECs_1301.ECs1745,iEKO11_1354.EK…	Bacteria	COG1173@1,COG1173@2	NA|NA|NA	P	ABC-type dipeptide oligopeptide nickel transport systems, permease components
GCA-004356555.1_291	525904.Tter_0241	2.3e-50	205.7	Bacteria				ko:K02016	ko02010,map02010	M00240			ko00000,ko00001,ko00002,ko02000	3.A.1.14			Bacteria	COG0614@1,COG0614@2	NA|NA|NA	P	abc-type fe3 -hydroxamate transport system, periplasmic component
GCA-001443445.1_768	945713.IALB_2414	6.2e-48	196.8	Bacteria													Bacteria	COG0614@1,COG0614@2	NA|NA|NA	P	abc-type fe3 -hydroxamate transport system, periplasmic component
GCA-001443445.1_2104	867903.ThesuDRAFT_01462	6.9e-65	254.2	Clostridiales incertae sedis	btuF			ko:K02016	ko02010,map02010	M00240			ko00000,ko00001,ko00002,ko02000	3.A.1.14			Bacteria	1UNE3@1239,24AKE@186801,3WDS0@538999,COG0614@1,COG0614@2	NA|NA|NA	P	ABC-type Fe3 -hydroxamate transport system, periplasmic component
GCA-001443445.1_2262	525904.Tter_0241	8.3e-83	313.9	Bacteria				ko:K02016	ko02010,map02010	M00240			ko00000,ko00001,ko00002,ko02000	3.A.1.14			Bacteria	COG0614@1,COG0614@2	NA|NA|NA	P	abc-type fe3 -hydroxamate transport system, periplasmic component
GCA-007571325.1_647	525904.Tter_0241	3.1e-77	295.4	Bacteria				ko:K02016	ko02010,map02010	M00240			ko00000,ko00001,ko00002,ko02000	3.A.1.14			Bacteria	COG0614@1,COG0614@2	NA|NA|NA	P	abc-type fe3 -hydroxamate transport system, periplasmic component
GCA-007571035.1_762	525904.Tter_0241	1.8e-77	296.2	Bacteria				ko:K02016	ko02010,map02010	M00240			ko00000,ko00001,ko00002,ko02000	3.A.1.14			Bacteria	COG0614@1,COG0614@2	NA|NA|NA	P	abc-type fe3 -hydroxamate transport system, periplasmic component
GCA-001775245.1_819	867903.ThesuDRAFT_01462	5.8e-64	251.1	Clostridiales incertae sedis	btuF			ko:K02016	ko02010,map02010	M00240			ko00000,ko00001,ko00002,ko02000	3.A.1.14			Bacteria	1UNE3@1239,24AKE@186801,3WDS0@538999,COG0614@1,COG0614@2	NA|NA|NA	P	ABC-type Fe3 -hydroxamate transport system, periplasmic component
GCA-001775255.1_265	525904.Tter_0241	4e-77	295	Bacteria				ko:K02016	ko02010,map02010	M00240			ko00000,ko00001,ko00002,ko02000	3.A.1.14			Bacteria	COG0614@1,COG0614@2	NA|NA|NA	P	abc-type fe3 -hydroxamate transport system, periplasmic component
GCA-003229065.1_527	525904.Tter_0241	2.9e-75	288.9	Bacteria				ko:K02016	ko02010,map02010	M00240			ko00000,ko00001,ko00002,ko02000	3.A.1.14			Bacteria	COG0614@1,COG0614@2	NA|NA|NA	P	abc-type fe3 -hydroxamate transport system, periplasmic component
UBA2774_423	525904.Tter_0241	1.4e-74	286.6	Bacteria				ko:K02016	ko02010,map02010	M00240			ko00000,ko00001,ko00002,ko02000	3.A.1.14			Bacteria	COG0614@1,COG0614@2	NA|NA|NA	P	abc-type fe3 -hydroxamate transport system, periplasmic component
SBR1093_157	525904.Tter_0241	1.5e-71	276.6	Bacteria				ko:K02016	ko02010,map02010	M00240			ko00000,ko00001,ko00002,ko02000	3.A.1.14			Bacteria	COG0614@1,COG0614@2	NA|NA|NA	P	abc-type fe3 -hydroxamate transport system, periplasmic component
GCA-002898375.1_660	525904.Tter_0241	3e-80	305.4	Bacteria				ko:K02016	ko02010,map02010	M00240			ko00000,ko00001,ko00002,ko02000	3.A.1.14			Bacteria	COG0614@1,COG0614@2	NA|NA|NA	P	abc-type fe3 -hydroxamate transport system, periplasmic component
SBR1093_909	644966.Tmar_0497	2e-132	479.6	Clostridia	sfuB			ko:K02011	ko02010,map02010	M00190			ko00000,ko00001,ko00002,ko02000	3.A.1.10			Bacteria	1TPMX@1239,24A64@186801,COG1178@1,COG1178@2	NA|NA|NA	P	ABC-type Fe3 transport system permease component
GCA-001775255.1_1367	1173025.GEI7407_0647	9e-102	377.9	Oscillatoriales				ko:K06147,ko:K11085,ko:K18217	ko02010,map02010	M00635			ko00000,ko00001,ko00002,ko01000,ko01504,ko02000	3.A.1,3.A.1.106,3.A.1.109,3.A.1.21			Bacteria	1G02Q@1117,1H8KQ@1150,COG1132@1,COG1132@2	NA|NA|NA	V	ABC-type multidrug transport system ATPase and permease
GCA-001775255.1_1380	1173025.GEI7407_0647	2.6e-101	376.3	Oscillatoriales				ko:K06147,ko:K11085,ko:K18217	ko02010,map02010	M00635			ko00000,ko00001,ko00002,ko01000,ko01504,ko02000	3.A.1,3.A.1.106,3.A.1.109,3.A.1.21			Bacteria	1G02Q@1117,1H8KQ@1150,COG1132@1,COG1132@2	NA|NA|NA	V	ABC-type multidrug transport system ATPase and permease
GCA-008933205.1_1543	1173025.GEI7407_0647	1.9e-78	299.3	Oscillatoriales				ko:K06147,ko:K11085,ko:K18217	ko02010,map02010	M00635			ko00000,ko00001,ko00002,ko01000,ko01504,ko02000	3.A.1,3.A.1.106,3.A.1.109,3.A.1.21			Bacteria	1G02Q@1117,1H8KQ@1150,COG1132@1,COG1132@2	NA|NA|NA	V	ABC-type multidrug transport system ATPase and permease
SBR1093_184	1173025.GEI7407_0647	1.6e-90	340.5	Oscillatoriales				ko:K06147,ko:K11085,ko:K18217	ko02010,map02010	M00635			ko00000,ko00001,ko00002,ko01000,ko01504,ko02000	3.A.1,3.A.1.106,3.A.1.109,3.A.1.21			Bacteria	1G02Q@1117,1H8KQ@1150,COG1132@1,COG1132@2	NA|NA|NA	V	ABC-type multidrug transport system ATPase and permease
UBA2774_372	522306.CAP2UW1_2215	6e-199	700.7	Betaproteobacteria	yhiH	GO:0003674,GO:0003824,GO:0005488,GO:0005575,GO:0005622,GO:0005623,GO:0005737,GO:0005829,GO:0005840,GO:0005886,GO:0006417,GO:0008150,GO:0009889,GO:0009891,GO:0009893,GO:0010468,GO:0010556,GO:0010557,GO:0010604,GO:0010608,GO:0010628,GO:0015935,GO:0016020,GO:0016462,GO:0016787,GO:0016817,GO:0016818,GO:0016887,GO:0017111,GO:0019222,GO:0022626,GO:0022627,GO:0031323,GO:0031325,GO:0031326,GO:0031328,GO:…		ko:K01990,ko:K13926		M00254			ko00000,ko00002,ko02000	3.A.1			Bacteria	1QTT9@1224,2WGGY@28216,COG0842@1,COG0842@2,COG1129@1,COG1129@2	NA|NA|NA	V	ABC-type multidrug transport system ATPase component
GCA-004356555.1_1623	398512.JQKC01000002_gene1809	8.4e-112	411.4	Ruminococcaceae	MdlB			ko:K06147,ko:K18890	ko02010,map02010	M00707			ko00000,ko00001,ko00002,ko02000	3.A.1.106,3.A.1.106.13,3.A.1.106.5,3.A.1.109,3.A.1.21			Bacteria	1TP0B@1239,247Q0@186801,3WHK7@541000,COG1132@1,COG1132@2	NA|NA|NA	V	ABC-type multidrug transport system, ATPase and permease components
GCA-004356535.1_1255	398512.JQKC01000002_gene1809	6.9e-114	418.3	Ruminococcaceae	MdlB			ko:K06147,ko:K18890	ko02010,map02010	M00707			ko00000,ko00001,ko00002,ko02000	3.A.1.106,3.A.1.106.13,3.A.1.106.5,3.A.1.109,3.A.1.21			Bacteria	1TP0B@1239,247Q0@186801,3WHK7@541000,COG1132@1,COG1132@2	NA|NA|NA	V	ABC-type multidrug transport system, ATPase and permease components
GCA-001775255.1_59	398512.JQKC01000002_gene1809	1.5e-116	427.2	Ruminococcaceae	MdlB			ko:K06147,ko:K18890	ko02010,map02010	M00707			ko00000,ko00001,ko00002,ko02000	3.A.1.106,3.A.1.106.13,3.A.1.106.5,3.A.1.109,3.A.1.21			Bacteria	1TP0B@1239,247Q0@186801,3WHK7@541000,COG1132@1,COG1132@2	NA|NA|NA	V	ABC-type multidrug transport system, ATPase and permease components
GCA-003252465.1_32	1121335.Clst_1638	7.1e-115	420.2	Ruminococcaceae	ywjA	GO:0003674,GO:0003824,GO:0005215,GO:0005319,GO:0006810,GO:0006869,GO:0008150,GO:0010876,GO:0015399,GO:0015405,GO:0016462,GO:0016787,GO:0016817,GO:0016818,GO:0016887,GO:0017111,GO:0022804,GO:0022857,GO:0033036,GO:0034040,GO:0042623,GO:0042626,GO:0043492,GO:0051179,GO:0051234,GO:0055085,GO:0071702		ko:K06147					ko00000,ko02000	3.A.1.106,3.A.1.109,3.A.1.21			Bacteria	1TP0B@1239,247Q0@186801,3WGRP@541000,COG1132@1,COG1132@2	NA|NA|NA	V	ABC-type multidrug transport system, ATPase and permease components
GCA-003252465.1_58	1195236.CTER_4454	2.5e-36	159.1	Ruminococcaceae	MdlB			ko:K06147,ko:K18890	ko02010,map02010	M00707			ko00000,ko00001,ko00002,ko02000	3.A.1.106,3.A.1.106.13,3.A.1.106.5,3.A.1.109,3.A.1.21			Bacteria	1TP0B@1239,247Q0@186801,3WHK7@541000,COG1132@1,COG1132@2	NA|NA|NA	V	ABC-type multidrug transport system, ATPase and permease components
SBR1093_1711	1094508.Tsac_1663	7.6e-72	277.7	Clostridia	ssuB			ko:K02049		M00188			ko00000,ko00002,ko02000	3.A.1.16,3.A.1.17			Bacteria	1TRM6@1239,248CG@186801,COG1116@1,COG1116@2	NA|NA|NA	P	ABC-type nitrate sulfonate bicarbonate transport system ATPase component
UBA2774_2173	251229.Chro_2369	4.5e-116	424.9	Pleurocapsales			3.6.3.38	ko:K01990,ko:K09689,ko:K09691	ko02010,map02010	M00249,M00250,M00254			ko00000,ko00001,ko00002,ko01000,ko02000	3.A.1,3.A.1.101,3.A.1.103			Bacteria	1G28R@1117,3VIKU@52604,COG1134@1,COG1134@2	NA|NA|NA	GM	ABC-type polysaccharide polyol phosphate transport system ATPase component
GCA-002898375.1_1986	247490.KSU1_D1043	1e-139	503.4	Planctomycetes	rfbB		3.6.3.38,3.6.3.40	ko:K01990,ko:K09689,ko:K09691,ko:K09693	ko02010,map02010	M00249,M00250,M00251,M00254			ko00000,ko00001,ko00002,ko01000,ko02000	3.A.1,3.A.1.101,3.A.1.103,3.A.1.104			Bacteria	2IX6N@203682,COG1134@1,COG1134@2	NA|NA|NA	GM	ABC-type polysaccharide polyol phosphate transport system ATPase component
GCA-001443445.1_591	1173026.Glo7428_2471	4.5e-51	208.4	Cyanobacteria	ydcV	GO:0005575,GO:0005623,GO:0005886,GO:0006810,GO:0008150,GO:0009290,GO:0009292,GO:0009294,GO:0009987,GO:0015931,GO:0016020,GO:0044464,GO:0044764,GO:0050657,GO:0051027,GO:0051179,GO:0051234,GO:0051704,GO:0071702,GO:0071705,GO:0071944,GO:0098657		ko:K02053,ko:K11070	ko02010,ko02024,map02010,map02024	M00193,M00299			ko00000,ko00001,ko00002,ko02000	3.A.1.11,3.A.1.11.1		iEC55989_1330.EC55989_1575,iECIAI1_1343.ECIAI1_1439,iECO111_1330.ECO111_1832,iECO26_1355.ECO26_2042,iECW_1372.ECW_m1571,iECs_1301.ECs2047,iEKO11_1354.EKO11_2376,iUMNK88_1353.UMNK88_1846,iWFL_1372.ECW_m1571,iZ_1308.Z2276,ic_1306.c1867	Bacteria	1G1B6@1117,COG1177@1,COG1177@2	NA|NA|NA	P	ABC-type spermidine putrescine transport system, permease component II
GCA-007571325.1_348	246194.CHY_1383	4.3e-36	158.3	Clostridia	ccmB	GO:0003674,GO:0003824,GO:0005575,GO:0005623,GO:0005886,GO:0005887,GO:0016020,GO:0016021,GO:0016462,GO:0016787,GO:0016817,GO:0016818,GO:0016887,GO:0017111,GO:0031224,GO:0031226,GO:0032991,GO:0042623,GO:0043190,GO:0044425,GO:0044459,GO:0044464,GO:0071944,GO:0098533,GO:0098796,GO:0098797,GO:1902494,GO:1902495,GO:1904949,GO:1990351	3.6.3.41	ko:K02193,ko:K02194	ko02010,map02010	M00259			ko00000,ko00001,ko00002,ko01000,ko02000	3.A.1.107		iECO111_1330.ECO111_2936,iYL1228.KPN_02080	Bacteria	1VDEP@1239,24IU7@186801,COG2386@1,COG2386@2	NA|NA|NA	O	ABC-type transport system involved in cytochrome c biogenesis, permease component
GCA-007571035.1_722	246194.CHY_1383	4.3e-36	158.3	Clostridia	ccmB	GO:0003674,GO:0003824,GO:0005575,GO:0005623,GO:0005886,GO:0005887,GO:0016020,GO:0016021,GO:0016462,GO:0016787,GO:0016817,GO:0016818,GO:0016887,GO:0017111,GO:0031224,GO:0031226,GO:0032991,GO:0042623,GO:0043190,GO:0044425,GO:0044459,GO:0044464,GO:0071944,GO:0098533,GO:0098796,GO:0098797,GO:1902494,GO:1902495,GO:1904949,GO:1990351	3.6.3.41	ko:K02193,ko:K02194	ko02010,map02010	M00259			ko00000,ko00001,ko00002,ko01000,ko02000	3.A.1.107		iECO111_1330.ECO111_2936,iYL1228.KPN_02080	Bacteria	1VDEP@1239,24IU7@186801,COG2386@1,COG2386@2	NA|NA|NA	O	ABC-type transport system involved in cytochrome c biogenesis, permease component
UBA2774_639	871963.Desdi_1151	7.2e-22	109.8	Peptococcaceae	ccmC	GO:0001539,GO:0002048,GO:0002049,GO:0003674,GO:0003824,GO:0004096,GO:0004601,GO:0005575,GO:0005623,GO:0005886,GO:0005887,GO:0006518,GO:0006629,GO:0006643,GO:0006664,GO:0006807,GO:0006810,GO:0006928,GO:0008150,GO:0008152,GO:0008610,GO:0009058,GO:0009237,GO:0009247,GO:0009636,GO:0009987,GO:0015886,GO:0016020,GO:0016021,GO:0016209,GO:0016491,GO:0016684,GO:0019184,GO:0019290,GO:0019748,GO:0031224,GO:…		ko:K02195	ko02010,map02010	M00259			ko00000,ko00001,ko00002,ko02000	3.A.1.107		iECDH1ME8569_1439.ECDH1ME8569_2134,iSFV_1184.SFV_2275,iSFxv_1172.SFxv_2517,iUTI89_1310.UTI89_C2477,ic_1306.c2736	Bacteria	1V4A6@1239,24IWH@186801,263XX@186807,COG0755@1,COG0755@2	NA|NA|NA	O	ABC-type transport system involved in cytochrome c biogenesis, permease component
GCA-007571325.1_1100	251221	6.9e-222	776.5	Cyanobacteria	sufB	GO:0003674,GO:0005488,GO:0005575,GO:0005622,GO:0005623,GO:0005737,GO:0006790,GO:0008150,GO:0008152,GO:0009536,GO:0009842,GO:0009987,GO:0016043,GO:0016226,GO:0022607,GO:0031163,GO:0043226,GO:0043227,GO:0043229,GO:0043231,GO:0044085,GO:0044237,GO:0044424,GO:0044444,GO:0044464,GO:0048037,GO:0051186,GO:0051536,GO:0051537,GO:0051539,GO:0051540,GO:0071840		ko:K07033,ko:K09014					ko00000			iAPECO1_1312.APECO1_760,iECH74115_1262.ECH74115_2397,iECSF_1327.ECSF_1543,iECSP_1301.ECSP_2250,iUTI89_1310.UTI89_C1875,ic_1306.c2078	Bacteria	1G0TH@1117,COG0719@1,COG0719@2	NA|NA|NA	O	ABC-type transport system involved in Fe-S cluster assembly, permease component
GCA-007571035.1_324	251221	4.5e-221	773.9	Cyanobacteria	sufB	GO:0003674,GO:0005488,GO:0005575,GO:0005622,GO:0005623,GO:0005737,GO:0006790,GO:0008150,GO:0008152,GO:0009536,GO:0009842,GO:0009987,GO:0016043,GO:0016226,GO:0022607,GO:0031163,GO:0043226,GO:0043227,GO:0043229,GO:0043231,GO:0044085,GO:0044237,GO:0044424,GO:0044444,GO:0044464,GO:0048037,GO:0051186,GO:0051536,GO:0051537,GO:0051539,GO:0051540,GO:0071840		ko:K07033,ko:K09014					ko00000			iAPECO1_1312.APECO1_760,iECH74115_1262.ECH74115_2397,iECSF_1327.ECSF_1543,iECSP_1301.ECSP_2250,iUTI89_1310.UTI89_C1875,ic_1306.c2078	Bacteria	1G0TH@1117,COG0719@1,COG0719@2	NA|NA|NA	O	ABC-type transport system involved in Fe-S cluster assembly, permease component
UBA2774_1367	251221	1.6e-223	781.9	Cyanobacteria	sufB	GO:0003674,GO:0005488,GO:0005575,GO:0005622,GO:0005623,GO:0005737,GO:0006790,GO:0008150,GO:0008152,GO:0009536,GO:0009842,GO:0009987,GO:0016043,GO:0016226,GO:0022607,GO:0031163,GO:0043226,GO:0043227,GO:0043229,GO:0043231,GO:0044085,GO:0044237,GO:0044424,GO:0044444,GO:0044464,GO:0048037,GO:0051186,GO:0051536,GO:0051537,GO:0051539,GO:0051540,GO:0071840		ko:K07033,ko:K09014					ko00000			iAPECO1_1312.APECO1_760,iECH74115_1262.ECH74115_2397,iECSF_1327.ECSF_1543,iECSP_1301.ECSP_2250,iUTI89_1310.UTI89_C1875,ic_1306.c2078	Bacteria	1G0TH@1117,COG0719@1,COG0719@2	NA|NA|NA	O	ABC-type transport system involved in Fe-S cluster assembly, permease component
SBR1093_574	251221	1.7e-228	798.5	Cyanobacteria	sufB	GO:0003674,GO:0005488,GO:0005575,GO:0005622,GO:0005623,GO:0005737,GO:0006790,GO:0008150,GO:0008152,GO:0009536,GO:0009842,GO:0009987,GO:0016043,GO:0016226,GO:0022607,GO:0031163,GO:0043226,GO:0043227,GO:0043229,GO:0043231,GO:0044085,GO:0044237,GO:0044424,GO:0044444,GO:0044464,GO:0048037,GO:0051186,GO:0051536,GO:0051537,GO:0051539,GO:0051540,GO:0071840		ko:K07033,ko:K09014					ko00000			iAPECO1_1312.APECO1_760,iECH74115_1262.ECH74115_2397,iECSF_1327.ECSF_1543,iECSP_1301.ECSP_2250,iUTI89_1310.UTI89_C1875,ic_1306.c2078	Bacteria	1G0TH@1117,COG0719@1,COG0719@2	NA|NA|NA	O	ABC-type transport system involved in Fe-S cluster assembly, permease component
GCA-002898375.1_1131	251221	2.4e-230	804.7	Cyanobacteria	sufB	GO:0003674,GO:0005488,GO:0005575,GO:0005622,GO:0005623,GO:0005737,GO:0006790,GO:0008150,GO:0008152,GO:0009536,GO:0009842,GO:0009987,GO:0016043,GO:0016226,GO:0022607,GO:0031163,GO:0043226,GO:0043227,GO:0043229,GO:0043231,GO:0044085,GO:0044237,GO:0044424,GO:0044444,GO:0044464,GO:0048037,GO:0051186,GO:0051536,GO:0051537,GO:0051539,GO:0051540,GO:0071840		ko:K07033,ko:K09014					ko00000			iAPECO1_1312.APECO1_760,iECH74115_1262.ECH74115_2397,iECSF_1327.ECSF_1543,iECSP_1301.ECSP_2250,iUTI89_1310.UTI89_C1875,ic_1306.c2078	Bacteria	1G0TH@1117,COG0719@1,COG0719@2	NA|NA|NA	O	ABC-type transport system involved in Fe-S cluster assembly, permease component
GCA-004356535.1_1039	243233.MCA2172	2.2e-58	232.3	Gammaproteobacteria				ko:K02003		M00258			ko00000,ko00002,ko02000	3.A.1			Bacteria	1QU8Q@1224,1T3BF@1236,COG1136@1,COG1136@2	NA|NA|NA	V	ABC-type transport system involved in lysophospholipase L1 biosynthesis ATPase component
GCA-003229065.1_294	1265505.ATUG01000003_gene184	1.8e-41	176.4	Desulfobacterales	pilI												Bacteria	1NCXV@1224,2MPXF@213118,2WRNT@28221,42VK2@68525,COG1277@1,COG1277@2	NA|NA|NA	S	ABC-type transport system involved in multi-copper enzyme maturation, permease component
UBA2774_1320	1265505.ATUG01000003_gene184	5.1e-41	174.9	Desulfobacterales	pilI												Bacteria	1NCXV@1224,2MPXF@213118,2WRNT@28221,42VK2@68525,COG1277@1,COG1277@2	NA|NA|NA	S	ABC-type transport system involved in multi-copper enzyme maturation, permease component
SBR1093_444	1183438.GKIL_0090	4.4e-40	171.8	Cyanobacteria	pilI												Bacteria	1G09F@1117,COG1277@1,COG1277@2	NA|NA|NA	S	ABC-type transport system involved in multi-copper enzyme maturation, permease component
GCA-008933205.1_371	1192034.CAP_0098	3.3e-27	129.4	Myxococcales	ttg2C			ko:K02067	ko02010,map02010	M00210,M00669,M00670			ko00000,ko00001,ko00002,ko02000	3.A.1.27			Bacteria	1MY8D@1224,2WP6I@28221,2YVND@29,42TCA@68525,COG1463@1,COG1463@2	NA|NA|NA	Q	ABC-type transport system involved in resistance to organic solvents periplasmic component
GCA-003229065.1_1505	1254432.SCE1572_27320	7.3e-27	128.3	Myxococcales	ttg2C			ko:K02067	ko02010,map02010	M00210,M00669,M00670			ko00000,ko00001,ko00002,ko02000	3.A.1.27			Bacteria	1MY8D@1224,2WP6I@28221,2YVND@29,42TCA@68525,COG1463@1,COG1463@2	NA|NA|NA	Q	ABC-type transport system involved in resistance to organic solvents periplasmic component
GCA-003232505.1_790	1254432.SCE1572_27320	2.6e-29	136.3	Myxococcales	ttg2C			ko:K02067	ko02010,map02010	M00210,M00669,M00670			ko00000,ko00001,ko00002,ko02000	3.A.1.27			Bacteria	1MY8D@1224,2WP6I@28221,2YVND@29,42TCA@68525,COG1463@1,COG1463@2	NA|NA|NA	Q	ABC-type transport system involved in resistance to organic solvents periplasmic component
UBA2774_1064	1254432.SCE1572_27320	9.1e-25	121.3	Myxococcales	ttg2C			ko:K02067	ko02010,map02010	M00210,M00669,M00670			ko00000,ko00001,ko00002,ko02000	3.A.1.27			Bacteria	1MY8D@1224,2WP6I@28221,2YVND@29,42TCA@68525,COG1463@1,COG1463@2	NA|NA|NA	Q	ABC-type transport system involved in resistance to organic solvents periplasmic component
SBR1093_1830	1192034.CAP_0098	2.6e-27	129.8	Myxococcales	ttg2C			ko:K02067	ko02010,map02010	M00210,M00669,M00670			ko00000,ko00001,ko00002,ko02000	3.A.1.27			Bacteria	1MY8D@1224,2WP6I@28221,2YVND@29,42TCA@68525,COG1463@1,COG1463@2	NA|NA|NA	Q	ABC-type transport system involved in resistance to organic solvents periplasmic component
GCA-002898375.1_1847	1144275.COCOR_07791	1.6e-34	153.7	Myxococcales	ttg2C			ko:K02067	ko02010,map02010	M00210,M00669,M00670			ko00000,ko00001,ko00002,ko02000	3.A.1.27			Bacteria	1MY8D@1224,2WP6I@28221,2YVND@29,42TCA@68525,COG1463@1,COG1463@2	NA|NA|NA	Q	ABC-type transport system involved in resistance to organic solvents periplasmic component
GCA-004356555.1_1409	671143.DAMO_2629	2.9e-57	228.8	unclassified Bacteria				ko:K02066	ko02010,map02010	M00210,M00669,M00670			ko00000,ko00001,ko00002,ko02000	3.A.1.27			Bacteria	2NPFZ@2323,COG0767@1,COG0767@2	NA|NA|NA	Q	ABC-type transport system involved in resistance to organic solvents permease component
GCA-004356535.1_357	671143.DAMO_2629	2.9e-57	228.8	unclassified Bacteria				ko:K02066	ko02010,map02010	M00210,M00669,M00670			ko00000,ko00001,ko00002,ko02000	3.A.1.27			Bacteria	2NPFZ@2323,COG0767@1,COG0767@2	NA|NA|NA	Q	ABC-type transport system involved in resistance to organic solvents permease component
GCA-001443445.1_726	671143.DAMO_2629	4.9e-65	254.6	unclassified Bacteria				ko:K02066	ko02010,map02010	M00210,M00669,M00670			ko00000,ko00001,ko00002,ko02000	3.A.1.27			Bacteria	2NPFZ@2323,COG0767@1,COG0767@2	NA|NA|NA	Q	ABC-type transport system involved in resistance to organic solvents permease component
GCA-007571325.1_634	671143.DAMO_2629	1.1e-51	210.3	unclassified Bacteria				ko:K02066	ko02010,map02010	M00210,M00669,M00670			ko00000,ko00001,ko00002,ko02000	3.A.1.27			Bacteria	2NPFZ@2323,COG0767@1,COG0767@2	NA|NA|NA	Q	ABC-type transport system involved in resistance to organic solvents permease component
GCA-007571035.1_533	671143.DAMO_2629	1.1e-51	210.3	unclassified Bacteria				ko:K02066	ko02010,map02010	M00210,M00669,M00670			ko00000,ko00001,ko00002,ko02000	3.A.1.27			Bacteria	2NPFZ@2323,COG0767@1,COG0767@2	NA|NA|NA	Q	ABC-type transport system involved in resistance to organic solvents permease component
GCA-001775255.1_270	671143.DAMO_2629	6.1e-55	221.1	unclassified Bacteria				ko:K02066	ko02010,map02010	M00210,M00669,M00670			ko00000,ko00001,ko00002,ko02000	3.A.1.27			Bacteria	2NPFZ@2323,COG0767@1,COG0767@2	NA|NA|NA	Q	ABC-type transport system involved in resistance to organic solvents permease component
GCA-003229065.1_1408	671143.DAMO_2629	5.3e-59	234.6	unclassified Bacteria				ko:K02066	ko02010,map02010	M00210,M00669,M00670			ko00000,ko00001,ko00002,ko02000	3.A.1.27			Bacteria	2NPFZ@2323,COG0767@1,COG0767@2	NA|NA|NA	Q	ABC-type transport system involved in resistance to organic solvents permease component
UBA2774_1205	671143.DAMO_2629	4.7e-55	221.5	unclassified Bacteria				ko:K02066	ko02010,map02010	M00210,M00669,M00670			ko00000,ko00001,ko00002,ko02000	3.A.1.27			Bacteria	2NPFZ@2323,COG0767@1,COG0767@2	NA|NA|NA	Q	ABC-type transport system involved in resistance to organic solvents permease component
SBR1093_351	671143.DAMO_2629	1.4e-59	236.5	unclassified Bacteria				ko:K02066	ko02010,map02010	M00210,M00669,M00670			ko00000,ko00001,ko00002,ko02000	3.A.1.27			Bacteria	2NPFZ@2323,COG0767@1,COG0767@2	NA|NA|NA	Q	ABC-type transport system involved in resistance to organic solvents permease component
GCA-002898375.1_433	671143.DAMO_2629	4.5e-58	231.5	unclassified Bacteria				ko:K02066	ko02010,map02010	M00210,M00669,M00670			ko00000,ko00001,ko00002,ko02000	3.A.1.27			Bacteria	2NPFZ@2323,COG0767@1,COG0767@2	NA|NA|NA	Q	ABC-type transport system involved in resistance to organic solvents permease component
GCA-001443445.1_544	247490.KSU1_C0177	1.7e-75	289.3	Planctomycetes				ko:K02065	ko02010,map02010	M00210,M00669,M00670			ko00000,ko00001,ko00002,ko02000	3.A.1.27			Bacteria	2IXBY@203682,COG1127@1,COG1127@2	NA|NA|NA	Q	ABC-type transport system involved in resistance to organic solvents, ATPase component
GCA-007571325.1_334	247490.KSU1_C0177	3.8e-67	261.5	Planctomycetes				ko:K02065	ko02010,map02010	M00210,M00669,M00670			ko00000,ko00001,ko00002,ko02000	3.A.1.27			Bacteria	2IXBY@203682,COG1127@1,COG1127@2	NA|NA|NA	Q	ABC-type transport system involved in resistance to organic solvents, ATPase component
GCA-001775245.1_409	247490.KSU1_C0177	1.7e-75	289.3	Planctomycetes				ko:K02065	ko02010,map02010	M00210,M00669,M00670			ko00000,ko00001,ko00002,ko02000	3.A.1.27			Bacteria	2IXBY@203682,COG1127@1,COG1127@2	NA|NA|NA	Q	ABC-type transport system involved in resistance to organic solvents, ATPase component
GCA-001775255.1_142	247490.KSU1_C0177	2.5e-74	285.4	Planctomycetes				ko:K02065	ko02010,map02010	M00210,M00669,M00670			ko00000,ko00001,ko00002,ko02000	3.A.1.27			Bacteria	2IXBY@203682,COG1127@1,COG1127@2	NA|NA|NA	Q	ABC-type transport system involved in resistance to organic solvents, ATPase component
GCA-008933205.1_1217	671143.DAMO_2630	9.7e-74	283.5	unclassified Bacteria				ko:K02065	ko02010,map02010	M00210,M00669,M00670			ko00000,ko00001,ko00002,ko02000	3.A.1.27			Bacteria	2NP3U@2323,COG1127@1,COG1127@2	NA|NA|NA	Q	ABC-type transport system involved in resistance to organic solvents, ATPase component
UBA2774_1397	247490.KSU1_C0177	8.1e-73	280.4	Planctomycetes				ko:K02065	ko02010,map02010	M00210,M00669,M00670			ko00000,ko00001,ko00002,ko02000	3.A.1.27			Bacteria	2IXBY@203682,COG1127@1,COG1127@2	NA|NA|NA	Q	ABC-type transport system involved in resistance to organic solvents, ATPase component
SBR1093_2399	671143.DAMO_2630	8.7e-75	287	unclassified Bacteria				ko:K02065	ko02010,map02010	M00210,M00669,M00670			ko00000,ko00001,ko00002,ko02000	3.A.1.27			Bacteria	2NP3U@2323,COG1127@1,COG1127@2	NA|NA|NA	Q	ABC-type transport system involved in resistance to organic solvents, ATPase component
GCA-002898375.1_1753	671143.DAMO_2630	2.2e-78	298.9	unclassified Bacteria				ko:K02065	ko02010,map02010	M00210,M00669,M00670			ko00000,ko00001,ko00002,ko02000	3.A.1.27			Bacteria	2NP3U@2323,COG1127@1,COG1127@2	NA|NA|NA	Q	ABC-type transport system involved in resistance to organic solvents, ATPase component
GCA-001443445.1_2110	237368.SCABRO_03847	1.3e-51	210.3	Bacteria	iamC			ko:K02067,ko:K06192	ko02010,map02010	M00210,M00669,M00670			ko00000,ko00001,ko00002,ko02000	3.A.1.27			Bacteria	COG1463@1,COG1463@2	NA|NA|NA	Q	ABC-type transport system involved in resistance to organic solvents, periplasmic component
GCA-001775245.1_497	237368.SCABRO_03847	5.8e-52	211.5	Bacteria	iamC			ko:K02067,ko:K06192	ko02010,map02010	M00210,M00669,M00670			ko00000,ko00001,ko00002,ko02000	3.A.1.27			Bacteria	COG1463@1,COG1463@2	NA|NA|NA	Q	ABC-type transport system involved in resistance to organic solvents, periplasmic component
GCA-003229065.1_857	237368.SCABRO_03847	3.8e-38	165.6	Bacteria	iamC			ko:K02067,ko:K06192	ko02010,map02010	M00210,M00669,M00670			ko00000,ko00001,ko00002,ko02000	3.A.1.27			Bacteria	COG1463@1,COG1463@2	NA|NA|NA	Q	ABC-type transport system involved in resistance to organic solvents, periplasmic component
UBA2774_1272	237368.SCABRO_03847	2.3e-35	156.4	Bacteria	iamC			ko:K02067,ko:K06192	ko02010,map02010	M00210,M00669,M00670			ko00000,ko00001,ko00002,ko02000	3.A.1.27			Bacteria	COG1463@1,COG1463@2	NA|NA|NA	Q	ABC-type transport system involved in resistance to organic solvents, periplasmic component
SBR1093_92	856793.MICA_876	2.1e-58	232.3	Alphaproteobacteria				ko:K07052					ko00000				Bacteria	1RFHC@1224,2U7KR@28211,COG1266@1,COG1266@2	NA|NA|NA	S	Abortive infection protein
GCA-001443445.1_1207	1380367.JIBC01000004_gene2292	4.5e-07	62.4	Sulfitobacter	adc		4.1.1.4	ko:K01574	ko00072,ko00640,ko01100,map00072,map00640,map01100	M00088	R01366	RC00040	ko00000,ko00001,ko00002,ko01000				Bacteria	1N4IP@1224,2TTZX@28211,3ZYNK@60136,COG4689@1,COG4689@2	NA|NA|NA	Q	Acetoacetate decarboxylase (ADC)
GCA-008933205.1_1130	395965.Msil_2114	1.2e-08	67.4	Beijerinckiaceae	adc		4.1.1.4	ko:K01574	ko00072,ko00640,ko01100,map00072,map00640,map01100	M00088	R01366	RC00040	ko00000,ko00001,ko00002,ko01000				Bacteria	1N4IP@1224,2TTZX@28211,3NA5H@45404,COG4689@1,COG4689@2	NA|NA|NA	Q	Acetoacetate decarboxylase (ADC)
GCA-003229065.1_357	1114856.C496_07728	2.7e-37	162.5	Halobacteria													Archaea	23Z7H@183963,2E8HM@1,2N5NX@2157,2Y2FF@28890	NA|NA|NA	S	Acetoacetate decarboxylase (ADC)
UBA2774_1400	1114856.C496_07728	4.3e-35	155.2	Halobacteria													Archaea	23Z7H@183963,2E8HM@1,2N5NX@2157,2Y2FF@28890	NA|NA|NA	S	Acetoacetate decarboxylase (ADC)
GCA-004356555.1_768	1247726.MIM_c20580	5.1e-93	348.2	Alcaligenaceae													Bacteria	1MUZV@1224,2VMGK@28216,3T29F@506,COG0183@1,COG0183@2	NA|NA|NA	I	acetyl-coa acetyltransferase
GCA-001443445.1_1202	1247726.MIM_c20580	3.9e-93	348.6	Alcaligenaceae													Bacteria	1MUZV@1224,2VMGK@28216,3T29F@506,COG0183@1,COG0183@2	NA|NA|NA	I	acetyl-coa acetyltransferase
GCA-007571325.1_968	1247726.MIM_c20580	2e-89	336.3	Alcaligenaceae													Bacteria	1MUZV@1224,2VMGK@28216,3T29F@506,COG0183@1,COG0183@2	NA|NA|NA	I	acetyl-coa acetyltransferase
GCA-007571035.1_209	1247726.MIM_c20580	2e-89	336.3	Alcaligenaceae													Bacteria	1MUZV@1224,2VMGK@28216,3T29F@506,COG0183@1,COG0183@2	NA|NA|NA	I	acetyl-coa acetyltransferase
SBR1093_1383	762376.AXYL_04908	1.5e-79	303.1	Alcaligenaceae													Bacteria	1MUZV@1224,2VMGK@28216,3T29F@506,COG0183@1,COG0183@2	NA|NA|NA	I	acetyl-coa acetyltransferase
GCA-008933205.1_517	517417.Cpar_0065	1.2e-31	144.1	Bacteria													Bacteria	COG0657@1,COG0657@2	NA|NA|NA	I	acetylesterase activity
UBA2774_1826	517417.Cpar_0065	3.2e-28	132.9	Bacteria													Bacteria	COG0657@1,COG0657@2	NA|NA|NA	I	acetylesterase activity
GCA-004356555.1_549	517417.Cpar_0821	2.7e-24	118.6	Bacteria													Bacteria	COG0454@1,COG0456@2	NA|NA|NA	K	acetyltransferase
GCA-004356535.1_712	517417.Cpar_0821	2.7e-24	118.6	Bacteria													Bacteria	COG0454@1,COG0456@2	NA|NA|NA	K	acetyltransferase
GCA-001443445.1_2187	945713.IALB_3088	2.2e-26	125.6	Bacteria			2.3.1.82	ko:K18815					br01600,ko00000,ko01000,ko01504				Bacteria	COG0454@1,COG0456@2	NA|NA|NA	K	acetyltransferase
GCA-007571035.1_675	517417.Cpar_0821	9.1e-25	120.2	Bacteria													Bacteria	COG0454@1,COG0456@2	NA|NA|NA	K	acetyltransferase
GCA-001775245.1_349	945713.IALB_3088	2.8e-26	125.2	Bacteria			2.3.1.82	ko:K18815					br01600,ko00000,ko01000,ko01504				Bacteria	COG0454@1,COG0456@2	NA|NA|NA	K	acetyltransferase
GCA-001775255.1_1329	517417.Cpar_0821	1.8e-28	132.5	Bacteria													Bacteria	COG0454@1,COG0456@2	NA|NA|NA	K	acetyltransferase
GCA-008933205.1_1190	1267005.KB911264_gene3099	1.3e-94	352.8	Hyphomicrobiaceae				ko:K06323					ko00000				Bacteria	1RB6B@1224,2UDBK@28211,3N8YK@45401,COG0454@1,COG0456@2	NA|NA|NA	K	acetyltransferase
GCA-003229065.1_146	756499.Desde_0775	3.5e-26	124.8	Bacteria													Bacteria	COG0454@1,COG0456@2	NA|NA|NA	K	acetyltransferase
GCA-003229065.1_1755	102129.Lepto7375DRAFT_6901	2.2e-47	195.7	Bacteria													Bacteria	COG0454@1,COG0456@2	NA|NA|NA	K	acetyltransferase
GCA-003252465.1_386	517417.Cpar_0821	1.3e-26	126.3	Bacteria													Bacteria	COG0454@1,COG0456@2	NA|NA|NA	K	acetyltransferase
UBA2774_863	102129.Lepto7375DRAFT_6901	1.9e-48	199.1	Bacteria													Bacteria	COG0454@1,COG0456@2	NA|NA|NA	K	acetyltransferase
UBA2774_1073	517417.Cpar_0821	1.8e-16	91.7	Bacteria													Bacteria	COG0454@1,COG0456@2	NA|NA|NA	K	acetyltransferase
SBR1093_1961	1487953.JMKF01000050_gene1923	4.4e-56	224.6	Bacteria													Bacteria	COG0454@1,COG0456@2	NA|NA|NA	K	acetyltransferase
SBR1093_2120	517417.Cpar_0821	9.1e-25	120.2	Bacteria													Bacteria	COG0454@1,COG0456@2	NA|NA|NA	K	acetyltransferase
GCA-002898375.1_1177	891968.Anamo_0021	1.2e-34	152.9	Bacteria													Bacteria	COG0454@1,COG0456@2	NA|NA|NA	K	acetyltransferase
GCA-004356555.1_463	1220534.B655_1302	2.6e-21	109	Methanobacteria			2.3.1.57	ko:K00657,ko:K03825	ko00330,ko01100,ko04216,map00330,map01100,map04216	M00135	R01154	RC00004,RC00096	ko00000,ko00001,ko00002,ko01000				Archaea	23PZI@183925,2Y886@28890,COG0454@1,arCOG00834@2157	NA|NA|NA	K	Acetyltransferase (GNAT) domain
GCA-004356555.1_773	102129.Lepto7375DRAFT_6898	2.8e-29	135.2	Oscillatoriales				ko:K03830					ko00000,ko01000				Bacteria	1G58K@1117,1HGPV@1150,COG0454@1,COG0456@2	NA|NA|NA	K	Acetyltransferase (GNAT) domain
GCA-004356535.1_1081	1295642.H839_17043	2.1e-26	125.6	Bacilli	yjcF			ko:K02348					ko00000				Bacteria	1VJB5@1239,4HV0I@91061,COG2153@1,COG2153@2	NA|NA|NA	S	Acetyltransferase (GNAT) domain
GCA-004356535.1_1151	1220534.B655_1302	2.6e-21	109	Methanobacteria			2.3.1.57	ko:K00657,ko:K03825	ko00330,ko01100,ko04216,map00330,map01100,map04216	M00135	R01154	RC00004,RC00096	ko00000,ko00001,ko00002,ko01000				Archaea	23PZI@183925,2Y886@28890,COG0454@1,arCOG00834@2157	NA|NA|NA	K	Acetyltransferase (GNAT) domain
GCA-001443445.1_1787	644968.DFW101_1157	2.1e-31	142.1	Desulfovibrionales			1.17.98.2	ko:K21312	ko00860,ko01110,map00860,map01110		R11710		ko00000,ko00001,ko01000				Bacteria	1MWZQ@1224,2METS@213115,2WJD8@28221,42NT3@68525,COG0454@1,COG0456@2,COG2516@1,COG2516@2	NA|NA|NA	K	Acetyltransferase (GNAT) domain
GCA-001775245.1_705	644968.DFW101_1157	2.1e-31	142.1	Desulfovibrionales			1.17.98.2	ko:K21312	ko00860,ko01110,map00860,map01110		R11710		ko00000,ko00001,ko01000				Bacteria	1MWZQ@1224,2METS@213115,2WJD8@28221,42NT3@68525,COG0454@1,COG0456@2,COG2516@1,COG2516@2	NA|NA|NA	K	Acetyltransferase (GNAT) domain
GCA-001775255.1_1562	547144.HydHO_0714	1.2e-72	280	Bacteria													Bacteria	COG3176@1,COG3176@2	NA|NA|NA	S	Acetyltransferase (GNAT) domain
GCA-001775255.1_2003	1295642.H839_17043	5.9e-27	127.5	Bacilli	yjcF			ko:K02348					ko00000				Bacteria	1VJB5@1239,4HV0I@91061,COG2153@1,COG2153@2	NA|NA|NA	S	Acetyltransferase (GNAT) domain
GCA-008933205.1_378	380749.HY04AAS1_0716	1.2e-72	280	Bacteria													Bacteria	COG3176@1,COG3176@2	NA|NA|NA	S	Acetyltransferase (GNAT) domain
GCA-008933205.1_691	536227.CcarbDRAFT_3107	1.7e-52	212.6	Clostridiaceae	rimL		1.1.1.25	ko:K00014,ko:K03817	ko00400,ko01100,ko01110,ko01130,ko01230,map00400,map01100,map01110,map01130,map01230	M00022	R02413	RC00206	ko00000,ko00001,ko00002,ko01000,ko03009				Bacteria	1V3NE@1239,24HA8@186801,36J67@31979,COG1670@1,COG1670@2	NA|NA|NA	J	Acetyltransferase (GNAT) domain
GCA-008933205.1_1573	102129.Lepto7375DRAFT_6898	9.5e-25	120.2	Oscillatoriales				ko:K03830					ko00000,ko01000				Bacteria	1G58K@1117,1HGPV@1150,COG0454@1,COG0456@2	NA|NA|NA	K	Acetyltransferase (GNAT) domain
GCA-003229065.1_1682	1220534.B655_1302	6.1e-24	117.9	Methanobacteria			2.3.1.57	ko:K00657,ko:K03825	ko00330,ko01100,ko04216,map00330,map01100,map04216	M00135	R01154	RC00004,RC00096	ko00000,ko00001,ko00002,ko01000				Archaea	23PZI@183925,2Y886@28890,COG0454@1,arCOG00834@2157	NA|NA|NA	K	Acetyltransferase (GNAT) domain
GCA-003252465.1_357	439235.Dalk_1468	5.6e-21	106.7	Desulfobacterales	yhbS	GO:0003674,GO:0003824,GO:0005575,GO:0005622,GO:0005623,GO:0005737,GO:0005829,GO:0006464,GO:0006473,GO:0006807,GO:0008150,GO:0008152,GO:0009987,GO:0016740,GO:0016746,GO:0016747,GO:0019538,GO:0036211,GO:0043170,GO:0043412,GO:0043543,GO:0044237,GO:0044238,GO:0044260,GO:0044267,GO:0044424,GO:0044444,GO:0044464,GO:0071704,GO:1901564		ko:K03824					ko00000,ko01000				Bacteria	1RA42@1224,2MPFY@213118,2X5T2@28221,43F1H@68525,COG3153@1,COG3153@2	NA|NA|NA	S	Acetyltransferase (GNAT) domain
GCA-003252465.1_377	1341151.ASZU01000020_gene1038	2.7e-29	135.2	Thermoactinomycetaceae	rimI		2.3.1.128	ko:K03789,ko:K14742					ko00000,ko01000,ko03009,ko03016				Bacteria	1V6KU@1239,27C1J@186824,4HIKU@91061,COG0454@1,COG0456@2	NA|NA|NA	K	Acetyltransferase (GNAT) domain
GCA-003232505.1_570	536227.CcarbDRAFT_3107	3.2e-53	214.9	Clostridiaceae	rimL		1.1.1.25	ko:K00014,ko:K03817	ko00400,ko01100,ko01110,ko01130,ko01230,map00400,map01100,map01110,map01130,map01230	M00022	R02413	RC00206	ko00000,ko00001,ko00002,ko01000,ko03009				Bacteria	1V3NE@1239,24HA8@186801,36J67@31979,COG1670@1,COG1670@2	NA|NA|NA	J	Acetyltransferase (GNAT) domain
GCA-003232505.1_851	102129.Lepto7375DRAFT_6898	9.3e-15	86.3	Oscillatoriales				ko:K03830					ko00000,ko01000				Bacteria	1G58K@1117,1HGPV@1150,COG0454@1,COG0456@2	NA|NA|NA	K	Acetyltransferase (GNAT) domain
GCA-003232505.1_900	1279017.AQYJ01000025_gene721	3.4e-43	181	Alteromonadaceae	yhbS	GO:0003674,GO:0003824,GO:0005575,GO:0005622,GO:0005623,GO:0005737,GO:0005829,GO:0006464,GO:0006473,GO:0006807,GO:0008150,GO:0008152,GO:0009987,GO:0016740,GO:0016746,GO:0016747,GO:0019538,GO:0036211,GO:0043170,GO:0043412,GO:0043543,GO:0044237,GO:0044238,GO:0044260,GO:0044267,GO:0044424,GO:0044444,GO:0044464,GO:0071704,GO:1901564		ko:K03824					ko00000,ko01000				Bacteria	1RA42@1224,1S2G0@1236,467UA@72275,COG3153@1,COG3153@2	NA|NA|NA	S	Acetyltransferase (GNAT) domain
UBA2774_1625	1121101.HMPREF1532_02999	3.5e-19	102.8	Bacteroidaceae													Bacteria	2FZRF@200643,4AUKZ@815,4PAM2@976,COG1247@1,COG1247@2	NA|NA|NA	M	Acetyltransferase (GNAT) domain
UBA2774_1985	1220534.B655_1302	5.5e-22	111.3	Methanobacteria			2.3.1.57	ko:K00657,ko:K03825	ko00330,ko01100,ko04216,map00330,map01100,map04216	M00135	R01154	RC00004,RC00096	ko00000,ko00001,ko00002,ko01000				Archaea	23PZI@183925,2Y886@28890,COG0454@1,arCOG00834@2157	NA|NA|NA	K	Acetyltransferase (GNAT) domain
UBA2774_2021	1295642.H839_17043	2.3e-25	122.1	Bacilli	yjcF			ko:K02348					ko00000				Bacteria	1VJB5@1239,4HV0I@91061,COG2153@1,COG2153@2	NA|NA|NA	S	Acetyltransferase (GNAT) domain
SBR1093_240	1385935.N836_11085	9.9e-28	130.2	Oscillatoriales				ko:K03830					ko00000,ko01000				Bacteria	1G58K@1117,1HGPV@1150,COG0454@1,COG0456@2	NA|NA|NA	K	Acetyltransferase (GNAT) domain
SBR1093_729	380749.HY04AAS1_0716	2.7e-72	278.9	Bacteria													Bacteria	COG3176@1,COG3176@2	NA|NA|NA	S	Acetyltransferase (GNAT) domain
SBR1093_1571	1408422.JHYF01000003_gene805	2.5e-53	215.3	Clostridiaceae	rimL		1.1.1.25	ko:K00014,ko:K03817	ko00400,ko01100,ko01110,ko01130,ko01230,map00400,map01100,map01110,map01130,map01230	M00022	R02413	RC00206	ko00000,ko00001,ko00002,ko01000,ko03009				Bacteria	1V3NE@1239,24HA8@186801,36J67@31979,COG1670@1,COG1670@2	NA|NA|NA	J	Acetyltransferase (GNAT) domain
SBR1093_2129	644968.DFW101_1157	1.2e-26	126.3	Desulfovibrionales			1.17.98.2	ko:K21312	ko00860,ko01110,map00860,map01110		R11710		ko00000,ko00001,ko01000				Bacteria	1MWZQ@1224,2METS@213115,2WJD8@28221,42NT3@68525,COG0454@1,COG0456@2,COG2516@1,COG2516@2	NA|NA|NA	K	Acetyltransferase (GNAT) domain
GCA-002898375.1_1908	644968.DFW101_1157	7.2e-32	143.7	Desulfovibrionales			1.17.98.2	ko:K21312	ko00860,ko01110,map00860,map01110		R11710		ko00000,ko00001,ko01000				Bacteria	1MWZQ@1224,2METS@213115,2WJD8@28221,42NT3@68525,COG0454@1,COG0456@2,COG2516@1,COG2516@2	NA|NA|NA	K	Acetyltransferase (GNAT) domain
GCA-001443445.1_1191	1321778.HMPREF1982_04528	3.2e-53	214.9	Clostridia													Bacteria	1VJ3A@1239,25GYK@186801,COG1247@1,COG1247@2	NA|NA|NA	M	Acetyltransferase (GNAT) family
GCA-003252465.1_390	658086.HMPREF0994_07310	2.1e-12	77.8	unclassified Lachnospiraceae													Bacteria	1V5SQ@1239,24BQ5@186801,27JZB@186928,COG0454@1,COG0454@2	NA|NA|NA	K	Acetyltransferase (GNAT) family
GCA-003252465.1_391	768704.Desmer_2438	7.6e-60	237.3	Clostridia													Bacteria	1V5SQ@1239,24BQ5@186801,COG0454@1,COG0454@2	NA|NA|NA	K	Acetyltransferase (GNAT) family
GCA-003229065.1_938	1089550.ATTH01000001_gene2408	3e-137	495.4	Bacteria			2.3.1.43	ko:K00650	ko00564,ko04979,map00564,map04979		R02114	RC00037,RC00055	ko00000,ko00001,ko01000				Bacteria	COG1075@1,COG1075@2	NA|NA|NA	KLT	acetyltransferases and hydrolases with the alpha beta hydrolase fold
UBA2774_838	1089550.ATTH01000001_gene2408	1.2e-136	493.4	Bacteria			2.3.1.43	ko:K00650	ko00564,ko04979,map00564,map04979		R02114	RC00037,RC00055	ko00000,ko00001,ko01000				Bacteria	COG1075@1,COG1075@2	NA|NA|NA	KLT	acetyltransferases and hydrolases with the alpha beta hydrolase fold
GCA-007571325.1_277	488538.SAR116_0450	7.6e-102	377.5	unclassified Alphaproteobacteria	bztB	GO:0005575,GO:0005623,GO:0005886,GO:0016020,GO:0044464,GO:0071944		ko:K09970	ko02010,map02010	M00232			ko00000,ko00001,ko00002,ko02000	3.A.1.3.18,3.A.1.3.7,3.A.1.3.8			Bacteria	1MV0S@1224,2TR7G@28211,4BPDW@82117,COG4597@1,COG4597@2	NA|NA|NA	P	acid ABC transporter, permease protein, 3-TM region, His Glu Gln Arg opine
GCA-007571035.1_585	488538.SAR116_0450	7.6e-102	377.5	unclassified Alphaproteobacteria	bztB	GO:0005575,GO:0005623,GO:0005886,GO:0016020,GO:0044464,GO:0071944		ko:K09970	ko02010,map02010	M00232			ko00000,ko00001,ko00002,ko02000	3.A.1.3.18,3.A.1.3.7,3.A.1.3.8			Bacteria	1MV0S@1224,2TR7G@28211,4BPDW@82117,COG4597@1,COG4597@2	NA|NA|NA	P	acid ABC transporter, permease protein, 3-TM region, His Glu Gln Arg opine
GCA-001443445.1_1060	1209984.BN978_01784	7.5e-55	221.5	Bacteria													Bacteria	COG1409@1,COG1409@2	NA|NA|NA	S	acid phosphatase activity
GCA-002898375.1_163	309799.DICTH_1556	3.7e-11	75.9	Bacteria													Bacteria	COG1409@1,COG1409@2	NA|NA|NA	S	acid phosphatase activity
GCA-001443445.1_1466	1123267.JONN01000001_gene1678	5.2e-19	101.7	Sphingomonadales		GO:0003674,GO:0003824,GO:0005975,GO:0006629,GO:0006643,GO:0006644,GO:0006664,GO:0006793,GO:0006796,GO:0008150,GO:0008152,GO:0008610,GO:0008654,GO:0009058,GO:0009245,GO:0009247,GO:0009311,GO:0009312,GO:0009605,GO:0009607,GO:0009987,GO:0016051,GO:0016311,GO:0016787,GO:0016788,GO:0016791,GO:0019637,GO:0042578,GO:0043207,GO:0044237,GO:0044238,GO:0044249,GO:0044255,GO:0044403,GO:0044413,GO:0044415,GO:…	3.6.1.27	ko:K19302	ko00550,map00550		R05627	RC00002	ko00000,ko00001,ko01000,ko01011				Bacteria	1RIRR@1224,2KE2Z@204457,2VGCJ@28211,COG0671@1,COG0671@2	NA|NA|NA	I	Acid phosphatase homologues
GCA-003229065.1_1169	675806.VII_001879	1.7e-08	65.1	Vibrionales		GO:0003674,GO:0003824,GO:0005975,GO:0006629,GO:0006643,GO:0006644,GO:0006664,GO:0006793,GO:0006796,GO:0008150,GO:0008152,GO:0008610,GO:0008654,GO:0009058,GO:0009245,GO:0009247,GO:0009311,GO:0009312,GO:0009605,GO:0009607,GO:0009987,GO:0016051,GO:0016311,GO:0016787,GO:0016788,GO:0016791,GO:0019637,GO:0042578,GO:0043207,GO:0044237,GO:0044238,GO:0044249,GO:0044255,GO:0044403,GO:0044413,GO:0044415,GO:…	3.1.3.27,3.1.3.4,3.1.3.81,3.6.1.27	ko:K01096,ko:K19302	ko00550,ko00564,ko01100,map00550,map00564,map01100		R02029,R05627	RC00002,RC00017	ko00000,ko00001,ko01000,ko01011				Bacteria	1RGM4@1224,1S4I0@1236,1XX3C@135623,COG0671@1,COG0671@2	NA|NA|NA	I	Acid phosphatase homologues
UBA2774_957	1123267.JONN01000001_gene1678	1.5e-17	95.9	Sphingomonadales		GO:0003674,GO:0003824,GO:0005975,GO:0006629,GO:0006643,GO:0006644,GO:0006664,GO:0006793,GO:0006796,GO:0008150,GO:0008152,GO:0008610,GO:0008654,GO:0009058,GO:0009245,GO:0009247,GO:0009311,GO:0009312,GO:0009605,GO:0009607,GO:0009987,GO:0016051,GO:0016311,GO:0016787,GO:0016788,GO:0016791,GO:0019637,GO:0042578,GO:0043207,GO:0044237,GO:0044238,GO:0044249,GO:0044255,GO:0044403,GO:0044413,GO:0044415,GO:…	3.6.1.27	ko:K19302	ko00550,map00550		R05627	RC00002	ko00000,ko00001,ko01000,ko01011				Bacteria	1RIRR@1224,2KE2Z@204457,2VGCJ@28211,COG0671@1,COG0671@2	NA|NA|NA	I	Acid phosphatase homologues
SBR1093_713	1353528.DT23_12405	4.1e-56	224.9	Alphaproteobacteria		GO:0003674,GO:0003824,GO:0005975,GO:0006629,GO:0006643,GO:0006644,GO:0006664,GO:0006793,GO:0006796,GO:0008150,GO:0008152,GO:0008610,GO:0008654,GO:0009058,GO:0009245,GO:0009247,GO:0009311,GO:0009312,GO:0009605,GO:0009607,GO:0009987,GO:0016051,GO:0016311,GO:0016787,GO:0016788,GO:0016791,GO:0019637,GO:0042578,GO:0043207,GO:0044237,GO:0044238,GO:0044249,GO:0044255,GO:0044403,GO:0044413,GO:0044415,GO:…	3.6.1.27	ko:K19302	ko00550,map00550		R05627	RC00002	ko00000,ko00001,ko01000,ko01011				Bacteria	1QV0A@1224,2TZ3P@28211,COG0671@1,COG0671@2	NA|NA|NA	I	Acid phosphatase homologues
GCA-001443445.1_1318	1120973.AQXL01000133_gene1794	1.3e-76	292.7	Alicyclobacillaceae	leuD	GO:0003674,GO:0003824,GO:0003861,GO:0005575,GO:0005622,GO:0005623,GO:0005737,GO:0005829,GO:0006082,GO:0006520,GO:0006551,GO:0006807,GO:0008150,GO:0008152,GO:0008652,GO:0009058,GO:0009081,GO:0009082,GO:0009098,GO:0009316,GO:0009987,GO:0016053,GO:0016829,GO:0016835,GO:0016836,GO:0016853,GO:0016866,GO:0019752,GO:0032991,GO:0043436,GO:0044237,GO:0044238,GO:0044249,GO:0044281,GO:0044283,GO:0044424,GO:…	4.2.1.33,4.2.1.35,4.2.1.36	ko:K01704,ko:K01705	ko00290,ko00300,ko00660,ko01100,ko01110,ko01120,ko01130,ko01210,ko01230,map00290,map00300,map00660,map01100,map01110,map01120,map01130,map01210,map01230	M00030,M00432,M00433,M00535	R03896,R03898,R03968,R04001,R04371,R10170	RC00618,RC00976,RC00977,RC01041,RC01046,RC03072	br01601,ko00000,ko00001,ko00002,ko01000				Bacteria	1V1I6@1239,27907@186823,4HFTY@91061,COG0066@1,COG0066@2	NA|NA|NA	E	Aconitase C-terminal domain
GCA-001775255.1_1008	1120973.AQXL01000133_gene1794	5.3e-70	270.8	Alicyclobacillaceae	leuD	GO:0003674,GO:0003824,GO:0003861,GO:0005575,GO:0005622,GO:0005623,GO:0005737,GO:0005829,GO:0006082,GO:0006520,GO:0006551,GO:0006807,GO:0008150,GO:0008152,GO:0008652,GO:0009058,GO:0009081,GO:0009082,GO:0009098,GO:0009316,GO:0009987,GO:0016053,GO:0016829,GO:0016835,GO:0016836,GO:0016853,GO:0016866,GO:0019752,GO:0032991,GO:0043436,GO:0044237,GO:0044238,GO:0044249,GO:0044281,GO:0044283,GO:0044424,GO:…	4.2.1.33,4.2.1.35,4.2.1.36	ko:K01704,ko:K01705	ko00290,ko00300,ko00660,ko01100,ko01110,ko01120,ko01130,ko01210,ko01230,map00290,map00300,map00660,map01100,map01110,map01120,map01130,map01210,map01230	M00030,M00432,M00433,M00535	R03896,R03898,R03968,R04001,R04371,R10170	RC00618,RC00976,RC00977,RC01041,RC01046,RC03072	br01601,ko00000,ko00001,ko00002,ko01000				Bacteria	1V1I6@1239,27907@186823,4HFTY@91061,COG0066@1,COG0066@2	NA|NA|NA	E	Aconitase C-terminal domain
GCA-003229065.1_1414	1120973.AQXL01000133_gene1794	1.6e-69	269.2	Alicyclobacillaceae	leuD	GO:0003674,GO:0003824,GO:0003861,GO:0005575,GO:0005622,GO:0005623,GO:0005737,GO:0005829,GO:0006082,GO:0006520,GO:0006551,GO:0006807,GO:0008150,GO:0008152,GO:0008652,GO:0009058,GO:0009081,GO:0009082,GO:0009098,GO:0009316,GO:0009987,GO:0016053,GO:0016829,GO:0016835,GO:0016836,GO:0016853,GO:0016866,GO:0019752,GO:0032991,GO:0043436,GO:0044237,GO:0044238,GO:0044249,GO:0044281,GO:0044283,GO:0044424,GO:…	4.2.1.33,4.2.1.35,4.2.1.36	ko:K01704,ko:K01705	ko00290,ko00300,ko00660,ko01100,ko01110,ko01120,ko01130,ko01210,ko01230,map00290,map00300,map00660,map01100,map01110,map01120,map01130,map01210,map01230	M00030,M00432,M00433,M00535	R03896,R03898,R03968,R04001,R04371,R10170	RC00618,RC00976,RC00977,RC01041,RC01046,RC03072	br01601,ko00000,ko00001,ko00002,ko01000				Bacteria	1V1I6@1239,27907@186823,4HFTY@91061,COG0066@1,COG0066@2	NA|NA|NA	E	Aconitase C-terminal domain
UBA2774_378	1120973.AQXL01000133_gene1794	3.8e-50	204.5	Alicyclobacillaceae	leuD	GO:0003674,GO:0003824,GO:0003861,GO:0005575,GO:0005622,GO:0005623,GO:0005737,GO:0005829,GO:0006082,GO:0006520,GO:0006551,GO:0006807,GO:0008150,GO:0008152,GO:0008652,GO:0009058,GO:0009081,GO:0009082,GO:0009098,GO:0009316,GO:0009987,GO:0016053,GO:0016829,GO:0016835,GO:0016836,GO:0016853,GO:0016866,GO:0019752,GO:0032991,GO:0043436,GO:0044237,GO:0044238,GO:0044249,GO:0044281,GO:0044283,GO:0044424,GO:…	4.2.1.33,4.2.1.35,4.2.1.36	ko:K01704,ko:K01705	ko00290,ko00300,ko00660,ko01100,ko01110,ko01120,ko01130,ko01210,ko01230,map00290,map00300,map00660,map01100,map01110,map01120,map01130,map01210,map01230	M00030,M00432,M00433,M00535	R03896,R03898,R03968,R04001,R04371,R10170	RC00618,RC00976,RC00977,RC01041,RC01046,RC03072	br01601,ko00000,ko00001,ko00002,ko01000				Bacteria	1V1I6@1239,27907@186823,4HFTY@91061,COG0066@1,COG0066@2	NA|NA|NA	E	Aconitase C-terminal domain
SBR1093_1219	1120973.AQXL01000133_gene1794	9.7e-72	276.6	Alicyclobacillaceae	leuD	GO:0003674,GO:0003824,GO:0003861,GO:0005575,GO:0005622,GO:0005623,GO:0005737,GO:0005829,GO:0006082,GO:0006520,GO:0006551,GO:0006807,GO:0008150,GO:0008152,GO:0008652,GO:0009058,GO:0009081,GO:0009082,GO:0009098,GO:0009316,GO:0009987,GO:0016053,GO:0016829,GO:0016835,GO:0016836,GO:0016853,GO:0016866,GO:0019752,GO:0032991,GO:0043436,GO:0044237,GO:0044238,GO:0044249,GO:0044281,GO:0044283,GO:0044424,GO:…	4.2.1.33,4.2.1.35,4.2.1.36	ko:K01704,ko:K01705	ko00290,ko00300,ko00660,ko01100,ko01110,ko01120,ko01130,ko01210,ko01230,map00290,map00300,map00660,map01100,map01110,map01120,map01130,map01210,map01230	M00030,M00432,M00433,M00535	R03896,R03898,R03968,R04001,R04371,R10170	RC00618,RC00976,RC00977,RC01041,RC01046,RC03072	br01601,ko00000,ko00001,ko00002,ko01000				Bacteria	1V1I6@1239,27907@186823,4HFTY@91061,COG0066@1,COG0066@2	NA|NA|NA	E	Aconitase C-terminal domain
GCA-002898375.1_1794	1120973.AQXL01000133_gene1794	4.1e-80	304.3	Alicyclobacillaceae	leuD	GO:0003674,GO:0003824,GO:0003861,GO:0005575,GO:0005622,GO:0005623,GO:0005737,GO:0005829,GO:0006082,GO:0006520,GO:0006551,GO:0006807,GO:0008150,GO:0008152,GO:0008652,GO:0009058,GO:0009081,GO:0009082,GO:0009098,GO:0009316,GO:0009987,GO:0016053,GO:0016829,GO:0016835,GO:0016836,GO:0016853,GO:0016866,GO:0019752,GO:0032991,GO:0043436,GO:0044237,GO:0044238,GO:0044249,GO:0044281,GO:0044283,GO:0044424,GO:…	4.2.1.33,4.2.1.35,4.2.1.36	ko:K01704,ko:K01705	ko00290,ko00300,ko00660,ko01100,ko01110,ko01120,ko01130,ko01210,ko01230,map00290,map00300,map00660,map01100,map01110,map01120,map01130,map01210,map01230	M00030,M00432,M00433,M00535	R03896,R03898,R03968,R04001,R04371,R10170	RC00618,RC00976,RC00977,RC01041,RC01046,RC03072	br01601,ko00000,ko00001,ko00002,ko01000				Bacteria	1V1I6@1239,27907@186823,4HFTY@91061,COG0066@1,COG0066@2	NA|NA|NA	E	Aconitase C-terminal domain
GCA-004356555.1_935	562970.Btus_2379	3.3e-68	264.6	Alicyclobacillaceae	leuC	GO:0003674,GO:0003824,GO:0003861,GO:0005575,GO:0005622,GO:0005623,GO:0005737,GO:0005829,GO:0006082,GO:0006520,GO:0006551,GO:0006807,GO:0008150,GO:0008152,GO:0008652,GO:0009058,GO:0009081,GO:0009082,GO:0009098,GO:0009316,GO:0009987,GO:0016053,GO:0016829,GO:0016835,GO:0016836,GO:0016853,GO:0016866,GO:0019752,GO:0032991,GO:0043436,GO:0044237,GO:0044238,GO:0044249,GO:0044281,GO:0044283,GO:0044424,GO:…	4.2.1.33,4.2.1.35	ko:K01703	ko00290,ko00660,ko00966,ko01100,ko01110,ko01210,ko01230,map00290,map00660,map00966,map01100,map01110,map01210,map01230	M00432,M00535	R03896,R03898,R03968,R04001,R08620,R08624,R08628,R08634,R08641,R08645,R10170	RC00497,RC00976,RC00977,RC01041,RC01046,RC03072	br01601,ko00000,ko00001,ko00002,ko01000			iEcE24377_1341.EcE24377A_0075,iPC815.YPO0531	Bacteria	1TPE5@1239,278ZJ@186823,4HAWA@91061,COG0065@1,COG0065@2	NA|NA|NA	E	Aconitase family (aconitate hydratase)
GCA-001443445.1_1319	562970.Btus_2379	5.1e-201	707.2	Alicyclobacillaceae	leuC	GO:0003674,GO:0003824,GO:0003861,GO:0005575,GO:0005622,GO:0005623,GO:0005737,GO:0005829,GO:0006082,GO:0006520,GO:0006551,GO:0006807,GO:0008150,GO:0008152,GO:0008652,GO:0009058,GO:0009081,GO:0009082,GO:0009098,GO:0009316,GO:0009987,GO:0016053,GO:0016829,GO:0016835,GO:0016836,GO:0016853,GO:0016866,GO:0019752,GO:0032991,GO:0043436,GO:0044237,GO:0044238,GO:0044249,GO:0044281,GO:0044283,GO:0044424,GO:…	4.2.1.33,4.2.1.35	ko:K01703	ko00290,ko00660,ko00966,ko01100,ko01110,ko01210,ko01230,map00290,map00660,map00966,map01100,map01110,map01210,map01230	M00432,M00535	R03896,R03898,R03968,R04001,R08620,R08624,R08628,R08634,R08641,R08645,R10170	RC00497,RC00976,RC00977,RC01041,RC01046,RC03072	br01601,ko00000,ko00001,ko00002,ko01000			iEcE24377_1341.EcE24377A_0075,iPC815.YPO0531	Bacteria	1TPE5@1239,278ZJ@186823,4HAWA@91061,COG0065@1,COG0065@2	NA|NA|NA	E	Aconitase family (aconitate hydratase)
GCA-001775255.1_1009	562970.Btus_2379	2.4e-198	698.4	Alicyclobacillaceae	leuC	GO:0003674,GO:0003824,GO:0003861,GO:0005575,GO:0005622,GO:0005623,GO:0005737,GO:0005829,GO:0006082,GO:0006520,GO:0006551,GO:0006807,GO:0008150,GO:0008152,GO:0008652,GO:0009058,GO:0009081,GO:0009082,GO:0009098,GO:0009316,GO:0009987,GO:0016053,GO:0016829,GO:0016835,GO:0016836,GO:0016853,GO:0016866,GO:0019752,GO:0032991,GO:0043436,GO:0044237,GO:0044238,GO:0044249,GO:0044281,GO:0044283,GO:0044424,GO:…	4.2.1.33,4.2.1.35	ko:K01703	ko00290,ko00660,ko00966,ko01100,ko01110,ko01210,ko01230,map00290,map00660,map00966,map01100,map01110,map01210,map01230	M00432,M00535	R03896,R03898,R03968,R04001,R08620,R08624,R08628,R08634,R08641,R08645,R10170	RC00497,RC00976,RC00977,RC01041,RC01046,RC03072	br01601,ko00000,ko00001,ko00002,ko01000			iEcE24377_1341.EcE24377A_0075,iPC815.YPO0531	Bacteria	1TPE5@1239,278ZJ@186823,4HAWA@91061,COG0065@1,COG0065@2	NA|NA|NA	E	Aconitase family (aconitate hydratase)
SBR1093_1220	562970.Btus_2379	6.2e-199	700.3	Alicyclobacillaceae	leuC	GO:0003674,GO:0003824,GO:0003861,GO:0005575,GO:0005622,GO:0005623,GO:0005737,GO:0005829,GO:0006082,GO:0006520,GO:0006551,GO:0006807,GO:0008150,GO:0008152,GO:0008652,GO:0009058,GO:0009081,GO:0009082,GO:0009098,GO:0009316,GO:0009987,GO:0016053,GO:0016829,GO:0016835,GO:0016836,GO:0016853,GO:0016866,GO:0019752,GO:0032991,GO:0043436,GO:0044237,GO:0044238,GO:0044249,GO:0044281,GO:0044283,GO:0044424,GO:…	4.2.1.33,4.2.1.35	ko:K01703	ko00290,ko00660,ko00966,ko01100,ko01110,ko01210,ko01230,map00290,map00660,map00966,map01100,map01110,map01210,map01230	M00432,M00535	R03896,R03898,R03968,R04001,R08620,R08624,R08628,R08634,R08641,R08645,R10170	RC00497,RC00976,RC00977,RC01041,RC01046,RC03072	br01601,ko00000,ko00001,ko00002,ko01000			iEcE24377_1341.EcE24377A_0075,iPC815.YPO0531	Bacteria	1TPE5@1239,278ZJ@186823,4HAWA@91061,COG0065@1,COG0065@2	NA|NA|NA	E	Aconitase family (aconitate hydratase)
GCA-002898375.1_1795	1120973.AQXL01000133_gene1795	1.2e-205	722.6	Alicyclobacillaceae	leuC	GO:0003674,GO:0003824,GO:0003861,GO:0005575,GO:0005622,GO:0005623,GO:0005737,GO:0005829,GO:0006082,GO:0006520,GO:0006551,GO:0006807,GO:0008150,GO:0008152,GO:0008652,GO:0009058,GO:0009081,GO:0009082,GO:0009098,GO:0009316,GO:0009987,GO:0016053,GO:0016829,GO:0016835,GO:0016836,GO:0016853,GO:0016866,GO:0019752,GO:0032991,GO:0043436,GO:0044237,GO:0044238,GO:0044249,GO:0044281,GO:0044283,GO:0044424,GO:…	4.2.1.33,4.2.1.35	ko:K01703	ko00290,ko00660,ko00966,ko01100,ko01110,ko01210,ko01230,map00290,map00660,map00966,map01100,map01110,map01210,map01230	M00432,M00535	R03896,R03898,R03968,R04001,R08620,R08624,R08628,R08634,R08641,R08645,R10170	RC00497,RC00976,RC00977,RC01041,RC01046,RC03072	br01601,ko00000,ko00001,ko00002,ko01000			iEcE24377_1341.EcE24377A_0075,iPC815.YPO0531	Bacteria	1TPE5@1239,278ZJ@186823,4HAWA@91061,COG0065@1,COG0065@2	NA|NA|NA	E	Aconitase family (aconitate hydratase)
GCA-002898375.1_286	867903.ThesuDRAFT_01180	0	1242.6	Clostridia	acnA	GO:0003674,GO:0003676,GO:0003723,GO:0003729,GO:0003730,GO:0003824,GO:0003994,GO:0005488,GO:0006082,GO:0006091,GO:0006099,GO:0006101,GO:0006629,GO:0006631,GO:0008150,GO:0008152,GO:0009060,GO:0009987,GO:0015980,GO:0016829,GO:0016835,GO:0016836,GO:0016999,GO:0017144,GO:0019541,GO:0019679,GO:0019752,GO:0032787,GO:0043436,GO:0043937,GO:0044237,GO:0044238,GO:0044255,GO:0044281,GO:0045333,GO:0046459,GO:…	4.2.1.3	ko:K01681	ko00020,ko00630,ko00720,ko01100,ko01110,ko01120,ko01130,ko01200,ko01210,ko01230,map00020,map00630,map00720,map01100,map01110,map01120,map01130,map01200,map01210,map01230	M00009,M00010,M00012,M00173,M00740	R01324,R01325,R01900	RC00497,RC00498,RC00618	br01601,ko00000,ko00001,ko00002,ko01000			iSB619.SA_RS06730	Bacteria	1VTMM@1239,25HJM@186801,COG1048@1,COG1048@2	NA|NA|NA	C	aconitate hydratase
GCA-004356555.1_26	1122169.AREN01000018_gene2202	3e-156	558.5	Legionellales	lmxF_2			ko:K03296					ko00000	2.A.6.2			Bacteria	1JCKK@118969,1MU48@1224,1RMBN@1236,COG0841@1,COG0841@2	NA|NA|NA	U	AcrB/AcrD/AcrF family
GCA-004356555.1_156	1232410.KI421421_gene3825	1.6e-298	1032.3	Desulfuromonadales	acrD			ko:K03296					ko00000	2.A.6.2			Bacteria	1MU48@1224,2WJ8D@28221,42MF6@68525,43U53@69541,COG0841@1,COG0841@2	NA|NA|NA	V	AcrB/AcrD/AcrF family
GCA-004356535.1_528	1408445.JHXP01000001_gene1525	0	1118.6	Legionellales	cecA_2			ko:K11326	ko02020,map02020				ko00000,ko00001,ko02000	2.A.6.1			Bacteria	1JD68@118969,1NUIV@1224,1RNIF@1236,COG3696@1,COG3696@2	NA|NA|NA	P	AcrB/AcrD/AcrF family
GCA-004356535.1_707	1122164.JHWF01000014_gene1806	6.6e-142	510.8	Legionellales	lmxF_2			ko:K03296					ko00000	2.A.6.2			Bacteria	1JCKK@118969,1MU48@1224,1RMBN@1236,COG0841@1,COG0841@2	NA|NA|NA	U	AcrB/AcrD/AcrF family
GCA-004356535.1_794	1232410.KI421421_gene3825	1.6e-298	1032.3	Desulfuromonadales	acrD			ko:K03296					ko00000	2.A.6.2			Bacteria	1MU48@1224,2WJ8D@28221,42MF6@68525,43U53@69541,COG0841@1,COG0841@2	NA|NA|NA	V	AcrB/AcrD/AcrF family
GCA-004356535.1_1353	1034943.BN1094_03295	0	1094.3	Legionellales	czcA												Bacteria	1JCZZ@118969,1MU48@1224,1RMBN@1236,COG0841@1,COG0841@2	NA|NA|NA	V	AcrB/AcrD/AcrF family
GCA-001443445.1_1471	1230343.CANP01000050_gene3786	0	1146	Legionellales				ko:K11326	ko02020,map02020				ko00000,ko00001,ko02000	2.A.6.1			Bacteria	1JD68@118969,1NUIV@1224,1RNIF@1236,COG3696@1,COG3696@2	NA|NA|NA	P	AcrB/AcrD/AcrF family
GCA-001443445.1_1665	1122164.JHWF01000014_gene1806	0	1099.7	Legionellales	lmxF_2			ko:K03296					ko00000	2.A.6.2			Bacteria	1JCKK@118969,1MU48@1224,1RMBN@1236,COG0841@1,COG0841@2	NA|NA|NA	U	AcrB/AcrD/AcrF family
GCA-001443445.1_1914	1232410.KI421421_gene3825	0	1177.2	Desulfuromonadales	acrD			ko:K03296					ko00000	2.A.6.2			Bacteria	1MU48@1224,2WJ8D@28221,42MF6@68525,43U53@69541,COG0841@1,COG0841@2	NA|NA|NA	V	AcrB/AcrD/AcrF family
GCA-007571325.1_1037	1232410.KI421421_gene3825	4.9e-297	1027.3	Desulfuromonadales	acrD			ko:K03296					ko00000	2.A.6.2			Bacteria	1MU48@1224,2WJ8D@28221,42MF6@68525,43U53@69541,COG0841@1,COG0841@2	NA|NA|NA	V	AcrB/AcrD/AcrF family
GCA-007571035.1_242	1232410.KI421421_gene3825	2.7e-295	1021.5	Desulfuromonadales	acrD			ko:K03296					ko00000	2.A.6.2			Bacteria	1MU48@1224,2WJ8D@28221,42MF6@68525,43U53@69541,COG0841@1,COG0841@2	NA|NA|NA	V	AcrB/AcrD/AcrF family
GCA-001775255.1_1174	1122164.JHWF01000014_gene1806	2.8e-126	458.8	Legionellales	lmxF_2			ko:K03296					ko00000	2.A.6.2			Bacteria	1JCKK@118969,1MU48@1224,1RMBN@1236,COG0841@1,COG0841@2	NA|NA|NA	U	AcrB/AcrD/AcrF family
GCA-008933205.1_7	1122169.AREN01000018_gene2202	3.2e-210	738.4	Legionellales	lmxF_2			ko:K03296					ko00000	2.A.6.2			Bacteria	1JCKK@118969,1MU48@1224,1RMBN@1236,COG0841@1,COG0841@2	NA|NA|NA	U	AcrB/AcrD/AcrF family
GCA-003229065.1_1048	1232410.KI421421_gene3825	4e-310	1070.8	Desulfuromonadales	acrD			ko:K03296					ko00000	2.A.6.2			Bacteria	1MU48@1224,2WJ8D@28221,42MF6@68525,43U53@69541,COG0841@1,COG0841@2	NA|NA|NA	V	AcrB/AcrD/AcrF family
GCA-003229065.1_1513	1220535.IMCC14465_13580	3.8e-117	427.9	unclassified Alphaproteobacteria	czcA			ko:K15726					ko00000,ko02000	2.A.6.1.2			Bacteria	1NUIV@1224,2TRWM@28211,4BRHX@82117,COG3696@1,COG3696@2	NA|NA|NA	P	AcrB/AcrD/AcrF family
UBA2774_874	1122169.AREN01000018_gene2202	0	1099.3	Legionellales	lmxF_2			ko:K03296					ko00000	2.A.6.2			Bacteria	1JCKK@118969,1MU48@1224,1RMBN@1236,COG0841@1,COG0841@2	NA|NA|NA	U	AcrB/AcrD/AcrF family
UBA2774_2201	338963.Pcar_3001	3.2e-217	761.5	Desulfuromonadales													Bacteria	1MU48@1224,2WJ2A@28221,42MQ0@68525,43SE5@69541,COG0841@1,COG0841@2	NA|NA|NA	V	AcrB/AcrD/AcrF family
SBR1093_1434	1122169.AREN01000018_gene2202	0	1120.5	Legionellales	lmxF_2			ko:K03296					ko00000	2.A.6.2			Bacteria	1JCKK@118969,1MU48@1224,1RMBN@1236,COG0841@1,COG0841@2	NA|NA|NA	U	AcrB/AcrD/AcrF family
GCA-002898375.1_2333	1232410.KI421421_gene3825	0	1129.8	Desulfuromonadales	acrD			ko:K03296					ko00000	2.A.6.2			Bacteria	1MU48@1224,2WJ8D@28221,42MF6@68525,43U53@69541,COG0841@1,COG0841@2	NA|NA|NA	V	AcrB/AcrD/AcrF family
GCA-001443445.1_583	639282.DEFDS_2129	6.6e-32	144.1	Deferribacteres				ko:K03567	ko02026,map02026				ko00000,ko00001,ko03000				Bacteria	2GFPG@200930,COG2716@1,COG2716@2	NA|NA|NA	E	ACT domain
SBR1093_1467	671143.DAMO_1362	1.5e-46	192.6	unclassified Bacteria	ilvH	GO:0003674,GO:0003824,GO:0003984,GO:0005575,GO:0005622,GO:0005623,GO:0005737,GO:0005829,GO:0005948,GO:0006082,GO:0006520,GO:0006549,GO:0006573,GO:0006807,GO:0008150,GO:0008152,GO:0008652,GO:0009058,GO:0009081,GO:0009082,GO:0009097,GO:0009099,GO:0009987,GO:0016053,GO:0016740,GO:0016744,GO:0019752,GO:0032991,GO:0043436,GO:0044237,GO:0044238,GO:0044249,GO:0044281,GO:0044283,GO:0044424,GO:0044444,GO:…	2.2.1.6	ko:K01653	ko00290,ko00650,ko00660,ko00770,ko01100,ko01110,ko01130,ko01210,ko01230,map00290,map00650,map00660,map00770,map01100,map01110,map01130,map01210,map01230	M00019,M00570	R00006,R00014,R00226,R03050,R04672,R04673,R08648	RC00027,RC00106,RC01192,RC02744,RC02893	ko00000,ko00001,ko00002,ko01000			iAPECO1_1312.APECO1_1906,iECNA114_1301.ECNA114_0072,iEcSMS35_1347.EcSMS35_0084,iG2583_1286.G2583_0082,iSFxv_1172.SFxv_0077,iUTI89_1310.UTI89_C0086	Bacteria	2NPPK@2323,COG0440@1,COG0440@2	NA|NA|NA	E	ACT domain
SBR1093_1284	335541.Swol_0816	1.8e-08	65.5	Syntrophomonadaceae													Bacteria	1V7U2@1239,24JE5@186801,42JZR@68298,COG4747@1,COG4747@2	NA|NA|NA	S	ACT domain protein
GCA-007571325.1_742	862908.BMS_3235	2.7e-98	365.5	Bdellovibrionales	mreB	GO:0000003,GO:0000910,GO:0003674,GO:0005488,GO:0005515,GO:0005575,GO:0005622,GO:0005623,GO:0005856,GO:0005886,GO:0007049,GO:0008150,GO:0008360,GO:0009987,GO:0016020,GO:0019954,GO:0022402,GO:0022414,GO:0022603,GO:0022604,GO:0031224,GO:0031226,GO:0032505,GO:0042802,GO:0043093,GO:0043226,GO:0043228,GO:0043229,GO:0043232,GO:0044424,GO:0044425,GO:0044459,GO:0044464,GO:0048519,GO:0048523,GO:0050789,GO:…		ko:K03569					ko00000,ko02048,ko03036,ko04812	1.A.33.1,9.B.157.1			Bacteria	1MUMW@1224,2MSTQ@213481,2WIQR@28221,42M1J@68525,COG1077@1,COG1077@2	NA|NA|NA	D	Actin
GCA-007571035.1_310	862908.BMS_3235	3.5e-98	365.2	Bdellovibrionales	mreB	GO:0000003,GO:0000910,GO:0003674,GO:0005488,GO:0005515,GO:0005575,GO:0005622,GO:0005623,GO:0005856,GO:0005886,GO:0007049,GO:0008150,GO:0008360,GO:0009987,GO:0016020,GO:0019954,GO:0022402,GO:0022414,GO:0022603,GO:0022604,GO:0031224,GO:0031226,GO:0032505,GO:0042802,GO:0043093,GO:0043226,GO:0043228,GO:0043229,GO:0043232,GO:0044424,GO:0044425,GO:0044459,GO:0044464,GO:0048519,GO:0048523,GO:0050789,GO:…		ko:K03569					ko00000,ko02048,ko03036,ko04812	1.A.33.1,9.B.157.1			Bacteria	1MUMW@1224,2MSTQ@213481,2WIQR@28221,42M1J@68525,COG1077@1,COG1077@2	NA|NA|NA	D	Actin
GCA-008933205.1_901	289376.THEYE_A1842	2.2e-122	445.3	Nitrospirae	mreB	GO:0000003,GO:0000910,GO:0003674,GO:0005488,GO:0005515,GO:0005575,GO:0005622,GO:0005623,GO:0005856,GO:0005886,GO:0007049,GO:0008150,GO:0008360,GO:0009987,GO:0016020,GO:0019954,GO:0022402,GO:0022414,GO:0022603,GO:0022604,GO:0031224,GO:0031226,GO:0032505,GO:0042802,GO:0043093,GO:0043226,GO:0043228,GO:0043229,GO:0043232,GO:0044424,GO:0044425,GO:0044459,GO:0044464,GO:0048519,GO:0048523,GO:0050789,GO:…		ko:K03569					ko00000,ko02048,ko03036,ko04812	1.A.33.1,9.B.157.1			Bacteria	3J0BS@40117,COG1077@1,COG1077@2	NA|NA|NA	D	Actin
GCA-003232505.1_923	1353529.M899_2519	5.9e-35	154.1	Bdellovibrionales	kdsB		2.7.7.38	ko:K00979	ko00540,ko01100,map00540,map01100	M00063	R03351,R11396	RC00152,RC00910	ko00000,ko00001,ko00002,ko01000,ko01005				Bacteria	1MUUU@1224,2MT6R@213481,2WMQW@28221,42PTX@68525,COG1212@1,COG1212@2	NA|NA|NA	M	Activates KDO (a required 8-carbon sugar) for incorporation into bacterial lipopolysaccharide in Gram-negative bacteria
SBR1093_1643	1183377.Py04_1429	1.4e-16	92.8	Thermococci		GO:0000394,GO:0003674,GO:0005488,GO:0005509,GO:0006139,GO:0006388,GO:0006396,GO:0006399,GO:0006725,GO:0006807,GO:0008033,GO:0008150,GO:0008152,GO:0008380,GO:0009987,GO:0010467,GO:0016070,GO:0034470,GO:0034641,GO:0034660,GO:0043167,GO:0043169,GO:0043170,GO:0044237,GO:0044238,GO:0046483,GO:0046872,GO:0071704,GO:0090304,GO:1901360											Archaea	242RW@183968,2XXRX@28890,COG1371@1,arCOG04055@2157	NA|NA|NA	J	Activates the tRNA-splicing ligase complex by facilitating the enzymatic turnover of catalytic subunit RtcB. Acts by promoting the guanylylation of RtcB, a key intermediate step in tRNA ligation. Can also alter the NTP specificity of RtcB such that ATP, dGTP or ITP is used efficiently
UBA2774_2086	351627.Csac_0447	3.7e-07	61.2	Bacteria	zapA	GO:0000003,GO:0000278,GO:0000281,GO:0000910,GO:0000917,GO:0000921,GO:0003674,GO:0005488,GO:0005515,GO:0005575,GO:0005622,GO:0005623,GO:0005737,GO:0005829,GO:0006996,GO:0007010,GO:0007049,GO:0008150,GO:0009987,GO:0016043,GO:0019954,GO:0022402,GO:0022414,GO:0022607,GO:0030428,GO:0031106,GO:0032153,GO:0032185,GO:0032505,GO:0032506,GO:0034622,GO:0042802,GO:0043093,GO:0043933,GO:0044085,GO:0044424,GO:…		ko:K09888					ko00000,ko03036				Bacteria	COG3027@1,COG3027@2	NA|NA|NA	D	Activator of cell division through the inhibition of FtsZ GTPase activity, therefore promoting FtsZ assembly into bundles of protofilaments necessary for the formation of the division Z ring. It is recruited early at mid-cell but it is not essential for cell division
SBR1093_2139	1449065.JMLL01000010_gene430	1.7e-63	248.8	Phyllobacteriaceae													Bacteria	1RD0P@1224,2U79U@28211,43P8U@69277,COG3832@1,COG3832@2	NA|NA|NA	S	Activator of Hsp90 ATPase
GCA-004356555.1_780	644282.Deba_1899	7.6e-53	214.9	Deltaproteobacteria	mgtE			ko:K06213					ko00000,ko02000	1.A.26.1			Bacteria	1MW24@1224,2WIPC@28221,42MA7@68525,COG2239@1,COG2239@2	NA|NA|NA	P	Acts as a magnesium transporter
GCA-004356535.1_273	644282.Deba_1899	7.6e-53	214.9	Deltaproteobacteria	mgtE			ko:K06213					ko00000,ko02000	1.A.26.1			Bacteria	1MW24@1224,2WIPC@28221,42MA7@68525,COG2239@1,COG2239@2	NA|NA|NA	P	Acts as a magnesium transporter
GCA-001443445.1_2143	644282.Deba_1899	1e-57	231.1	Deltaproteobacteria	mgtE			ko:K06213					ko00000,ko02000	1.A.26.1			Bacteria	1MW24@1224,2WIPC@28221,42MA7@68525,COG2239@1,COG2239@2	NA|NA|NA	P	Acts as a magnesium transporter
GCA-007571325.1_589	644282.Deba_1899	1e-52	214.5	Deltaproteobacteria	mgtE			ko:K06213					ko00000,ko02000	1.A.26.1			Bacteria	1MW24@1224,2WIPC@28221,42MA7@68525,COG2239@1,COG2239@2	NA|NA|NA	P	Acts as a magnesium transporter
GCA-007571035.1_817	644282.Deba_1899	1.7e-52	213.8	Deltaproteobacteria	mgtE			ko:K06213					ko00000,ko02000	1.A.26.1			Bacteria	1MW24@1224,2WIPC@28221,42MA7@68525,COG2239@1,COG2239@2	NA|NA|NA	P	Acts as a magnesium transporter
GCA-001775255.1_551	1167006.UWK_02394	1.3e-81	310.5	Desulfobacterales				ko:K06213					ko00000,ko02000	1.A.26.1			Bacteria	1MW24@1224,2MJ0R@213118,2WMKZ@28221,42MA7@68525,COG2239@1,COG2239@2	NA|NA|NA	P	Acts as a magnesium transporter
GCA-001775255.1_1718	1123057.P872_24465	8.1e-47	194.9	Cytophagia	mgtE			ko:K06213					ko00000,ko02000	1.A.26.1			Bacteria	47JTX@768503,4NGGN@976,COG2239@1,COG2239@2	NA|NA|NA	P	Acts as a magnesium transporter
GCA-008933205.1_304	1167006.UWK_02394	2.9e-86	325.9	Desulfobacterales				ko:K06213					ko00000,ko02000	1.A.26.1			Bacteria	1MW24@1224,2MJ0R@213118,2WMKZ@28221,42MA7@68525,COG2239@1,COG2239@2	NA|NA|NA	P	Acts as a magnesium transporter
GCA-003229065.1_614	644282.Deba_1899	6.8e-54	218.4	Deltaproteobacteria	mgtE			ko:K06213					ko00000,ko02000	1.A.26.1			Bacteria	1MW24@1224,2WIPC@28221,42MA7@68525,COG2239@1,COG2239@2	NA|NA|NA	P	Acts as a magnesium transporter
GCA-003252465.1_173	639282.DEFDS_1083	9.9e-53	214.5	Deferribacteres	mgtE			ko:K06213					ko00000,ko02000	1.A.26.1			Bacteria	2GF49@200930,COG2239@1,COG2239@2	NA|NA|NA	P	Acts as a magnesium transporter
GCA-003252465.1_304	1167006.UWK_02394	8.2e-98	364	Desulfobacterales				ko:K06213					ko00000,ko02000	1.A.26.1			Bacteria	1MW24@1224,2MJ0R@213118,2WMKZ@28221,42MA7@68525,COG2239@1,COG2239@2	NA|NA|NA	P	Acts as a magnesium transporter
GCA-003232505.1_668	1120966.AUBU01000003_gene1657	3e-50	206.1	Cytophagia	mgtE			ko:K06213					ko00000,ko02000	1.A.26.1			Bacteria	47JTX@768503,4NGGN@976,COG2239@1,COG2239@2	NA|NA|NA	P	Acts as a magnesium transporter
UBA2774_764	644282.Deba_1899	1.2e-53	217.6	Deltaproteobacteria	mgtE			ko:K06213					ko00000,ko02000	1.A.26.1			Bacteria	1MW24@1224,2WIPC@28221,42MA7@68525,COG2239@1,COG2239@2	NA|NA|NA	P	Acts as a magnesium transporter
SBR1093_1543	644282.Deba_1899	3.8e-60	239.2	Deltaproteobacteria	mgtE			ko:K06213					ko00000,ko02000	1.A.26.1			Bacteria	1MW24@1224,2WIPC@28221,42MA7@68525,COG2239@1,COG2239@2	NA|NA|NA	P	Acts as a magnesium transporter
SBR1093_2289	1167006.UWK_02394	1.8e-96	359.8	Desulfobacterales				ko:K06213					ko00000,ko02000	1.A.26.1			Bacteria	1MW24@1224,2MJ0R@213118,2WMKZ@28221,42MA7@68525,COG2239@1,COG2239@2	NA|NA|NA	P	Acts as a magnesium transporter
GCA-002898375.1_996	644282.Deba_1899	7.5e-61	241.5	Deltaproteobacteria	mgtE			ko:K06213					ko00000,ko02000	1.A.26.1			Bacteria	1MW24@1224,2WIPC@28221,42MA7@68525,COG2239@1,COG2239@2	NA|NA|NA	P	Acts as a magnesium transporter
GCA-002898375.1_1629	1167006.UWK_02394	8.3e-105	387.5	Desulfobacterales				ko:K06213					ko00000,ko02000	1.A.26.1			Bacteria	1MW24@1224,2MJ0R@213118,2WMKZ@28221,42MA7@68525,COG2239@1,COG2239@2	NA|NA|NA	P	Acts as a magnesium transporter
GCA-004356555.1_1171	667014.Thein_0078	4.5e-221	774.2	Thermodesulfobacteria	ftsH	GO:0000166,GO:0003674,GO:0003824,GO:0004175,GO:0004176,GO:0004222,GO:0005488,GO:0005515,GO:0005524,GO:0005575,GO:0005622,GO:0005623,GO:0005737,GO:0005829,GO:0005886,GO:0005887,GO:0006508,GO:0006807,GO:0006950,GO:0006979,GO:0008144,GO:0008150,GO:0008152,GO:0008233,GO:0008237,GO:0008270,GO:0009056,GO:0009057,GO:0010468,GO:0016020,GO:0016021,GO:0016462,GO:0016787,GO:0016817,GO:0016818,GO:0016887,GO:…		ko:K03798		M00742			ko00000,ko00002,ko01000,ko01002,ko03110				Bacteria	2GHGM@200940,COG0465@1,COG0465@2	NA|NA|NA	O	Acts as a processive, ATP-dependent zinc metallopeptidase for both cytoplasmic and membrane proteins. Plays a role in the quality control of integral membrane proteins
GCA-004356535.1_875	667014.Thein_0078	1.3e-220	772.7	Thermodesulfobacteria	ftsH	GO:0000166,GO:0003674,GO:0003824,GO:0004175,GO:0004176,GO:0004222,GO:0005488,GO:0005515,GO:0005524,GO:0005575,GO:0005622,GO:0005623,GO:0005737,GO:0005829,GO:0005886,GO:0005887,GO:0006508,GO:0006807,GO:0006950,GO:0006979,GO:0008144,GO:0008150,GO:0008152,GO:0008233,GO:0008237,GO:0008270,GO:0009056,GO:0009057,GO:0010468,GO:0016020,GO:0016021,GO:0016462,GO:0016787,GO:0016817,GO:0016818,GO:0016887,GO:…		ko:K03798		M00742			ko00000,ko00002,ko01000,ko01002,ko03110				Bacteria	2GHGM@200940,COG0465@1,COG0465@2	NA|NA|NA	O	Acts as a processive, ATP-dependent zinc metallopeptidase for both cytoplasmic and membrane proteins. Plays a role in the quality control of integral membrane proteins
GCA-001443445.1_445	706587.Desti_0093	3.1e-222	778.1	Syntrophobacterales	ftsH	GO:0000166,GO:0003674,GO:0003824,GO:0004175,GO:0004176,GO:0004222,GO:0005488,GO:0005515,GO:0005524,GO:0005575,GO:0005622,GO:0005623,GO:0005737,GO:0005829,GO:0005886,GO:0005887,GO:0006508,GO:0006807,GO:0006950,GO:0006979,GO:0008144,GO:0008150,GO:0008152,GO:0008233,GO:0008237,GO:0008270,GO:0009056,GO:0009057,GO:0010468,GO:0016020,GO:0016021,GO:0016462,GO:0016787,GO:0016817,GO:0016818,GO:0016887,GO:…		ko:K03798		M00742			ko00000,ko00002,ko01000,ko01002,ko03110				Bacteria	1MU6J@1224,2MQTC@213462,2WJ0D@28221,42M4Z@68525,COG0465@1,COG0465@2	NA|NA|NA	O	Acts as a processive, ATP-dependent zinc metallopeptidase for both cytoplasmic and membrane proteins. Plays a role in the quality control of integral membrane proteins
GCA-007571325.1_616	639282.DEFDS_1029	1.7e-209	735.7	Deferribacteres	ftsH	GO:0000166,GO:0003674,GO:0003824,GO:0004175,GO:0004176,GO:0004222,GO:0005488,GO:0005515,GO:0005524,GO:0005575,GO:0005622,GO:0005623,GO:0005737,GO:0005829,GO:0005886,GO:0005887,GO:0006508,GO:0006807,GO:0006950,GO:0006979,GO:0008144,GO:0008150,GO:0008152,GO:0008233,GO:0008237,GO:0008270,GO:0009056,GO:0009057,GO:0010468,GO:0016020,GO:0016021,GO:0016462,GO:0016787,GO:0016817,GO:0016818,GO:0016887,GO:…		ko:K03798		M00742			ko00000,ko00002,ko01000,ko01002,ko03110				Bacteria	2GF02@200930,COG0465@1,COG0465@2	NA|NA|NA	O	Acts as a processive, ATP-dependent zinc metallopeptidase for both cytoplasmic and membrane proteins. Plays a role in the quality control of integral membrane proteins
GCA-007571035.1_163	639282.DEFDS_1029	1.3e-209	736.1	Deferribacteres	ftsH	GO:0000166,GO:0003674,GO:0003824,GO:0004175,GO:0004176,GO:0004222,GO:0005488,GO:0005515,GO:0005524,GO:0005575,GO:0005622,GO:0005623,GO:0005737,GO:0005829,GO:0005886,GO:0005887,GO:0006508,GO:0006807,GO:0006950,GO:0006979,GO:0008144,GO:0008150,GO:0008152,GO:0008233,GO:0008237,GO:0008270,GO:0009056,GO:0009057,GO:0010468,GO:0016020,GO:0016021,GO:0016462,GO:0016787,GO:0016817,GO:0016818,GO:0016887,GO:…		ko:K03798		M00742			ko00000,ko00002,ko01000,ko01002,ko03110				Bacteria	2GF02@200930,COG0465@1,COG0465@2	NA|NA|NA	O	Acts as a processive, ATP-dependent zinc metallopeptidase for both cytoplasmic and membrane proteins. Plays a role in the quality control of integral membrane proteins
GCA-001775245.1_279	706587.Desti_0093	9.9e-200	703	Syntrophobacterales	ftsH	GO:0000166,GO:0003674,GO:0003824,GO:0004175,GO:0004176,GO:0004222,GO:0005488,GO:0005515,GO:0005524,GO:0005575,GO:0005622,GO:0005623,GO:0005737,GO:0005829,GO:0005886,GO:0005887,GO:0006508,GO:0006807,GO:0006950,GO:0006979,GO:0008144,GO:0008150,GO:0008152,GO:0008233,GO:0008237,GO:0008270,GO:0009056,GO:0009057,GO:0010468,GO:0016020,GO:0016021,GO:0016462,GO:0016787,GO:0016817,GO:0016818,GO:0016887,GO:…		ko:K03798		M00742			ko00000,ko00002,ko01000,ko01002,ko03110				Bacteria	1MU6J@1224,2MQTC@213462,2WJ0D@28221,42M4Z@68525,COG0465@1,COG0465@2	NA|NA|NA	O	Acts as a processive, ATP-dependent zinc metallopeptidase for both cytoplasmic and membrane proteins. Plays a role in the quality control of integral membrane proteins
GCA-001775255.1_1898	338966.Ppro_2252	9.1e-222	776.5	Desulfuromonadales	ftsH	GO:0000166,GO:0003674,GO:0003824,GO:0004175,GO:0004176,GO:0004222,GO:0005488,GO:0005515,GO:0005524,GO:0005575,GO:0005622,GO:0005623,GO:0005737,GO:0005829,GO:0005886,GO:0005887,GO:0006508,GO:0006807,GO:0006950,GO:0006979,GO:0008144,GO:0008150,GO:0008152,GO:0008233,GO:0008237,GO:0008270,GO:0009056,GO:0009057,GO:0010468,GO:0016020,GO:0016021,GO:0016462,GO:0016787,GO:0016817,GO:0016818,GO:0016887,GO:…		ko:K03798		M00742			ko00000,ko00002,ko01000,ko01002,ko03110				Bacteria	1MU6J@1224,2WJ0D@28221,42M4Z@68525,43U9K@69541,COG0465@1,COG0465@2	NA|NA|NA	D	Acts as a processive, ATP-dependent zinc metallopeptidase for both cytoplasmic and membrane proteins. Plays a role in the quality control of integral membrane proteins
GCA-003252465.1_331	316067.Geob_3423	2.3e-74	285.4	Desulfuromonadales	ftsH	GO:0000166,GO:0003674,GO:0003824,GO:0004175,GO:0004176,GO:0004222,GO:0005488,GO:0005515,GO:0005524,GO:0005575,GO:0005622,GO:0005623,GO:0005737,GO:0005829,GO:0005886,GO:0005887,GO:0006508,GO:0006807,GO:0006950,GO:0006979,GO:0008144,GO:0008150,GO:0008152,GO:0008233,GO:0008237,GO:0008270,GO:0009056,GO:0009057,GO:0010468,GO:0016020,GO:0016021,GO:0016462,GO:0016787,GO:0016817,GO:0016818,GO:0016887,GO:…		ko:K03798		M00742			ko00000,ko00002,ko01000,ko01002,ko03110				Bacteria	1MU6J@1224,2WJ0D@28221,42M4Z@68525,43U9K@69541,COG0465@1,COG0465@2	NA|NA|NA	D	Acts as a processive, ATP-dependent zinc metallopeptidase for both cytoplasmic and membrane proteins. Plays a role in the quality control of integral membrane proteins
UBA2774_1150	269799.Gmet_1890	1.9e-219	768.8	Desulfuromonadales	ftsH	GO:0000166,GO:0003674,GO:0003824,GO:0004175,GO:0004176,GO:0004222,GO:0005488,GO:0005515,GO:0005524,GO:0005575,GO:0005622,GO:0005623,GO:0005737,GO:0005829,GO:0005886,GO:0005887,GO:0006508,GO:0006807,GO:0006950,GO:0006979,GO:0008144,GO:0008150,GO:0008152,GO:0008233,GO:0008237,GO:0008270,GO:0009056,GO:0009057,GO:0010468,GO:0016020,GO:0016021,GO:0016462,GO:0016787,GO:0016817,GO:0016818,GO:0016887,GO:…		ko:K03798		M00742			ko00000,ko00002,ko01000,ko01002,ko03110				Bacteria	1MU6J@1224,2WJ0D@28221,42M4Z@68525,43U9K@69541,COG0465@1,COG0465@2	NA|NA|NA	D	Acts as a processive, ATP-dependent zinc metallopeptidase for both cytoplasmic and membrane proteins. Plays a role in the quality control of integral membrane proteins
GCA-002898375.1_223	243231.GSU1809	2.9e-228	798.1	Desulfuromonadales	ftsH	GO:0000166,GO:0003674,GO:0003824,GO:0004175,GO:0004176,GO:0004222,GO:0005488,GO:0005515,GO:0005524,GO:0005575,GO:0005622,GO:0005623,GO:0005737,GO:0005829,GO:0005886,GO:0005887,GO:0006508,GO:0006807,GO:0006950,GO:0006979,GO:0008144,GO:0008150,GO:0008152,GO:0008233,GO:0008237,GO:0008270,GO:0009056,GO:0009057,GO:0010468,GO:0016020,GO:0016021,GO:0016462,GO:0016787,GO:0016817,GO:0016818,GO:0016887,GO:…		ko:K03798		M00742			ko00000,ko00002,ko01000,ko01002,ko03110				Bacteria	1MU6J@1224,2WJ0D@28221,42M4Z@68525,43U9K@69541,COG0465@1,COG0465@2	NA|NA|NA	D	Acts as a processive, ATP-dependent zinc metallopeptidase for both cytoplasmic and membrane proteins. Plays a role in the quality control of integral membrane proteins
GCA-004356555.1_1088	443143.GM18_1910	1.6e-50	206.5	Desulfuromonadales	birA	GO:0000166,GO:0000976,GO:0000984,GO:0001017,GO:0001067,GO:0003674,GO:0003676,GO:0003677,GO:0003690,GO:0003824,GO:0004077,GO:0005488,GO:0005515,GO:0005524,GO:0005575,GO:0006082,GO:0006464,GO:0006732,GO:0006766,GO:0006767,GO:0006768,GO:0006790,GO:0006807,GO:0008144,GO:0008150,GO:0008152,GO:0009058,GO:0009102,GO:0009108,GO:0009110,GO:0009305,GO:0009374,GO:0009987,GO:0016053,GO:0016874,GO:0016879,GO:…	6.3.4.15	ko:K03524,ko:K04096	ko00780,ko01100,map00780,map01100		R01074,R05145	RC00043,RC00070,RC00096,RC02896	ko00000,ko00001,ko01000,ko03000				Bacteria	1MWCC@1224,2WMAF@28221,42P6I@68525,43T0U@69541,COG0340@1,COG0340@2,COG1654@1,COG1654@2	NA|NA|NA	H	Acts both as a biotin-- acetyl-CoA-carboxylase ligase and a repressor
GCA-004356535.1_1375	443143.GM18_1910	1.6e-50	206.5	Desulfuromonadales	birA	GO:0000166,GO:0000976,GO:0000984,GO:0001017,GO:0001067,GO:0003674,GO:0003676,GO:0003677,GO:0003690,GO:0003824,GO:0004077,GO:0005488,GO:0005515,GO:0005524,GO:0005575,GO:0006082,GO:0006464,GO:0006732,GO:0006766,GO:0006767,GO:0006768,GO:0006790,GO:0006807,GO:0008144,GO:0008150,GO:0008152,GO:0009058,GO:0009102,GO:0009108,GO:0009110,GO:0009305,GO:0009374,GO:0009987,GO:0016053,GO:0016874,GO:0016879,GO:…	6.3.4.15	ko:K03524,ko:K04096	ko00780,ko01100,map00780,map01100		R01074,R05145	RC00043,RC00070,RC00096,RC02896	ko00000,ko00001,ko01000,ko03000				Bacteria	1MWCC@1224,2WMAF@28221,42P6I@68525,43T0U@69541,COG0340@1,COG0340@2,COG1654@1,COG1654@2	NA|NA|NA	H	Acts both as a biotin-- acetyl-CoA-carboxylase ligase and a repressor
GCA-007571325.1_850	635013.TherJR_0220	3.3e-48	198.7	Peptococcaceae	birA	GO:0000166,GO:0000976,GO:0000984,GO:0001017,GO:0001067,GO:0003674,GO:0003676,GO:0003677,GO:0003690,GO:0003824,GO:0004077,GO:0005488,GO:0005515,GO:0005524,GO:0005575,GO:0006082,GO:0006464,GO:0006732,GO:0006766,GO:0006767,GO:0006768,GO:0006790,GO:0006807,GO:0008144,GO:0008150,GO:0008152,GO:0009058,GO:0009102,GO:0009108,GO:0009110,GO:0009305,GO:0009374,GO:0009987,GO:0016053,GO:0016874,GO:0016879,GO:…	6.3.4.15	ko:K03524,ko:K04096	ko00780,ko01100,map00780,map01100		R01074,R05145	RC00043,RC00070,RC00096,RC02896	ko00000,ko00001,ko01000,ko03000				Bacteria	1TQCU@1239,248CK@186801,260CI@186807,COG0340@1,COG0340@2,COG1654@1,COG1654@2	NA|NA|NA	HK	Acts both as a biotin-- acetyl-CoA-carboxylase ligase and a repressor
GCA-001775255.1_1978	215803.DB30_8663	2.3e-49	202.6	Myxococcales	birA	GO:0000166,GO:0000976,GO:0000984,GO:0001017,GO:0001067,GO:0003674,GO:0003676,GO:0003677,GO:0003690,GO:0003824,GO:0004077,GO:0005488,GO:0005515,GO:0005524,GO:0005575,GO:0006082,GO:0006464,GO:0006732,GO:0006766,GO:0006767,GO:0006768,GO:0006790,GO:0006807,GO:0008144,GO:0008150,GO:0008152,GO:0009058,GO:0009102,GO:0009108,GO:0009110,GO:0009305,GO:0009374,GO:0009987,GO:0016053,GO:0016874,GO:0016879,GO:…	6.3.4.15	ko:K03524,ko:K04096	ko00780,ko01100,map00780,map01100		R01074,R05145	RC00043,RC00070,RC00096,RC02896	ko00000,ko00001,ko01000,ko03000				Bacteria	1MWCC@1224,2WMAF@28221,2YVIU@29,42P6I@68525,COG0340@1,COG0340@2,COG1654@1,COG1654@2	NA|NA|NA	H	Acts both as a biotin-- acetyl-CoA-carboxylase ligase and a repressor
GCA-008933205.1_227	338966.Ppro_0654	5.5e-51	208	Desulfuromonadales	birA	GO:0000166,GO:0000976,GO:0000984,GO:0001017,GO:0001067,GO:0003674,GO:0003676,GO:0003677,GO:0003690,GO:0003824,GO:0004077,GO:0005488,GO:0005515,GO:0005524,GO:0005575,GO:0006082,GO:0006464,GO:0006732,GO:0006766,GO:0006767,GO:0006768,GO:0006790,GO:0006807,GO:0008144,GO:0008150,GO:0008152,GO:0009058,GO:0009102,GO:0009108,GO:0009110,GO:0009305,GO:0009374,GO:0009987,GO:0016053,GO:0016874,GO:0016879,GO:…	6.3.4.15	ko:K03524,ko:K04096	ko00780,ko01100,map00780,map01100		R01074,R05145	RC00043,RC00070,RC00096,RC02896	ko00000,ko00001,ko01000,ko03000				Bacteria	1MWCC@1224,2WMAF@28221,42P6I@68525,43T0U@69541,COG0340@1,COG0340@2,COG1654@1,COG1654@2	NA|NA|NA	H	Acts both as a biotin-- acetyl-CoA-carboxylase ligase and a repressor
GCA-003252465.1_440	203119.Cthe_2585	5.1e-91	341.3	Ruminococcaceae	birA		6.3.4.15	ko:K03524	ko00780,ko01100,map00780,map01100		R01074,R05145	RC00043,RC00070,RC00096,RC02896	ko00000,ko00001,ko01000,ko03000				Bacteria	1TQCU@1239,248CK@186801,3WHDB@541000,COG0340@1,COG0340@2	NA|NA|NA	HK	Acts both as a biotin-- acetyl-CoA-carboxylase ligase and a repressor
UBA2774_1326	404380.Gbem_2320	6.7e-49	201.1	Desulfuromonadales	birA	GO:0000166,GO:0000976,GO:0000984,GO:0001017,GO:0001067,GO:0003674,GO:0003676,GO:0003677,GO:0003690,GO:0003824,GO:0004077,GO:0005488,GO:0005515,GO:0005524,GO:0005575,GO:0006082,GO:0006464,GO:0006732,GO:0006766,GO:0006767,GO:0006768,GO:0006790,GO:0006807,GO:0008144,GO:0008150,GO:0008152,GO:0009058,GO:0009102,GO:0009108,GO:0009110,GO:0009305,GO:0009374,GO:0009987,GO:0016053,GO:0016874,GO:0016879,GO:…	6.3.4.15	ko:K03524,ko:K04096	ko00780,ko01100,map00780,map01100		R01074,R05145	RC00043,RC00070,RC00096,RC02896	ko00000,ko00001,ko01000,ko03000				Bacteria	1MWCC@1224,2WMAF@28221,42P6I@68525,43T0U@69541,COG0340@1,COG0340@2,COG1654@1,COG1654@2	NA|NA|NA	H	Acts both as a biotin-- acetyl-CoA-carboxylase ligase and a repressor
GCA-002898375.1_698	1278073.MYSTI_03800	1.4e-54	219.9	Myxococcales	birA	GO:0000166,GO:0000976,GO:0000984,GO:0001017,GO:0001067,GO:0003674,GO:0003676,GO:0003677,GO:0003690,GO:0003824,GO:0004077,GO:0005488,GO:0005515,GO:0005524,GO:0005575,GO:0006082,GO:0006464,GO:0006732,GO:0006766,GO:0006767,GO:0006768,GO:0006790,GO:0006807,GO:0008144,GO:0008150,GO:0008152,GO:0009058,GO:0009102,GO:0009108,GO:0009110,GO:0009305,GO:0009374,GO:0009987,GO:0016053,GO:0016874,GO:0016879,GO:…	6.3.4.15	ko:K03524,ko:K04096	ko00780,ko01100,map00780,map01100		R01074,R05145	RC00043,RC00070,RC00096,RC02896	ko00000,ko00001,ko01000,ko03000				Bacteria	1MWCC@1224,2WMAF@28221,2YVIU@29,42P6I@68525,COG0340@1,COG0340@2,COG1654@1,COG1654@2	NA|NA|NA	H	Acts both as a biotin-- acetyl-CoA-carboxylase ligase and a repressor
GCA-001443445.1_1057	575615.HMPREF0670_01521	4.8e-09	67	Bacteroidetes	acpP-1			ko:K02078					ko00000,ko00001				Bacteria	4NSFU@976,COG0236@1,COG0236@2	NA|NA|NA	IQ	acyl carrier protein
GCA-001775255.1_73	1122986.KB908327_gene468	1.2e-07	62.4	Bacteroidia	acpP-1			ko:K02078					ko00000,ko00001				Bacteria	2FTE9@200643,4NSFU@976,COG0236@1,COG0236@2	NA|NA|NA	IQ	acyl carrier protein
SBR1093_454	870187.Thini_4394	9.3e-08	62.8	Proteobacteria				ko:K02078					ko00000,ko00001				Bacteria	1NNYC@1224,COG0236@1,COG0236@2	NA|NA|NA	IQ	acyl carrier protein
GCA-002898375.1_758	929713.NIASO_17120	2.7e-07	61.2	Bacteroidetes	acpP-1			ko:K02078					ko00000,ko00001				Bacteria	4NSFU@976,COG0236@1,COG0236@2	NA|NA|NA	IQ	acyl carrier protein
GCA-001443445.1_1994	65393.PCC7424_1921	2.9e-49	201.8	Cyanothece	acpH	GO:0003674,GO:0003824,GO:0006082,GO:0006629,GO:0006631,GO:0006633,GO:0008081,GO:0008150,GO:0008152,GO:0008610,GO:0008770,GO:0009058,GO:0009987,GO:0016053,GO:0016787,GO:0016788,GO:0019752,GO:0032787,GO:0042578,GO:0043436,GO:0044237,GO:0044238,GO:0044249,GO:0044255,GO:0044281,GO:0044283,GO:0046394,GO:0071704,GO:0072330,GO:0140096,GO:1901576	3.1.4.14	ko:K08682	ko00770,map00770		R01623		ko00000,ko00001,ko01000			iAPECO1_1312.APECO1_1606,iE2348C_1286.E2348C_0339,iECNA114_1301.ECNA114_0381,iECOK1_1307.ECOK1_0384,iECS88_1305.ECS88_0399,iECSF_1327.ECSF_0364,iPC815.YPO3193,iUMN146_1321.UM146_15340,iUTI89_1310.UTI89_C0426	Bacteria	1G626@1117,3KKNU@43988,COG3124@1,COG3124@2	NA|NA|NA	S	Acyl carrier protein phosphodiesterase
GCA-003229065.1_212	65393.PCC7424_1921	6.9e-46	190.7	Cyanothece	acpH	GO:0003674,GO:0003824,GO:0006082,GO:0006629,GO:0006631,GO:0006633,GO:0008081,GO:0008150,GO:0008152,GO:0008610,GO:0008770,GO:0009058,GO:0009987,GO:0016053,GO:0016787,GO:0016788,GO:0019752,GO:0032787,GO:0042578,GO:0043436,GO:0044237,GO:0044238,GO:0044249,GO:0044255,GO:0044281,GO:0044283,GO:0046394,GO:0071704,GO:0072330,GO:0140096,GO:1901576	3.1.4.14	ko:K08682	ko00770,map00770		R01623		ko00000,ko00001,ko01000			iAPECO1_1312.APECO1_1606,iE2348C_1286.E2348C_0339,iECNA114_1301.ECNA114_0381,iECOK1_1307.ECOK1_0384,iECS88_1305.ECS88_0399,iECSF_1327.ECSF_0364,iPC815.YPO3193,iUMN146_1321.UM146_15340,iUTI89_1310.UTI89_C0426	Bacteria	1G626@1117,3KKNU@43988,COG3124@1,COG3124@2	NA|NA|NA	S	Acyl carrier protein phosphodiesterase
UBA2774_1080	497965.Cyan7822_3479	8.6e-50	203.8	Cyanothece	acpH	GO:0003674,GO:0003824,GO:0006082,GO:0006629,GO:0006631,GO:0006633,GO:0008081,GO:0008150,GO:0008152,GO:0008610,GO:0008770,GO:0009058,GO:0009987,GO:0016053,GO:0016787,GO:0016788,GO:0019752,GO:0032787,GO:0042578,GO:0043436,GO:0044237,GO:0044238,GO:0044249,GO:0044255,GO:0044281,GO:0044283,GO:0046394,GO:0071704,GO:0072330,GO:0140096,GO:1901576	3.1.4.14	ko:K08682	ko00770,map00770		R01623		ko00000,ko00001,ko01000			iAPECO1_1312.APECO1_1606,iE2348C_1286.E2348C_0339,iECNA114_1301.ECNA114_0381,iECOK1_1307.ECOK1_0384,iECS88_1305.ECS88_0399,iECSF_1327.ECSF_0364,iPC815.YPO3193,iUMN146_1321.UM146_15340,iUTI89_1310.UTI89_C0426	Bacteria	1G626@1117,3KKNU@43988,COG3124@1,COG3124@2	NA|NA|NA	S	Acyl carrier protein phosphodiesterase
GCA-002898375.1_595	589924.Ferp_1163	1e-59	236.9	Archaea			2.8.3.12	ko:K01040	ko00643,ko00650,ko01120,map00643,map00650,map01120		R04000,R05509	RC00012,RC00131,RC00137	ko00000,ko00001,ko01000				Archaea	COG2057@1,arCOG05316@2157	NA|NA|NA	I	Acyl CoA acetate 3-ketoacid CoA transferase beta subunit
GCA-004356535.1_131	1283300.ATXB01000002_gene2744	7.6e-67	260.8	Methylococcales	catJ		2.8.3.12	ko:K01040	ko00643,ko00650,ko01120,map00643,map00650,map01120		R04000,R05509	RC00012,RC00131,RC00137	ko00000,ko00001,ko01000				Bacteria	1MY3S@1224,1SF6X@1236,1XG45@135618,COG2057@1,COG2057@2	NA|NA|NA	I	Acyl CoA acetate 3-ketoacid CoA transferase, beta subunit
GCA-004356535.1_722	1449126.JQKL01000002_gene1595	1.4e-124	453	Clostridia			1.3.8.1	ko:K00248	ko00071,ko00280,ko00650,ko01100,ko01110,ko01120,ko01200,ko01212,map00071,map00280,map00650,map01100,map01110,map01120,map01200,map01212		R01175,R01178,R02661,R03172,R04751	RC00052,RC00068,RC00076,RC00120,RC00148	ko00000,ko00001,ko01000				Bacteria	1TP57@1239,247UB@186801,COG1960@1,COG1960@2	NA|NA|NA	C	acyl-CoA dehydrogenase
GCA-007571325.1_393	13689.BV96_00120	3.3e-108	398.7	Sphingomonadales			1.3.8.1	ko:K00248	ko00071,ko00280,ko00650,ko01100,ko01110,ko01120,ko01200,ko01212,map00071,map00280,map00650,map01100,map01110,map01120,map01200,map01212		R01175,R01178,R02661,R03172,R04751	RC00052,RC00068,RC00076,RC00120,RC00148	ko00000,ko00001,ko01000				Bacteria	1MUDR@1224,2K093@204457,2TQKE@28211,COG1960@1,COG1960@2	NA|NA|NA	I	acyl-CoA dehydrogenase
GCA-007571325.1_967	997296.PB1_07947	2.3e-103	382.5	Bacillus	acdA		1.3.8.1,1.3.8.7	ko:K00248,ko:K00249	ko00071,ko00280,ko00410,ko00640,ko00650,ko01100,ko01110,ko01120,ko01130,ko01200,ko01212,ko03320,map00071,map00280,map00410,map00640,map00650,map01100,map01110,map01120,map01130,map01200,map01212,map03320	M00013,M00036,M00087	R00924,R01175,R01178,R01279,R02661,R03172,R03777,R03857,R03990,R04095,R04432,R04751,R04754	RC00052,RC00068,RC00076,RC00095,RC00120,RC00148,RC00246	ko00000,ko00001,ko00002,ko01000				Bacteria	1TP57@1239,1ZPZN@1386,4HAKV@91061,COG1960@1,COG1960@2	NA|NA|NA	I	acyl-CoA dehydrogenase
GCA-007571035.1_208	997296.PB1_07947	1.4e-103	383.3	Bacillus	acdA		1.3.8.1,1.3.8.7	ko:K00248,ko:K00249	ko00071,ko00280,ko00410,ko00640,ko00650,ko01100,ko01110,ko01120,ko01130,ko01200,ko01212,ko03320,map00071,map00280,map00410,map00640,map00650,map01100,map01110,map01120,map01130,map01200,map01212,map03320	M00013,M00036,M00087	R00924,R01175,R01178,R01279,R02661,R03172,R03777,R03857,R03990,R04095,R04432,R04751,R04754	RC00052,RC00068,RC00076,RC00095,RC00120,RC00148,RC00246	ko00000,ko00001,ko00002,ko01000				Bacteria	1TP57@1239,1ZPZN@1386,4HAKV@91061,COG1960@1,COG1960@2	NA|NA|NA	I	acyl-CoA dehydrogenase
GCA-007571035.1_337	13689.BV96_00120	3.1e-62	245	Sphingomonadales			1.3.8.1	ko:K00248	ko00071,ko00280,ko00650,ko01100,ko01110,ko01120,ko01200,ko01212,map00071,map00280,map00650,map01100,map01110,map01120,map01200,map01212		R01175,R01178,R02661,R03172,R04751	RC00052,RC00068,RC00076,RC00120,RC00148	ko00000,ko00001,ko01000				Bacteria	1MUDR@1224,2K093@204457,2TQKE@28211,COG1960@1,COG1960@2	NA|NA|NA	I	acyl-CoA dehydrogenase
GCA-004356555.1_767	1329516.JPST01000035_gene3142	2.3e-103	382.5	Thermoactinomycetaceae	yngJ	GO:0000062,GO:0000166,GO:0003674,GO:0003824,GO:0003995,GO:0004085,GO:0005488,GO:0005575,GO:0005622,GO:0005623,GO:0005737,GO:0005739,GO:0005740,GO:0005759,GO:0006082,GO:0006629,GO:0006631,GO:0006635,GO:0006950,GO:0008150,GO:0008152,GO:0009056,GO:0009062,GO:0009605,GO:0009719,GO:0009725,GO:0009987,GO:0009991,GO:0010033,GO:0014070,GO:0016020,GO:0016042,GO:0016043,GO:0016054,GO:0016491,GO:0016627,GO:…	1.3.8.1,1.3.99.12	ko:K00248,ko:K11410,ko:K18244	ko00071,ko00280,ko00650,ko01100,ko01110,ko01120,ko01200,ko01212,map00071,map00280,map00650,map01100,map01110,map01120,map01200,map01212		R01175,R01178,R02661,R03172,R04751	RC00052,RC00068,RC00076,RC00120,RC00148	ko00000,ko00001,ko01000				Bacteria	1TP57@1239,27B2I@186824,4HAWZ@91061,COG1960@1,COG1960@2	NA|NA|NA	I	Acyl-CoA dehydrogenase, C-terminal domain
GCA-001443445.1_1157	1446473.JHWH01000001_gene1206	1.4e-100	373.2	Paracoccus	mcd		1.3.8.12	ko:K14448	ko00630,ko01120,ko01200,map00630,map01120,map01200	M00373	R09293	RC02483	ko00000,ko00001,ko00002,ko01000				Bacteria	1MUDR@1224,2PVQS@265,2TR78@28211,COG1960@1,COG1960@2	NA|NA|NA	I	Acyl-CoA dehydrogenase, C-terminal domain
GCA-001775245.1_768	1446473.JHWH01000001_gene1206	1.4e-100	373.2	Paracoccus	mcd		1.3.8.12	ko:K14448	ko00630,ko01120,ko01200,map00630,map01120,map01200	M00373	R09293	RC02483	ko00000,ko00001,ko00002,ko01000				Bacteria	1MUDR@1224,2PVQS@265,2TR78@28211,COG1960@1,COG1960@2	NA|NA|NA	I	Acyl-CoA dehydrogenase, C-terminal domain
GCA-001775255.1_39	502025.Hoch_3778	5e-122	444.5	Myxococcales	bcd		1.3.8.1	ko:K00248	ko00071,ko00280,ko00650,ko01100,ko01110,ko01120,ko01200,ko01212,map00071,map00280,map00650,map01100,map01110,map01120,map01200,map01212		R01175,R01178,R02661,R03172,R04751	RC00052,RC00068,RC00076,RC00120,RC00148	ko00000,ko00001,ko01000				Bacteria	1MUDR@1224,2WJ3Z@28221,2YXAE@29,42MK5@68525,COG1960@1,COG1960@2	NA|NA|NA	C	Acyl-CoA dehydrogenase, C-terminal domain
GCA-001775255.1_1252	869210.Marky_0040	2.4e-124	452.2	Deinococcus-Thermus			1.3.8.7	ko:K00249	ko00071,ko00280,ko00410,ko00640,ko01100,ko01110,ko01130,ko01200,ko01212,ko03320,map00071,map00280,map00410,map00640,map01100,map01110,map01130,map01200,map01212,map03320	M00013,M00036,M00087	R00924,R01175,R01279,R02661,R03172,R03777,R03857,R03990,R04095,R04432,R04751,R04754	RC00052,RC00068,RC00076,RC00095,RC00148,RC00246	ko00000,ko00001,ko00002,ko01000				Bacteria	1WIUP@1297,COG1960@1,COG1960@2	NA|NA|NA	I	Acyl-CoA dehydrogenase, C-terminal domain
GCA-003229065.1_1121	42256.RradSPS_2104	2.4e-116	425.6	Rubrobacteria			1.3.8.7	ko:K00249	ko00071,ko00280,ko00410,ko00640,ko01100,ko01110,ko01130,ko01200,ko01212,ko03320,map00071,map00280,map00410,map00640,map01100,map01110,map01130,map01200,map01212,map03320	M00013,M00036,M00087	R00924,R01175,R01279,R02661,R03172,R03777,R03857,R03990,R04095,R04432,R04751,R04754	RC00052,RC00068,RC00076,RC00095,RC00148,RC00246	ko00000,ko00001,ko00002,ko01000				Bacteria	2GIX8@201174,4CRMB@84995,COG1960@1,COG1960@2	NA|NA|NA	I	Acyl-CoA dehydrogenase, C-terminal domain
UBA2774_206	1273538.G159_15325	4.9e-42	177.6	Planococcaceae	yngJ	GO:0000062,GO:0000166,GO:0003674,GO:0003824,GO:0003995,GO:0004085,GO:0005488,GO:0005575,GO:0005622,GO:0005623,GO:0005737,GO:0005739,GO:0005740,GO:0005759,GO:0006082,GO:0006629,GO:0006631,GO:0006635,GO:0006950,GO:0008150,GO:0008152,GO:0009056,GO:0009062,GO:0009605,GO:0009719,GO:0009725,GO:0009987,GO:0009991,GO:0010033,GO:0014070,GO:0016020,GO:0016042,GO:0016043,GO:0016054,GO:0016491,GO:0016627,GO:…	1.3.8.1,1.3.99.12	ko:K00248,ko:K11410,ko:K18244	ko00071,ko00280,ko00650,ko01100,ko01110,ko01120,ko01200,ko01212,map00071,map00280,map00650,map01100,map01110,map01120,map01200,map01212		R01175,R01178,R02661,R03172,R04751	RC00052,RC00068,RC00076,RC00120,RC00148	ko00000,ko00001,ko01000				Bacteria	1TP57@1239,26CY6@186818,4HAWZ@91061,COG1960@1,COG1960@2	NA|NA|NA	I	Acyl-CoA dehydrogenase, middle domain
GCA-004356535.1_1098	1089548.KI783301_gene1619	1.5e-24	118.6	Bacillales incertae sedis	yngJ	GO:0000062,GO:0000166,GO:0003674,GO:0003824,GO:0003995,GO:0004085,GO:0005488,GO:0005575,GO:0005622,GO:0005623,GO:0005737,GO:0005739,GO:0005740,GO:0005759,GO:0006082,GO:0006629,GO:0006631,GO:0006635,GO:0006950,GO:0008150,GO:0008152,GO:0009056,GO:0009062,GO:0009605,GO:0009719,GO:0009725,GO:0009987,GO:0009991,GO:0010033,GO:0014070,GO:0016020,GO:0016042,GO:0016043,GO:0016054,GO:0016491,GO:0016627,GO:…	1.3.8.1,1.3.99.12	ko:K00248,ko:K11410,ko:K18244	ko00071,ko00280,ko00650,ko01100,ko01110,ko01120,ko01200,ko01212,map00071,map00280,map00650,map01100,map01110,map01120,map01200,map01212		R01175,R01178,R02661,R03172,R04751	RC00052,RC00068,RC00076,RC00120,RC00148	ko00000,ko00001,ko01000				Bacteria	1TP57@1239,3WF5R@539002,4HGNN@91061,COG1960@1,COG1960@2	NA|NA|NA	I	Acyl-CoA dehydrogenase, N-terminal domain
GCA-001443445.1_1012	521098.Aaci_0144	7e-119	434.1	Bacilli	fadE23		1.3.8.7	ko:K00249	ko00071,ko00280,ko00410,ko00640,ko01100,ko01110,ko01130,ko01200,ko01212,ko03320,map00071,map00280,map00410,map00640,map01100,map01110,map01130,map01200,map01212,map03320	M00013,M00036,M00087	R00924,R01175,R01279,R02661,R03172,R03777,R03857,R03990,R04095,R04432,R04751,R04754	RC00052,RC00068,RC00076,RC00095,RC00148,RC00246	ko00000,ko00001,ko00002,ko01000				Bacteria	1UY8Z@1239,4HD0N@91061,COG1960@1,COG1960@2	NA|NA|NA	I	Acyl-CoA dehydrogenase, N-terminal domain
GCA-003229065.1_1796	1246484.D479_00260	1.1e-124	453.4	Halobacillus	acdA		1.3.8.1,1.3.8.7	ko:K00248,ko:K00249	ko00071,ko00280,ko00410,ko00640,ko00650,ko01100,ko01110,ko01120,ko01130,ko01200,ko01212,ko03320,map00071,map00280,map00410,map00640,map00650,map01100,map01110,map01120,map01130,map01200,map01212,map03320	M00013,M00036,M00087	R00924,R01175,R01178,R01279,R02661,R03172,R03777,R03857,R03990,R04095,R04432,R04751,R04754	RC00052,RC00068,RC00076,RC00095,RC00120,RC00148,RC00246	ko00000,ko00001,ko00002,ko01000				Bacteria	1TP57@1239,3NDAF@45667,4HAKV@91061,COG1960@1,COG1960@2	NA|NA|NA	I	Acyl-CoA dehydrogenase, N-terminal domain
UBA2774_1759	240302.BN982_01080	6.7e-127	460.7	Halobacillus	acdA		1.3.8.1,1.3.8.7	ko:K00248,ko:K00249	ko00071,ko00280,ko00410,ko00640,ko00650,ko01100,ko01110,ko01120,ko01130,ko01200,ko01212,ko03320,map00071,map00280,map00410,map00640,map00650,map01100,map01110,map01120,map01130,map01200,map01212,map03320	M00013,M00036,M00087	R00924,R01175,R01178,R01279,R02661,R03172,R03777,R03857,R03990,R04095,R04432,R04751,R04754	RC00052,RC00068,RC00076,RC00095,RC00120,RC00148,RC00246	ko00000,ko00001,ko00002,ko01000				Bacteria	1TP57@1239,3NDAF@45667,4HAKV@91061,COG1960@1,COG1960@2	NA|NA|NA	I	Acyl-CoA dehydrogenase, N-terminal domain
GCA-002898375.1_1881	1121422.AUMW01000020_gene1733	4.2e-113	414.8	Clostridia			1.3.8.7	ko:K00249	ko00071,ko00280,ko00410,ko00640,ko01100,ko01110,ko01130,ko01200,ko01212,ko03320,map00071,map00280,map00410,map00640,map01100,map01110,map01130,map01200,map01212,map03320	M00013,M00036,M00087	R00924,R01175,R01279,R02661,R03172,R03777,R03857,R03990,R04095,R04432,R04751,R04754	RC00052,RC00068,RC00076,RC00095,RC00148,RC00246	ko00000,ko00001,ko00002,ko01000				Bacteria	1TSN3@1239,24E5F@186801,COG1960@1,COG1960@2	NA|NA|NA	I	Acyl-CoA dehydrogenase, N-terminal domain
GCA-004356555.1_286	1128421.JAGA01000002_gene233	2.6e-24	118.6	Bacteria			3.1.2.20	ko:K01073					ko00000,ko01000				Bacteria	COG1607@1,COG1607@2	NA|NA|NA	I	acyl-coa hydrolase
GCA-004356535.1_456	1128421.JAGA01000002_gene233	2.6e-24	118.6	Bacteria			3.1.2.20	ko:K01073					ko00000,ko01000				Bacteria	COG1607@1,COG1607@2	NA|NA|NA	I	acyl-coa hydrolase
GCA-001443445.1_277	1128421.JAGA01000002_gene233	1.7e-28	132.5	Bacteria			3.1.2.20	ko:K01073					ko00000,ko01000				Bacteria	COG1607@1,COG1607@2	NA|NA|NA	I	acyl-coa hydrolase
GCA-001775255.1_490	1128421.JAGA01000002_gene233	8.1e-26	123.6	Bacteria			3.1.2.20	ko:K01073					ko00000,ko01000				Bacteria	COG1607@1,COG1607@2	NA|NA|NA	I	acyl-coa hydrolase
SBR1093_1878	1128421.JAGA01000002_gene233	1.1e-27	129.8	Bacteria			3.1.2.20	ko:K01073					ko00000,ko01000				Bacteria	COG1607@1,COG1607@2	NA|NA|NA	I	acyl-coa hydrolase
GCA-004356555.1_507	1541065.JRFE01000012_gene2454	1.4e-105	390.2	Pleurocapsales			6.2.1.3	ko:K01897	ko00061,ko00071,ko01100,ko01212,ko02024,ko03320,ko04146,ko04216,ko04714,ko04920,map00061,map00071,map01100,map01212,map02024,map03320,map04146,map04216,map04714,map04920	M00086	R01280	RC00004,RC00014	ko00000,ko00001,ko00002,ko01000,ko01004,ko04147	4.C.1.1			Bacteria	1G2H0@1117,3VJHN@52604,COG0318@1,COG0318@2	NA|NA|NA	IQ	Acyl-CoA synthetase (AMP-forming) AMP-acid ligase II
GCA-004356535.1_1297	1541065.JRFE01000012_gene2454	1.6e-53	216.1	Pleurocapsales			6.2.1.3	ko:K01897	ko00061,ko00071,ko01100,ko01212,ko02024,ko03320,ko04146,ko04216,ko04714,ko04920,map00061,map00071,map01100,map01212,map02024,map03320,map04146,map04216,map04714,map04920	M00086	R01280	RC00004,RC00014	ko00000,ko00001,ko00002,ko01000,ko01004,ko04147	4.C.1.1			Bacteria	1G2H0@1117,3VJHN@52604,COG0318@1,COG0318@2	NA|NA|NA	IQ	Acyl-CoA synthetase (AMP-forming) AMP-acid ligase II
GCA-007571325.1_510	317936.Nos7107_4348	4.6e-152	544.7	Cyanobacteria	fadD36	GO:0003674,GO:0005488,GO:0005515,GO:0005575,GO:0005622,GO:0005623,GO:0005737,GO:0005777,GO:0042579,GO:0043226,GO:0043227,GO:0043229,GO:0043231,GO:0044424,GO:0044444,GO:0044464,GO:0051087		ko:K12429,ko:K18660,ko:K18661,ko:K18662	ko00280,map00280		R03383	RC00004,RC00137	ko00000,ko00001,ko01000,ko01004				Bacteria	1G2H0@1117,COG0318@1,COG0318@2	NA|NA|NA	IQ	Acyl-CoA synthetase (AMP-forming) AMP-acid ligase II
GCA-001775255.1_74	1541065.JRFE01000012_gene2454	1.1e-94	354	Pleurocapsales			6.2.1.3	ko:K01897	ko00061,ko00071,ko01100,ko01212,ko02024,ko03320,ko04146,ko04216,ko04714,ko04920,map00061,map00071,map01100,map01212,map02024,map03320,map04146,map04216,map04714,map04920	M00086	R01280	RC00004,RC00014	ko00000,ko00001,ko00002,ko01000,ko01004,ko04147	4.C.1.1			Bacteria	1G2H0@1117,3VJHN@52604,COG0318@1,COG0318@2	NA|NA|NA	IQ	Acyl-CoA synthetase (AMP-forming) AMP-acid ligase II
GCA-001775255.1_1780	251221	3.3e-166	591.7	Cyanobacteria	fadD36	GO:0003674,GO:0005488,GO:0005515,GO:0005575,GO:0005622,GO:0005623,GO:0005737,GO:0005777,GO:0042579,GO:0043226,GO:0043227,GO:0043229,GO:0043231,GO:0044424,GO:0044444,GO:0044464,GO:0051087		ko:K12429,ko:K18660,ko:K18661,ko:K18662	ko00280,map00280		R03383	RC00004,RC00137	ko00000,ko00001,ko01000,ko01004				Bacteria	1G2H0@1117,COG0318@1,COG0318@2	NA|NA|NA	IQ	Acyl-CoA synthetase (AMP-forming) AMP-acid ligase II
GCA-008933205.1_154	1541065.JRFE01000012_gene2454	6.4e-70	271.2	Pleurocapsales			6.2.1.3	ko:K01897	ko00061,ko00071,ko01100,ko01212,ko02024,ko03320,ko04146,ko04216,ko04714,ko04920,map00061,map00071,map01100,map01212,map02024,map03320,map04146,map04216,map04714,map04920	M00086	R01280	RC00004,RC00014	ko00000,ko00001,ko00002,ko01000,ko01004,ko04147	4.C.1.1			Bacteria	1G2H0@1117,3VJHN@52604,COG0318@1,COG0318@2	NA|NA|NA	IQ	Acyl-CoA synthetase (AMP-forming) AMP-acid ligase II
SBR1093_455	1541065.JRFE01000012_gene2454	1.1e-97	364	Pleurocapsales			6.2.1.3	ko:K01897	ko00061,ko00071,ko01100,ko01212,ko02024,ko03320,ko04146,ko04216,ko04714,ko04920,map00061,map00071,map01100,map01212,map02024,map03320,map04146,map04216,map04714,map04920	M00086	R01280	RC00004,RC00014	ko00000,ko00001,ko00002,ko01000,ko01004,ko04147	4.C.1.1			Bacteria	1G2H0@1117,3VJHN@52604,COG0318@1,COG0318@2	NA|NA|NA	IQ	Acyl-CoA synthetase (AMP-forming) AMP-acid ligase II
GCA-002898375.1_2260	317936.Nos7107_4348	3.3e-190	671.4	Cyanobacteria	fadD36	GO:0003674,GO:0005488,GO:0005515,GO:0005575,GO:0005622,GO:0005623,GO:0005737,GO:0005777,GO:0042579,GO:0043226,GO:0043227,GO:0043229,GO:0043231,GO:0044424,GO:0044444,GO:0044464,GO:0051087		ko:K12429,ko:K18660,ko:K18661,ko:K18662	ko00280,map00280		R03383	RC00004,RC00137	ko00000,ko00001,ko01000,ko01004				Bacteria	1G2H0@1117,COG0318@1,COG0318@2	NA|NA|NA	IQ	Acyl-CoA synthetase (AMP-forming) AMP-acid ligase II
GCA-001775255.1_395	443143.GM18_1310	7.3e-135	487.6	Bacteria			2.6.1.52	ko:K00831	ko00260,ko00680,ko00750,ko01100,ko01120,ko01130,ko01200,ko01230,map00260,map00680,map00750,map01100,map01120,map01130,map01200,map01230	M00020,M00124	R04173,R05085	RC00006,RC00036	ko00000,ko00001,ko00002,ko01000,ko01007				Bacteria	COG0075@1,COG0075@2,COG3916@1,COG3916@2	NA|NA|NA	QT	Acyl-homoserine-lactone synthase
GCA-004356555.1_383	547144.HydHO_0695	4.1e-51	208.4	Bacteria			2.3.1.51	ko:K00655	ko00561,ko00564,ko01100,ko01110,map00561,map00564,map01100,map01110	M00089	R02241,R09381	RC00004,RC00037,RC00039	ko00000,ko00001,ko00002,ko01000,ko01004				Bacteria	COG0204@1,COG0204@2	NA|NA|NA	I	Acyl-transferase
GCA-004356535.1_1009	547144.HydHO_0695	4.1e-51	208.4	Bacteria			2.3.1.51	ko:K00655	ko00561,ko00564,ko01100,ko01110,map00561,map00564,map01100,map01110	M00089	R02241,R09381	RC00004,RC00037,RC00039	ko00000,ko00001,ko00002,ko01000,ko01004				Bacteria	COG0204@1,COG0204@2	NA|NA|NA	I	Acyl-transferase
GCA-001775255.1_1312	547144.HydHO_0695	4.4e-45	188.3	Bacteria			2.3.1.51	ko:K00655	ko00561,ko00564,ko01100,ko01110,map00561,map00564,map01100,map01110	M00089	R02241,R09381	RC00004,RC00037,RC00039	ko00000,ko00001,ko00002,ko01000,ko01004				Bacteria	COG0204@1,COG0204@2	NA|NA|NA	I	Acyl-transferase
GCA-003229065.1_79	547144.HydHO_0695	3.9e-41	175.3	Bacteria			2.3.1.51	ko:K00655	ko00561,ko00564,ko01100,ko01110,map00561,map00564,map01100,map01110	M00089	R02241,R09381	RC00004,RC00037,RC00039	ko00000,ko00001,ko00002,ko01000,ko01004				Bacteria	COG0204@1,COG0204@2	NA|NA|NA	I	Acyl-transferase
UBA2774_179	547144.HydHO_0695	1.9e-43	183	Bacteria			2.3.1.51	ko:K00655	ko00561,ko00564,ko01100,ko01110,map00561,map00564,map01100,map01110	M00089	R02241,R09381	RC00004,RC00037,RC00039	ko00000,ko00001,ko00002,ko01000,ko01004				Bacteria	COG0204@1,COG0204@2	NA|NA|NA	I	Acyl-transferase
SBR1093_1153	547144.HydHO_0695	2.5e-45	189.1	Bacteria			2.3.1.51	ko:K00655	ko00561,ko00564,ko01100,ko01110,map00561,map00564,map01100,map01110	M00089	R02241,R09381	RC00004,RC00037,RC00039	ko00000,ko00001,ko00002,ko01000,ko01004				Bacteria	COG0204@1,COG0204@2	NA|NA|NA	I	Acyl-transferase
GCA-004356555.1_1396	429009.Adeg_1796	1.1e-19	102.4	Thermoanaerobacterales	acyP	GO:0003674,GO:0003824,GO:0003998,GO:0016787,GO:0016817,GO:0016818	3.6.1.7	ko:K01512	ko00620,ko00627,ko01120,map00620,map00627,map01120		R00317,R01421,R01515	RC00043	ko00000,ko00001,ko01000				Bacteria	1UEN2@1239,25JM5@186801,42HJX@68295,COG1254@1,COG1254@2	NA|NA|NA	C	Acylphosphatase
GCA-004356535.1_370	429009.Adeg_1796	1.1e-19	102.4	Thermoanaerobacterales	acyP	GO:0003674,GO:0003824,GO:0003998,GO:0016787,GO:0016817,GO:0016818	3.6.1.7	ko:K01512	ko00620,ko00627,ko01120,map00620,map00627,map01120		R00317,R01421,R01515	RC00043	ko00000,ko00001,ko01000				Bacteria	1UEN2@1239,25JM5@186801,42HJX@68295,COG1254@1,COG1254@2	NA|NA|NA	C	Acylphosphatase
GCA-001443445.1_1244	429009.Adeg_1796	5.5e-22	110.2	Thermoanaerobacterales	acyP	GO:0003674,GO:0003824,GO:0003998,GO:0016787,GO:0016817,GO:0016818	3.6.1.7	ko:K01512	ko00620,ko00627,ko01120,map00620,map00627,map01120		R00317,R01421,R01515	RC00043	ko00000,ko00001,ko01000				Bacteria	1UEN2@1239,25JM5@186801,42HJX@68295,COG1254@1,COG1254@2	NA|NA|NA	C	Acylphosphatase
GCA-007571325.1_1112	243233.MCA0713	1.3e-15	89	Methylococcales	acyP	GO:0003674,GO:0003824,GO:0003998,GO:0006950,GO:0008150,GO:0009266,GO:0009408,GO:0009628,GO:0016787,GO:0016817,GO:0016818,GO:0050896	3.6.1.7	ko:K01512	ko00620,ko00627,ko01120,map00620,map00627,map01120		R00317,R01421,R01515	RC00043	ko00000,ko00001,ko01000			iSB619.SA_RS07020,iSBO_1134.SBO_2263,iSF_1195.SF0969,iSFxv_1172.SFxv_1053,iS_1188.S1036	Bacteria	1N6NU@1224,1SCPF@1236,1XFSQ@135618,COG1254@1,COG1254@2	NA|NA|NA	C	Acylphosphatase
GCA-001775245.1_205	429009.Adeg_1796	5.5e-22	110.2	Thermoanaerobacterales	acyP	GO:0003674,GO:0003824,GO:0003998,GO:0016787,GO:0016817,GO:0016818	3.6.1.7	ko:K01512	ko00620,ko00627,ko01120,map00620,map00627,map01120		R00317,R01421,R01515	RC00043	ko00000,ko00001,ko01000				Bacteria	1UEN2@1239,25JM5@186801,42HJX@68295,COG1254@1,COG1254@2	NA|NA|NA	C	Acylphosphatase
GCA-001775255.1_283	429009.Adeg_1796	6.1e-15	86.3	Thermoanaerobacterales	acyP	GO:0003674,GO:0003824,GO:0003998,GO:0016787,GO:0016817,GO:0016818	3.6.1.7	ko:K01512	ko00620,ko00627,ko01120,map00620,map00627,map01120		R00317,R01421,R01515	RC00043	ko00000,ko00001,ko01000				Bacteria	1UEN2@1239,25JM5@186801,42HJX@68295,COG1254@1,COG1254@2	NA|NA|NA	C	Acylphosphatase
GCA-008933205.1_479	429009.Adeg_1796	3.6e-23	114.8	Thermoanaerobacterales	acyP	GO:0003674,GO:0003824,GO:0003998,GO:0016787,GO:0016817,GO:0016818	3.6.1.7	ko:K01512	ko00620,ko00627,ko01120,map00620,map00627,map01120		R00317,R01421,R01515	RC00043	ko00000,ko00001,ko01000				Bacteria	1UEN2@1239,25JM5@186801,42HJX@68295,COG1254@1,COG1254@2	NA|NA|NA	C	Acylphosphatase
SBR1093_191	243233.MCA0713	3.7e-23	114	Methylococcales	acyP	GO:0003674,GO:0003824,GO:0003998,GO:0006950,GO:0008150,GO:0009266,GO:0009408,GO:0009628,GO:0016787,GO:0016817,GO:0016818,GO:0050896	3.6.1.7	ko:K01512	ko00620,ko00627,ko01120,map00620,map00627,map01120		R00317,R01421,R01515	RC00043	ko00000,ko00001,ko01000			iSB619.SA_RS07020,iSBO_1134.SBO_2263,iSF_1195.SF0969,iSFxv_1172.SFxv_1053,iS_1188.S1036	Bacteria	1N6NU@1224,1SCPF@1236,1XFSQ@135618,COG1254@1,COG1254@2	NA|NA|NA	C	Acylphosphatase
GCA-002898375.1_452	429009.Adeg_1796	1.9e-27	128.3	Thermoanaerobacterales	acyP	GO:0003674,GO:0003824,GO:0003998,GO:0016787,GO:0016817,GO:0016818	3.6.1.7	ko:K01512	ko00620,ko00627,ko01120,map00620,map00627,map01120		R00317,R01421,R01515	RC00043	ko00000,ko00001,ko01000				Bacteria	1UEN2@1239,25JM5@186801,42HJX@68295,COG1254@1,COG1254@2	NA|NA|NA	C	Acylphosphatase
GCA-003229065.1_428	1122197.ATWI01000009_gene1644	1.3e-20	105.5	Alteromonadaceae	acyP	GO:0003674,GO:0003824,GO:0003998,GO:0006950,GO:0008150,GO:0009266,GO:0009408,GO:0009628,GO:0016787,GO:0016817,GO:0016818,GO:0050896	3.6.1.7	ko:K01512	ko00620,ko00627,ko01120,map00620,map00627,map01120		R00317,R01421,R01515	RC00043	ko00000,ko00001,ko01000			iSB619.SA_RS07020,iSBO_1134.SBO_2263,iSF_1195.SF0969,iSFxv_1172.SFxv_1053,iS_1188.S1036	Bacteria	1N6NU@1224,1SCPF@1236,468VX@72275,COG1254@1,COG1254@2	NA|NA|NA	C	acylphosphatase activity
GCA-003232505.1_295	351348.Maqu_1183	2.2e-20	104.8	Alteromonadaceae	acyP	GO:0003674,GO:0003824,GO:0003998,GO:0006950,GO:0008150,GO:0009266,GO:0009408,GO:0009628,GO:0016787,GO:0016817,GO:0016818,GO:0050896	3.6.1.7	ko:K01512	ko00620,ko00627,ko01120,map00620,map00627,map01120		R00317,R01421,R01515	RC00043	ko00000,ko00001,ko01000			iSB619.SA_RS07020,iSBO_1134.SBO_2263,iSF_1195.SF0969,iSFxv_1172.SFxv_1053,iS_1188.S1036	Bacteria	1N6NU@1224,1SCPF@1236,468VX@72275,COG1254@1,COG1254@2	NA|NA|NA	C	acylphosphatase activity
UBA2774_1219	1254432.SCE1572_45580	6e-21	106.7	Myxococcales	acyP	GO:0003674,GO:0003824,GO:0003998,GO:0006950,GO:0008150,GO:0009266,GO:0009408,GO:0009628,GO:0016787,GO:0016817,GO:0016818,GO:0050896	3.6.1.7	ko:K01512	ko00620,ko00627,ko01120,map00620,map00627,map01120		R00317,R01421,R01515	RC00043	ko00000,ko00001,ko01000			iSB619.SA_RS07020,iSBO_1134.SBO_2263,iSF_1195.SF0969,iSFxv_1172.SFxv_1053,iS_1188.S1036	Bacteria	1N6NU@1224,2WRKG@28221,2Z0Y9@29,42V8V@68525,COG1254@1,COG1254@2	NA|NA|NA	C	acylphosphatase activity
GCA-003229065.1_1668	1306406.ASHX01000001_gene3967	6.3e-29	134.4	Actinobacteria			2.3.1.51	ko:K00655	ko00561,ko00564,ko01100,ko01110,map00561,map00564,map01100,map01110	M00089	R02241,R09381	RC00004,RC00037,RC00039	ko00000,ko00001,ko00002,ko01000,ko01004				Bacteria	2GJ6V@201174,COG0204@1,COG0204@2	NA|NA|NA	I	Acyltransferase
GCA-001443445.1_244	237368.SCABRO_00511	1.4e-34	152.1	Bacteria				ko:K21498					ko00000,ko02048				Bacteria	COG3093@1,COG3093@2	NA|NA|NA	K	addiction module antidote protein HigA
GCA-001443445.1_1108	237368.SCABRO_00511	1.1e-36	159.1	Bacteria				ko:K21498					ko00000,ko02048				Bacteria	COG3093@1,COG3093@2	NA|NA|NA	K	addiction module antidote protein HigA
GCA-001775245.1_268	237368.SCABRO_00511	1.4e-34	152.1	Bacteria				ko:K21498					ko00000,ko02048				Bacteria	COG3093@1,COG3093@2	NA|NA|NA	K	addiction module antidote protein HigA
GCA-001443445.1_1153	1499967.BAYZ01000147_gene697	2.8e-66	258.1	unclassified Bacteria				ko:K09129					ko00000				Bacteria	2NPAQ@2323,COG1839@1,COG1839@2	NA|NA|NA	S	Adenosine specific kinase
GCA-001775245.1_764	1499967.BAYZ01000147_gene697	2.8e-66	258.1	unclassified Bacteria				ko:K09129					ko00000				Bacteria	2NPAQ@2323,COG1839@1,COG1839@2	NA|NA|NA	S	Adenosine specific kinase
GCA-003252465.1_454	1499967.BAYZ01000147_gene697	7.1e-62	243.4	unclassified Bacteria				ko:K09129					ko00000				Bacteria	2NPAQ@2323,COG1839@1,COG1839@2	NA|NA|NA	S	Adenosine specific kinase
GCA-002898375.1_2114	1499967.BAYZ01000147_gene697	2.8e-66	258.1	unclassified Bacteria				ko:K09129					ko00000				Bacteria	2NPAQ@2323,COG1839@1,COG1839@2	NA|NA|NA	S	Adenosine specific kinase
GCA-004356535.1_520	1144312.PMI09_04985	9.7e-07	61.6	Rhizobiaceae													Bacteria	1MUDT@1224,2TQVN@28211,4B81Q@82115,COG2114@1,COG2114@2,COG3899@1,COG3899@2	NA|NA|NA	T	Adenylate
GCA-001443445.1_1008	1041159.AZUW01000006_gene1889	2.7e-280	971.8	Rhizobiaceae													Bacteria	1MUDT@1224,2TQVN@28211,4B81Q@82115,COG2114@1,COG2114@2,COG3899@1,COG3899@2	NA|NA|NA	T	Adenylate
GCA-001443445.1_1390	1041159.AZUW01000006_gene1889	1.4e-273	949.5	Rhizobiaceae													Bacteria	1MUDT@1224,2TQVN@28211,4B81Q@82115,COG2114@1,COG2114@2,COG3899@1,COG3899@2	NA|NA|NA	T	Adenylate
GCA-001775245.1_421	1041159.AZUW01000006_gene1889	1.6e-280	972.6	Rhizobiaceae													Bacteria	1MUDT@1224,2TQVN@28211,4B81Q@82115,COG2114@1,COG2114@2,COG3899@1,COG3899@2	NA|NA|NA	T	Adenylate
GCA-001775255.1_1508	1041159.AZUW01000006_gene1889	1e-268	933.7	Rhizobiaceae													Bacteria	1MUDT@1224,2TQVN@28211,4B81Q@82115,COG2114@1,COG2114@2,COG3899@1,COG3899@2	NA|NA|NA	T	Adenylate
GCA-001443445.1_502	289376.THEYE_A0777	2.1e-206	725.7	Nitrospirae			4.6.1.1	ko:K01768	ko00230,ko02025,ko04113,ko04213,map00230,map02025,map04113,map04213	M00695	R00089,R00434	RC00295	ko00000,ko00001,ko00002,ko01000				Bacteria	3J0XC@40117,COG2114@1,COG2114@2,COG4252@1,COG4252@2	NA|NA|NA	T	Adenylate cyclase
GCA-001443445.1_1516	398767.Glov_1969	1e-184	653.7	Deltaproteobacteria	cyaA		4.6.1.1	ko:K01768	ko00230,ko02025,ko04113,ko04213,map00230,map02025,map04113,map04213	M00695	R00089,R00434	RC00295	ko00000,ko00001,ko00002,ko01000				Bacteria	1MV1V@1224,2WIUS@28221,42N5S@68525,COG2114@1,COG2114@2,COG4252@1,COG4252@2	NA|NA|NA	T	Adenylyl cyclase class-3 4 guanylyl cyclase
SBR1093_1835	56780.SYN_01481	4.8e-177	628.2	Syntrophobacterales	cyaA		4.6.1.1	ko:K01768	ko00230,ko02025,ko04113,ko04213,map00230,map02025,map04113,map04213	M00695	R00089,R00434	RC00295	ko00000,ko00001,ko00002,ko01000				Bacteria	1MV1V@1224,2MQZ2@213462,2WIUS@28221,42N5S@68525,COG2114@1,COG2114@2,COG4252@1,COG4252@2	NA|NA|NA	T	Adenylyl cyclase class-3 4 guanylyl cyclase
GCA-001443445.1_312	1278073.MYSTI_06839	2.6e-89	336.7	Myxococcales	cya1		4.6.1.1	ko:K01768	ko00230,ko02025,ko04113,ko04213,map00230,map02025,map04113,map04213	M00695	R00089,R00434	RC00295	ko00000,ko00001,ko00002,ko01000				Bacteria	1MV1V@1224,2WIUS@28221,2Z2WC@29,42N5S@68525,COG2114@1,COG2114@2	NA|NA|NA	T	Adenylyl- / guanylyl cyclase, catalytic domain
GCA-001443445.1_1009	439235.Dalk_1526	7.9e-185	654.8	Desulfobacterales			4.6.1.1	ko:K01768	ko00230,ko02025,ko04113,ko04213,map00230,map02025,map04113,map04213	M00695	R00089,R00434	RC00295	ko00000,ko00001,ko00002,ko01000				Bacteria	1MUDT@1224,2MKIU@213118,2WIZ3@28221,42NXT@68525,COG0457@1,COG0457@2,COG2114@1,COG2114@2,COG3899@1,COG3899@2	NA|NA|NA	T	Adenylyl- / guanylyl cyclase, catalytic domain
GCA-001443445.1_2086	1042377.AFPJ01000037_gene2939	6.6e-11	75.5	Alteromonadaceae			4.6.1.1	ko:K01768	ko00230,ko02025,ko04113,ko04213,map00230,map02025,map04113,map04213	M00695	R00089,R00434	RC00295	ko00000,ko00001,ko00002,ko01000				Bacteria	1MV1V@1224,1SZ0N@1236,46CIY@72275,COG2114@1,COG2114@2	NA|NA|NA	T	Adenylyl- / guanylyl cyclase, catalytic domain
GCA-001775245.1_386	1042377.AFPJ01000037_gene2939	1.1e-10	74.7	Alteromonadaceae			4.6.1.1	ko:K01768	ko00230,ko02025,ko04113,ko04213,map00230,map02025,map04113,map04213	M00695	R00089,R00434	RC00295	ko00000,ko00001,ko00002,ko01000				Bacteria	1MV1V@1224,1SZ0N@1236,46CIY@72275,COG2114@1,COG2114@2	NA|NA|NA	T	Adenylyl- / guanylyl cyclase, catalytic domain
SBR1093_2128	930169.B5T_03749	5e-11	75.9	Oceanospirillales			4.6.1.1	ko:K01768	ko00230,ko02025,ko04113,ko04213,map00230,map02025,map04113,map04213	M00695	R00089,R00434	RC00295	ko00000,ko00001,ko00002,ko01000				Bacteria	1MV1V@1224,1SZ0N@1236,1XMTD@135619,COG2114@1,COG2114@2,COG5000@1,COG5000@2	NA|NA|NA	T	Adenylyl- / guanylyl cyclase, catalytic domain
GCA-002898375.1_944	1042377.AFPJ01000037_gene2939	1.7e-11	77.4	Alteromonadaceae			4.6.1.1	ko:K01768	ko00230,ko02025,ko04113,ko04213,map00230,map02025,map04113,map04213	M00695	R00089,R00434	RC00295	ko00000,ko00001,ko00002,ko01000				Bacteria	1MV1V@1224,1SZ0N@1236,46CIY@72275,COG2114@1,COG2114@2	NA|NA|NA	T	Adenylyl- / guanylyl cyclase, catalytic domain
GCA-007571035.1_441	713587.THITH_01145	3.7e-136	491.5	Chromatiales													Bacteria	1MV69@1224,1RRCR@1236,1WYMQ@135613,COG3177@1,COG3177@2	NA|NA|NA	K	Adenylyltransferase that mediates the addition of adenosine 5'-monophosphate (AMP) to specific residues of target proteins
GCA-004356555.1_236	1131269.AQVV01000013_gene1737	1.3e-73	283.5	Bacteria	dfrA		1.1.1.219	ko:K00091					ko00000,ko01000				Bacteria	COG0451@1,COG0451@2	NA|NA|NA	GM	ADP-glyceromanno-heptose 6-epimerase activity
GCA-004356555.1_951	380749.HY04AAS1_1611	7.1e-08	63.5	Bacteria			4.1.1.35	ko:K08678	ko00520,ko01100,map00520,map01100	M00361	R01384	RC00508	ko00000,ko00001,ko00002,ko01000				Bacteria	COG0451@1,COG0451@2	NA|NA|NA	GM	ADP-glyceromanno-heptose 6-epimerase activity
GCA-004356535.1_391	380749.HY04AAS1_1611	7.1e-08	63.5	Bacteria			4.1.1.35	ko:K08678	ko00520,ko01100,map00520,map01100	M00361	R01384	RC00508	ko00000,ko00001,ko00002,ko01000				Bacteria	COG0451@1,COG0451@2	NA|NA|NA	GM	ADP-glyceromanno-heptose 6-epimerase activity
GCA-004356535.1_1129	1131269.AQVV01000013_gene1737	1.7e-73	283.1	Bacteria	dfrA		1.1.1.219	ko:K00091					ko00000,ko01000				Bacteria	COG0451@1,COG0451@2	NA|NA|NA	GM	ADP-glyceromanno-heptose 6-epimerase activity
GCA-001443445.1_907	380749.HY04AAS1_1611	4.3e-154	550.8	Bacteria			4.1.1.35	ko:K08678	ko00520,ko01100,map00520,map01100	M00361	R01384	RC00508	ko00000,ko00001,ko00002,ko01000				Bacteria	COG0451@1,COG0451@2	NA|NA|NA	GM	ADP-glyceromanno-heptose 6-epimerase activity
GCA-001443445.1_1524	380749.HY04AAS1_1611	8e-145	520	Bacteria			4.1.1.35	ko:K08678	ko00520,ko01100,map00520,map01100	M00361	R01384	RC00508	ko00000,ko00001,ko00002,ko01000				Bacteria	COG0451@1,COG0451@2	NA|NA|NA	GM	ADP-glyceromanno-heptose 6-epimerase activity
GCA-007571325.1_552	1131269.AQVV01000013_gene1737	8.2e-73	280.8	Bacteria	dfrA		1.1.1.219	ko:K00091					ko00000,ko01000				Bacteria	COG0451@1,COG0451@2	NA|NA|NA	GM	ADP-glyceromanno-heptose 6-epimerase activity
GCA-001775255.1_244	380749.HY04AAS1_1611	5e-144	517.3	Bacteria			4.1.1.35	ko:K08678	ko00520,ko01100,map00520,map01100	M00361	R01384	RC00508	ko00000,ko00001,ko00002,ko01000				Bacteria	COG0451@1,COG0451@2	NA|NA|NA	GM	ADP-glyceromanno-heptose 6-epimerase activity
GCA-001775255.1_856	1131269.AQVV01000013_gene1737	5.3e-72	278.1	Bacteria	dfrA		1.1.1.219	ko:K00091					ko00000,ko01000				Bacteria	COG0451@1,COG0451@2	NA|NA|NA	GM	ADP-glyceromanno-heptose 6-epimerase activity
GCA-003232505.1_390	1131269.AQVV01000013_gene1737	4.8e-73	281.6	Bacteria	dfrA		1.1.1.219	ko:K00091					ko00000,ko01000				Bacteria	COG0451@1,COG0451@2	NA|NA|NA	GM	ADP-glyceromanno-heptose 6-epimerase activity
SBR1093_1008	380749.HY04AAS1_1611	1.2e-142	512.7	Bacteria			4.1.1.35	ko:K08678	ko00520,ko01100,map00520,map01100	M00361	R01384	RC00508	ko00000,ko00001,ko00002,ko01000				Bacteria	COG0451@1,COG0451@2	NA|NA|NA	GM	ADP-glyceromanno-heptose 6-epimerase activity
GCA-002898375.1_768	338963.Pcar_0042	1.8e-141	509.6	Deltaproteobacteria			5.1.3.2	ko:K01784	ko00052,ko00520,ko01100,map00052,map00520,map01100	M00361,M00362,M00632	R00291,R02984	RC00289	ko00000,ko00001,ko00002,ko01000				Bacteria	1NEDD@1224,2WIME@28221,42QH7@68525,COG0451@1,COG0451@2	NA|NA|NA	GM	ADP-glyceromanno-heptose 6-epimerase activity
GCA-002898375.1_1944	380749.HY04AAS1_1611	7.9e-153	546.6	Bacteria			4.1.1.35	ko:K08678	ko00520,ko01100,map00520,map01100	M00361	R01384	RC00508	ko00000,ko00001,ko00002,ko01000				Bacteria	COG0451@1,COG0451@2	NA|NA|NA	GM	ADP-glyceromanno-heptose 6-epimerase activity
GCA-001775255.1_1090	439235.Dalk_2942	2e-51	209.9	Deltaproteobacteria	arsA		3.6.3.16	ko:K01551					ko00000,ko01000,ko02000	3.A.19.1,3.A.21.1,3.A.4.1			Bacteria	1PMWP@1224,2WNEE@28221,42RUR@68525,COG0003@1,COG0003@2	NA|NA|NA	D	Adventurous gliding motility protein R
SBR1093_1478	439235.Dalk_2942	3.3e-51	209.1	Deltaproteobacteria	arsA		3.6.3.16	ko:K01551					ko00000,ko01000,ko02000	3.A.19.1,3.A.21.1,3.A.4.1			Bacteria	1PMWP@1224,2WNEE@28221,42RUR@68525,COG0003@1,COG0003@2	NA|NA|NA	D	Adventurous gliding motility protein R
GCA-004356555.1_445	247490.KSU1_C0197	5.6e-57	229.2	Planctomycetes													Bacteria	2J513@203682,COG2304@1,COG2304@2	NA|NA|NA	G	Aerotolerance regulator N-terminal
GCA-004356535.1_1526	247490.KSU1_C0197	7.3e-57	228.8	Planctomycetes													Bacteria	2J513@203682,COG2304@1,COG2304@2	NA|NA|NA	G	Aerotolerance regulator N-terminal
GCA-001443445.1_861	247490.KSU1_C0197	9.9e-62	245	Planctomycetes													Bacteria	2J513@203682,COG2304@1,COG2304@2	NA|NA|NA	G	Aerotolerance regulator N-terminal
GCA-001775245.1_795	247490.KSU1_C0197	1.7e-61	244.2	Planctomycetes													Bacteria	2J513@203682,COG2304@1,COG2304@2	NA|NA|NA	G	Aerotolerance regulator N-terminal
GCA-001775255.1_824	247490.KSU1_C0197	2.3e-45	190.7	Planctomycetes													Bacteria	2J513@203682,COG2304@1,COG2304@2	NA|NA|NA	G	Aerotolerance regulator N-terminal
GCA-003229065.1_368	247490.KSU1_C0197	2.5e-43	183.7	Planctomycetes													Bacteria	2J513@203682,COG2304@1,COG2304@2	NA|NA|NA	G	Aerotolerance regulator N-terminal
UBA2774_198	247490.KSU1_C0197	1.5e-54	221.1	Planctomycetes													Bacteria	2J513@203682,COG2304@1,COG2304@2	NA|NA|NA	G	Aerotolerance regulator N-terminal
SBR1093_791	247490.KSU1_C0197	9.2e-52	211.8	Planctomycetes													Bacteria	2J513@203682,COG2304@1,COG2304@2	NA|NA|NA	G	Aerotolerance regulator N-terminal
GCA-002898375.1_803	247490.KSU1_C0197	8.9e-58	231.9	Planctomycetes													Bacteria	2J513@203682,COG2304@1,COG2304@2	NA|NA|NA	G	Aerotolerance regulator N-terminal
GCA-002898375.1_1215	945713.IALB_1039	1.3e-119	436.4	Bacteria	aguA		3.5.3.12	ko:K10536	ko00330,ko01100,map00330,map01100		R01416	RC00177	ko00000,ko00001,ko01000				Bacteria	COG2957@1,COG2957@2	NA|NA|NA	E	agmatine deiminase activity
GCA-004356555.1_433	1121935.AQXX01000119_gene4775	8.6e-44	184.5	Oceanospirillales	ydiK_1	GO:0003674,GO:0005215,GO:0005575,GO:0005623,GO:0005886,GO:0005887,GO:0006810,GO:0008150,GO:0016020,GO:0016021,GO:0031224,GO:0031226,GO:0044425,GO:0044459,GO:0044464,GO:0051179,GO:0051234,GO:0055085,GO:0071944											Bacteria	1MVX7@1224,1RN5Z@1236,1XI47@135619,COG0628@1,COG0628@2	NA|NA|NA	S	AI-2E family transporter
GCA-004356535.1_1514	1121935.AQXX01000119_gene4775	8.6e-44	184.5	Oceanospirillales	ydiK_1	GO:0003674,GO:0005215,GO:0005575,GO:0005623,GO:0005886,GO:0005887,GO:0006810,GO:0008150,GO:0016020,GO:0016021,GO:0031224,GO:0031226,GO:0044425,GO:0044459,GO:0044464,GO:0051179,GO:0051234,GO:0055085,GO:0071944											Bacteria	1MVX7@1224,1RN5Z@1236,1XI47@135619,COG0628@1,COG0628@2	NA|NA|NA	S	AI-2E family transporter
GCA-001443445.1_1919	330214.NIDE3589	7.3e-51	208	Nitrospirae		GO:0003674,GO:0005215,GO:0005575,GO:0005623,GO:0005886,GO:0005887,GO:0006810,GO:0008150,GO:0016020,GO:0016021,GO:0031224,GO:0031226,GO:0044425,GO:0044459,GO:0044464,GO:0051179,GO:0051234,GO:0055085,GO:0071944											Bacteria	3J0SZ@40117,COG0628@1,COG0628@2	NA|NA|NA	S	AI-2E family transporter
GCA-001775245.1_277	330214.NIDE3589	5.6e-51	208.4	Nitrospirae		GO:0003674,GO:0005215,GO:0005575,GO:0005623,GO:0005886,GO:0005887,GO:0006810,GO:0008150,GO:0016020,GO:0016021,GO:0031224,GO:0031226,GO:0044425,GO:0044459,GO:0044464,GO:0051179,GO:0051234,GO:0055085,GO:0071944											Bacteria	3J0SZ@40117,COG0628@1,COG0628@2	NA|NA|NA	S	AI-2E family transporter
GCA-001775255.1_1036	1232410.KI421413_gene478	1.8e-84	319.7	Desulfuromonadales	yhhT												Bacteria	1MXXU@1224,2WR4P@28221,42UYG@68525,43V2Y@69541,COG0628@1,COG0628@2	NA|NA|NA	S	AI-2E family transporter
GCA-008933205.1_509	1336233.JAEH01000040_gene4292	5.6e-23	113.6	Shewanellaceae	MA20_41055	GO:0003674,GO:0005215,GO:0005575,GO:0005623,GO:0005886,GO:0005887,GO:0006810,GO:0008150,GO:0016020,GO:0016021,GO:0031224,GO:0031226,GO:0044425,GO:0044459,GO:0044464,GO:0051179,GO:0051234,GO:0055085,GO:0071944											Bacteria	1MVX7@1224,1RNN1@1236,2Q9VE@267890,COG0628@1,COG0628@2	NA|NA|NA	S	AI-2E family transporter
SBR1093_903	1232410.KI421413_gene478	4.5e-86	325.1	Desulfuromonadales	yhhT												Bacteria	1MXXU@1224,2WR4P@28221,42UYG@68525,43V2Y@69541,COG0628@1,COG0628@2	NA|NA|NA	S	AI-2E family transporter
GCA-002898375.1_2236	330214.NIDE3589	1.6e-50	206.8	Nitrospirae		GO:0003674,GO:0005215,GO:0005575,GO:0005623,GO:0005886,GO:0005887,GO:0006810,GO:0008150,GO:0016020,GO:0016021,GO:0031224,GO:0031226,GO:0044425,GO:0044459,GO:0044464,GO:0051179,GO:0051234,GO:0055085,GO:0071944											Bacteria	3J0SZ@40117,COG0628@1,COG0628@2	NA|NA|NA	S	AI-2E family transporter
SBR1093_2357	198094.BA_3802	8.3e-08	65.1	Bacillus													Bacteria	1UZEI@1239,1ZJNR@1386,28I8C@1,2Z8B6@2,4IRY1@91061	NA|NA|NA	S	AIPR protein
GCA-001443445.1_1416	555088.DealDRAFT_1696	2e-74	285.8	Syntrophomonadaceae	cpmA			ko:K06898					ko00000				Bacteria	1TP0Z@1239,24815@186801,42KEE@68298,COG1691@1,COG1691@2	NA|NA|NA	S	AIR carboxylase
GCA-001775245.1_241	555088.DealDRAFT_1696	4e-75	288.1	Syntrophomonadaceae	cpmA			ko:K06898					ko00000				Bacteria	1TP0Z@1239,24815@186801,42KEE@68298,COG1691@1,COG1691@2	NA|NA|NA	S	AIR carboxylase
GCA-004356535.1_666	316067.Geob_2777	1.2e-114	419.9	Desulfuromonadales	purM	GO:0003674,GO:0003824,GO:0004641,GO:0005575,GO:0005622,GO:0005623,GO:0005737,GO:0005829,GO:0006139,GO:0006163,GO:0006164,GO:0006725,GO:0006753,GO:0006793,GO:0006796,GO:0006807,GO:0008150,GO:0008152,GO:0009058,GO:0009117,GO:0009150,GO:0009152,GO:0009165,GO:0009259,GO:0009260,GO:0009987,GO:0016874,GO:0016879,GO:0016882,GO:0018130,GO:0019438,GO:0019637,GO:0019693,GO:0034641,GO:0034654,GO:0044237,GO:…	6.3.3.1,6.3.4.13	ko:K01933,ko:K11788	ko00230,ko01100,ko01110,ko01130,map00230,map01100,map01110,map01130	M00048	R04144,R04208	RC00090,RC00166,RC01100	ko00000,ko00001,ko00002,ko01000			iAF987.Gmet_1844,iECSF_1327.ECSF_2340	Bacteria	1MURG@1224,2WIXY@28221,42KZT@68525,43RZ8@69541,COG0150@1,COG0150@2	NA|NA|NA	F	AIR synthase related protein domain protein
GCA-007571325.1_134	443144.GM21_1817	4.5e-106	391.3	Desulfuromonadales	purM	GO:0003674,GO:0003824,GO:0004641,GO:0005575,GO:0005622,GO:0005623,GO:0005737,GO:0005829,GO:0006139,GO:0006163,GO:0006164,GO:0006725,GO:0006753,GO:0006793,GO:0006796,GO:0006807,GO:0008150,GO:0008152,GO:0009058,GO:0009117,GO:0009150,GO:0009152,GO:0009165,GO:0009259,GO:0009260,GO:0009987,GO:0016874,GO:0016879,GO:0016882,GO:0018130,GO:0019438,GO:0019637,GO:0019693,GO:0034641,GO:0034654,GO:0044237,GO:…	6.3.3.1,6.3.4.13	ko:K01933,ko:K11788	ko00230,ko01100,ko01110,ko01130,map00230,map01100,map01110,map01130	M00048	R04144,R04208	RC00090,RC00166,RC01100	ko00000,ko00001,ko00002,ko01000			iAF987.Gmet_1844,iECSF_1327.ECSF_2340	Bacteria	1MURG@1224,2WIXY@28221,42KZT@68525,43RZ8@69541,COG0150@1,COG0150@2	NA|NA|NA	F	AIR synthase related protein domain protein
GCA-001775255.1_606	316067.Geob_2777	2.2e-113	415.6	Desulfuromonadales	purM	GO:0003674,GO:0003824,GO:0004641,GO:0005575,GO:0005622,GO:0005623,GO:0005737,GO:0005829,GO:0006139,GO:0006163,GO:0006164,GO:0006725,GO:0006753,GO:0006793,GO:0006796,GO:0006807,GO:0008150,GO:0008152,GO:0009058,GO:0009117,GO:0009150,GO:0009152,GO:0009165,GO:0009259,GO:0009260,GO:0009987,GO:0016874,GO:0016879,GO:0016882,GO:0018130,GO:0019438,GO:0019637,GO:0019693,GO:0034641,GO:0034654,GO:0044237,GO:…	6.3.3.1,6.3.4.13	ko:K01933,ko:K11788	ko00230,ko01100,ko01110,ko01130,map00230,map01100,map01110,map01130	M00048	R04144,R04208	RC00090,RC00166,RC01100	ko00000,ko00001,ko00002,ko01000			iAF987.Gmet_1844,iECSF_1327.ECSF_2340	Bacteria	1MURG@1224,2WIXY@28221,42KZT@68525,43RZ8@69541,COG0150@1,COG0150@2	NA|NA|NA	F	AIR synthase related protein domain protein
GCA-003229065.1_1014	443143.GM18_1767	7.5e-109	400.6	Desulfuromonadales	purM	GO:0003674,GO:0003824,GO:0004641,GO:0005575,GO:0005622,GO:0005623,GO:0005737,GO:0005829,GO:0006139,GO:0006163,GO:0006164,GO:0006725,GO:0006753,GO:0006793,GO:0006796,GO:0006807,GO:0008150,GO:0008152,GO:0009058,GO:0009117,GO:0009150,GO:0009152,GO:0009165,GO:0009259,GO:0009260,GO:0009987,GO:0016874,GO:0016879,GO:0016882,GO:0018130,GO:0019438,GO:0019637,GO:0019693,GO:0034641,GO:0034654,GO:0044237,GO:…	6.3.3.1,6.3.4.13	ko:K01933,ko:K11788	ko00230,ko01100,ko01110,ko01130,map00230,map01100,map01110,map01130	M00048	R04144,R04208	RC00090,RC00166,RC01100	ko00000,ko00001,ko00002,ko01000			iAF987.Gmet_1844,iECSF_1327.ECSF_2340	Bacteria	1MURG@1224,2WIXY@28221,42KZT@68525,43RZ8@69541,COG0150@1,COG0150@2	NA|NA|NA	F	AIR synthase related protein domain protein
GCA-003252465.1_250	1121918.ARWE01000001_gene1187	2.2e-105	389	Desulfuromonadales	purM	GO:0003674,GO:0003824,GO:0004641,GO:0005575,GO:0005622,GO:0005623,GO:0005737,GO:0005829,GO:0006139,GO:0006163,GO:0006164,GO:0006725,GO:0006753,GO:0006793,GO:0006796,GO:0006807,GO:0008150,GO:0008152,GO:0009058,GO:0009117,GO:0009150,GO:0009152,GO:0009165,GO:0009259,GO:0009260,GO:0009987,GO:0016874,GO:0016879,GO:0016882,GO:0018130,GO:0019438,GO:0019637,GO:0019693,GO:0034641,GO:0034654,GO:0044237,GO:…	6.3.3.1,6.3.4.13	ko:K01933,ko:K11788	ko00230,ko01100,ko01110,ko01130,map00230,map01100,map01110,map01130	M00048	R04144,R04208	RC00090,RC00166,RC01100	ko00000,ko00001,ko00002,ko01000			iAF987.Gmet_1844,iECSF_1327.ECSF_2340	Bacteria	1MURG@1224,2WIXY@28221,42KZT@68525,43RZ8@69541,COG0150@1,COG0150@2	NA|NA|NA	F	AIR synthase related protein domain protein
SBR1093_695	595537.Varpa_0594	2.3e-50	205.7	Comamonadaceae	thiL_1			ko:K07123					ko00000				Bacteria	1MVYM@1224,2VJ82@28216,4AD9M@80864,COG2144@1,COG2144@2	NA|NA|NA	S	AIR synthase related protein domain protein
SBR1093_1017	338963.Pcar_1293	2.2e-113	415.6	Desulfuromonadales	purM	GO:0003674,GO:0003824,GO:0004641,GO:0005575,GO:0005622,GO:0005623,GO:0005737,GO:0005829,GO:0006139,GO:0006163,GO:0006164,GO:0006725,GO:0006753,GO:0006793,GO:0006796,GO:0006807,GO:0008150,GO:0008152,GO:0009058,GO:0009117,GO:0009150,GO:0009152,GO:0009165,GO:0009259,GO:0009260,GO:0009987,GO:0016874,GO:0016879,GO:0016882,GO:0018130,GO:0019438,GO:0019637,GO:0019693,GO:0034641,GO:0034654,GO:0044237,GO:…	6.3.3.1,6.3.4.13	ko:K01933,ko:K11788	ko00230,ko01100,ko01110,ko01130,map00230,map01100,map01110,map01130	M00048	R04144,R04208	RC00090,RC00166,RC01100	ko00000,ko00001,ko00002,ko01000			iAF987.Gmet_1844,iECSF_1327.ECSF_2340	Bacteria	1MURG@1224,2WIXY@28221,42KZT@68525,43RZ8@69541,COG0150@1,COG0150@2	NA|NA|NA	F	AIR synthase related protein domain protein
GCA-002898375.1_497	1121918.ARWE01000001_gene1187	1e-113	416.8	Desulfuromonadales	purM	GO:0003674,GO:0003824,GO:0004641,GO:0005575,GO:0005622,GO:0005623,GO:0005737,GO:0005829,GO:0006139,GO:0006163,GO:0006164,GO:0006725,GO:0006753,GO:0006793,GO:0006796,GO:0006807,GO:0008150,GO:0008152,GO:0009058,GO:0009117,GO:0009150,GO:0009152,GO:0009165,GO:0009259,GO:0009260,GO:0009987,GO:0016874,GO:0016879,GO:0016882,GO:0018130,GO:0019438,GO:0019637,GO:0019693,GO:0034641,GO:0034654,GO:0044237,GO:…	6.3.3.1,6.3.4.13	ko:K01933,ko:K11788	ko00230,ko01100,ko01110,ko01130,map00230,map01100,map01110,map01130	M00048	R04144,R04208	RC00090,RC00166,RC01100	ko00000,ko00001,ko00002,ko01000			iAF987.Gmet_1844,iECSF_1327.ECSF_2340	Bacteria	1MURG@1224,2WIXY@28221,42KZT@68525,43RZ8@69541,COG0150@1,COG0150@2	NA|NA|NA	F	AIR synthase related protein domain protein
GCA-007571035.1_255	1120973.AQXL01000109_gene1924	1.7e-42	179.1	Alicyclobacillaceae	purM	GO:0003674,GO:0003824,GO:0004641,GO:0005575,GO:0005622,GO:0005623,GO:0005737,GO:0005829,GO:0006139,GO:0006163,GO:0006164,GO:0006725,GO:0006753,GO:0006793,GO:0006796,GO:0006807,GO:0008150,GO:0008152,GO:0009058,GO:0009117,GO:0009150,GO:0009152,GO:0009165,GO:0009259,GO:0009260,GO:0009987,GO:0016874,GO:0016879,GO:0016882,GO:0018130,GO:0019438,GO:0019637,GO:0019693,GO:0034641,GO:0034654,GO:0044237,GO:…	6.3.3.1,6.3.4.13	ko:K01933,ko:K11788	ko00230,ko01100,ko01110,ko01130,map00230,map01100,map01110,map01130	M00048	R04144,R04208	RC00090,RC00166,RC01100	ko00000,ko00001,ko00002,ko01000			iAF987.Gmet_1844,iECSF_1327.ECSF_2340	Bacteria	1TP9J@1239,2780E@186823,4HABW@91061,COG0150@1,COG0150@2	NA|NA|NA	F	AIR synthase related protein, C-terminal domain
GCA-004356535.1_1082	756499.Desde_0776	2.5e-74	285.8	Firmicutes	thiL_1			ko:K07123					ko00000				Bacteria	1UN01@1239,COG2144@1,COG2144@2	NA|NA|NA	S	AIR synthase related protein, N-terminal domain
GCA-001443445.1_1786	756499.Desde_0776	5.1e-75	288.1	Firmicutes	thiL_1			ko:K07123					ko00000				Bacteria	1UN01@1239,COG2144@1,COG2144@2	NA|NA|NA	S	AIR synthase related protein, N-terminal domain
GCA-001775245.1_704	756499.Desde_0776	3.9e-75	288.5	Firmicutes	thiL_1			ko:K07123					ko00000				Bacteria	1UN01@1239,COG2144@1,COG2144@2	NA|NA|NA	S	AIR synthase related protein, N-terminal domain
GCA-001775255.1_2002	756499.Desde_0776	6.1e-76	291.2	Firmicutes	thiL_1			ko:K07123					ko00000				Bacteria	1UN01@1239,COG2144@1,COG2144@2	NA|NA|NA	S	AIR synthase related protein, N-terminal domain
GCA-003229065.1_147	756499.Desde_0776	1.3e-73	283.5	Firmicutes	thiL_1			ko:K07123					ko00000				Bacteria	1UN01@1239,COG2144@1,COG2144@2	NA|NA|NA	S	AIR synthase related protein, N-terminal domain
UBA2774_2022	756499.Desde_0776	3.6e-73	282	Firmicutes	thiL_1			ko:K07123					ko00000				Bacteria	1UN01@1239,COG2144@1,COG2144@2	NA|NA|NA	S	AIR synthase related protein, N-terminal domain
GCA-002898375.1_1907	756499.Desde_0776	1.7e-78	299.7	Firmicutes	thiL_1			ko:K07123					ko00000				Bacteria	1UN01@1239,COG2144@1,COG2144@2	NA|NA|NA	S	AIR synthase related protein, N-terminal domain
GCA-003252465.1_43	626887.J057_16375	5.6e-46	190.7	Alteromonadaceae													Bacteria	1RD31@1224,1S42C@1236,46BD8@72275,COG3791@1,COG3791@2	NA|NA|NA	S	Alanine acetyltransferase
GCA-004356555.1_101	309801.trd_1056	8.7e-97	360.5	Thermomicrobia	ald	GO:0000286,GO:0003674,GO:0003824,GO:0005575,GO:0005622,GO:0005623,GO:0005737,GO:0005829,GO:0006082,GO:0006520,GO:0006522,GO:0006524,GO:0006807,GO:0008150,GO:0008152,GO:0009056,GO:0009063,GO:0009078,GO:0009080,GO:0009653,GO:0009987,GO:0016054,GO:0016491,GO:0016638,GO:0019752,GO:0030154,GO:0030435,GO:0032502,GO:0043436,GO:0043934,GO:0044237,GO:0044238,GO:0044248,GO:0044281,GO:0044282,GO:0044424,GO:…	1.4.1.1	ko:K00259	ko00250,ko00430,ko01100,map00250,map00430,map01100		R00396	RC00008	ko00000,ko00001,ko01000			iAF987.Gmet_1099	Bacteria	27YU4@189775,2G68X@200795,COG0686@1,COG0686@2	NA|NA|NA	C	Alanine dehydrogenase/PNT, N-terminal domain
GCA-004356555.1_575	204669.Acid345_4187	9.4e-121	440.3	Acidobacteriia	pntA	GO:0000166,GO:0003674,GO:0005488,GO:0036094,GO:0043167,GO:0043168,GO:0048037,GO:0050662,GO:0051287,GO:0070403,GO:0097159,GO:1901265,GO:1901363	1.6.1.2	ko:K00324	ko00760,ko01100,map00760,map01100		R00112	RC00001	ko00000,ko00001,ko01000				Bacteria	2JM52@204432,3Y2S0@57723,COG3288@1,COG3288@2	NA|NA|NA	C	Alanine dehydrogenase/PNT, N-terminal domain
GCA-004356535.1_280	204669.Acid345_4187	9.4e-121	440.3	Acidobacteriia	pntA	GO:0000166,GO:0003674,GO:0005488,GO:0036094,GO:0043167,GO:0043168,GO:0048037,GO:0050662,GO:0051287,GO:0070403,GO:0097159,GO:1901265,GO:1901363	1.6.1.2	ko:K00324	ko00760,ko01100,map00760,map01100		R00112	RC00001	ko00000,ko00001,ko01000				Bacteria	2JM52@204432,3Y2S0@57723,COG3288@1,COG3288@2	NA|NA|NA	C	Alanine dehydrogenase/PNT, N-terminal domain
GCA-004356535.1_1030	309801.trd_1056	3.3e-96	358.6	Thermomicrobia	ald	GO:0000286,GO:0003674,GO:0003824,GO:0005575,GO:0005622,GO:0005623,GO:0005737,GO:0005829,GO:0006082,GO:0006520,GO:0006522,GO:0006524,GO:0006807,GO:0008150,GO:0008152,GO:0009056,GO:0009063,GO:0009078,GO:0009080,GO:0009653,GO:0009987,GO:0016054,GO:0016491,GO:0016638,GO:0019752,GO:0030154,GO:0030435,GO:0032502,GO:0043436,GO:0043934,GO:0044237,GO:0044238,GO:0044248,GO:0044281,GO:0044282,GO:0044424,GO:…	1.4.1.1	ko:K00259	ko00250,ko00430,ko01100,map00250,map00430,map01100		R00396	RC00008	ko00000,ko00001,ko01000			iAF987.Gmet_1099	Bacteria	27YU4@189775,2G68X@200795,COG0686@1,COG0686@2	NA|NA|NA	C	Alanine dehydrogenase/PNT, N-terminal domain
GCA-001443445.1_584	309801.trd_1056	1.2e-101	376.7	Thermomicrobia	ald	GO:0000286,GO:0003674,GO:0003824,GO:0005575,GO:0005622,GO:0005623,GO:0005737,GO:0005829,GO:0006082,GO:0006520,GO:0006522,GO:0006524,GO:0006807,GO:0008150,GO:0008152,GO:0009056,GO:0009063,GO:0009078,GO:0009080,GO:0009653,GO:0009987,GO:0016054,GO:0016491,GO:0016638,GO:0019752,GO:0030154,GO:0030435,GO:0032502,GO:0043436,GO:0043934,GO:0044237,GO:0044238,GO:0044248,GO:0044281,GO:0044282,GO:0044424,GO:…	1.4.1.1	ko:K00259	ko00250,ko00430,ko01100,map00250,map00430,map01100		R00396	RC00008	ko00000,ko00001,ko01000			iAF987.Gmet_1099	Bacteria	27YU4@189775,2G68X@200795,COG0686@1,COG0686@2	NA|NA|NA	C	Alanine dehydrogenase/PNT, N-terminal domain
GCA-003229065.1_1162	204669.Acid345_4187	4.7e-120	438	Acidobacteriia	pntA	GO:0000166,GO:0003674,GO:0005488,GO:0036094,GO:0043167,GO:0043168,GO:0048037,GO:0050662,GO:0051287,GO:0070403,GO:0097159,GO:1901265,GO:1901363	1.6.1.2	ko:K00324	ko00760,ko01100,map00760,map01100		R00112	RC00001	ko00000,ko00001,ko01000				Bacteria	2JM52@204432,3Y2S0@57723,COG3288@1,COG3288@2	NA|NA|NA	C	Alanine dehydrogenase/PNT, N-terminal domain
GCA-003232505.1_591	234267.Acid_3375	2.2e-37	161.8	Acidobacteria	pntA	GO:0000166,GO:0003674,GO:0005488,GO:0036094,GO:0043167,GO:0043168,GO:0048037,GO:0050662,GO:0051287,GO:0070403,GO:0097159,GO:1901265,GO:1901363	1.6.1.2	ko:K00324	ko00760,ko01100,map00760,map01100		R00112	RC00001	ko00000,ko00001,ko01000				Bacteria	3Y2S0@57723,COG3288@1,COG3288@2	NA|NA|NA	C	Alanine dehydrogenase/PNT, N-terminal domain
UBA2774_960	204669.Acid345_4187	2.1e-120	439.1	Acidobacteriia	pntA	GO:0000166,GO:0003674,GO:0005488,GO:0036094,GO:0043167,GO:0043168,GO:0048037,GO:0050662,GO:0051287,GO:0070403,GO:0097159,GO:1901265,GO:1901363	1.6.1.2	ko:K00324	ko00760,ko01100,map00760,map01100		R00112	RC00001	ko00000,ko00001,ko01000				Bacteria	2JM52@204432,3Y2S0@57723,COG3288@1,COG3288@2	NA|NA|NA	C	Alanine dehydrogenase/PNT, N-terminal domain
SBR1093_51	204669.Acid345_4187	1.6e-115	422.9	Acidobacteriia	pntA	GO:0000166,GO:0003674,GO:0005488,GO:0036094,GO:0043167,GO:0043168,GO:0048037,GO:0050662,GO:0051287,GO:0070403,GO:0097159,GO:1901265,GO:1901363	1.6.1.2	ko:K00324	ko00760,ko01100,map00760,map01100		R00112	RC00001	ko00000,ko00001,ko01000				Bacteria	2JM52@204432,3Y2S0@57723,COG3288@1,COG3288@2	NA|NA|NA	C	Alanine dehydrogenase/PNT, N-terminal domain
GCA-002898375.1_439	234267.Acid_3375	6.5e-117	427.6	Acidobacteria	pntA	GO:0000166,GO:0003674,GO:0005488,GO:0036094,GO:0043167,GO:0043168,GO:0048037,GO:0050662,GO:0051287,GO:0070403,GO:0097159,GO:1901265,GO:1901363	1.6.1.2	ko:K00324	ko00760,ko01100,map00760,map01100		R00112	RC00001	ko00000,ko00001,ko01000				Bacteria	3Y2S0@57723,COG3288@1,COG3288@2	NA|NA|NA	C	Alanine dehydrogenase/PNT, N-terminal domain
GCA-004356535.1_80	237368.SCABRO_02885	8.7e-142	510	Planctomycetes	adhA		1.1.1.1	ko:K13953	ko00010,ko00071,ko00350,ko00625,ko00626,ko00830,ko00980,ko00982,ko01100,ko01110,ko01120,ko01130,ko01220,map00010,map00071,map00350,map00625,map00626,map00830,map00980,map00982,map01100,map01110,map01120,map01130,map01220		R00623,R00754,R02124,R04880,R05233,R05234,R06917,R06927,R07105,R08281,R08306,R08310	RC00050,RC00087,RC00088,RC00099,RC00116,RC00649,RC01734,RC02273	ko00000,ko00001,ko01000				Bacteria	2IY4H@203682,COG1064@1,COG1064@2	NA|NA|NA	C	alcohol dehydrogenase
GCA-001443445.1_2051	251221	4.5e-122	444.1	Bacteria	gcd												Bacteria	COG1063@1,COG1063@2	NA|NA|NA	E	alcohol dehydrogenase
GCA-001775255.1_1411	237368.SCABRO_02885	4.6e-127	461.1	Planctomycetes	adhA		1.1.1.1	ko:K13953	ko00010,ko00071,ko00350,ko00625,ko00626,ko00830,ko00980,ko00982,ko01100,ko01110,ko01120,ko01130,ko01220,map00010,map00071,map00350,map00625,map00626,map00830,map00980,map00982,map01100,map01110,map01120,map01130,map01220		R00623,R00754,R02124,R04880,R05233,R05234,R06917,R06927,R07105,R08281,R08306,R08310	RC00050,RC00087,RC00088,RC00099,RC00116,RC00649,RC01734,RC02273	ko00000,ko00001,ko01000				Bacteria	2IY4H@203682,COG1064@1,COG1064@2	NA|NA|NA	C	alcohol dehydrogenase
GCA-008933205.1_1349	251221	1.9e-42	178.3	Bacteria	gcd												Bacteria	COG1063@1,COG1063@2	NA|NA|NA	E	alcohol dehydrogenase
GCA-003229065.1_1149	237368.SCABRO_02885	6.9e-131	473.8	Planctomycetes	adhA		1.1.1.1	ko:K13953	ko00010,ko00071,ko00350,ko00625,ko00626,ko00830,ko00980,ko00982,ko01100,ko01110,ko01120,ko01130,ko01220,map00010,map00071,map00350,map00625,map00626,map00830,map00980,map00982,map01100,map01110,map01120,map01130,map01220		R00623,R00754,R02124,R04880,R05233,R05234,R06917,R06927,R07105,R08281,R08306,R08310	RC00050,RC00087,RC00088,RC00099,RC00116,RC00649,RC01734,RC02273	ko00000,ko00001,ko01000				Bacteria	2IY4H@203682,COG1064@1,COG1064@2	NA|NA|NA	C	alcohol dehydrogenase
GCA-003252465.1_438	203119.Cthe_2579	2.9e-119	435.3	Ruminococcaceae			1.1.1.1	ko:K00001	ko00010,ko00071,ko00350,ko00625,ko00626,ko00830,ko00980,ko00982,ko01100,ko01110,ko01120,ko01130,ko01220,map00010,map00071,map00350,map00625,map00626,map00830,map00980,map00982,map01100,map01110,map01120,map01130,map01220		R00623,R00754,R02124,R04805,R04880,R05233,R05234,R06917,R06927,R07105,R08281,R08306,R08310	RC00050,RC00087,RC00088,RC00099,RC00116,RC00649,RC01734,RC02273	ko00000,ko00001,ko01000				Bacteria	1UGWW@1239,24A5G@186801,3WHCG@541000,COG1454@1,COG1454@2	NA|NA|NA	C	alcohol dehydrogenase
GCA-003232505.1_452	237368.SCABRO_02885	1.3e-129	469.5	Planctomycetes	adhA		1.1.1.1	ko:K13953	ko00010,ko00071,ko00350,ko00625,ko00626,ko00830,ko00980,ko00982,ko01100,ko01110,ko01120,ko01130,ko01220,map00010,map00071,map00350,map00625,map00626,map00830,map00980,map00982,map01100,map01110,map01120,map01130,map01220		R00623,R00754,R02124,R04880,R05233,R05234,R06917,R06927,R07105,R08281,R08306,R08310	RC00050,RC00087,RC00088,RC00099,RC00116,RC00649,RC01734,RC02273	ko00000,ko00001,ko01000				Bacteria	2IY4H@203682,COG1064@1,COG1064@2	NA|NA|NA	C	alcohol dehydrogenase
GCA-003232505.1_721	395961.Cyan7425_3872	2.3e-199	702.2	Bacteria													Bacteria	COG0673@1,COG0673@2,COG1063@1,COG1063@2	NA|NA|NA	E	alcohol dehydrogenase
UBA2774_76	237368.SCABRO_02885	4.8e-132	477.6	Planctomycetes	adhA		1.1.1.1	ko:K13953	ko00010,ko00071,ko00350,ko00625,ko00626,ko00830,ko00980,ko00982,ko01100,ko01110,ko01120,ko01130,ko01220,map00010,map00071,map00350,map00625,map00626,map00830,map00980,map00982,map01100,map01110,map01120,map01130,map01220		R00623,R00754,R02124,R04880,R05233,R05234,R06917,R06927,R07105,R08281,R08306,R08310	RC00050,RC00087,RC00088,RC00099,RC00116,RC00649,RC01734,RC02273	ko00000,ko00001,ko01000				Bacteria	2IY4H@203682,COG1064@1,COG1064@2	NA|NA|NA	C	alcohol dehydrogenase
GCA-004356555.1_582	247490.KSU1_C0515	6e-119	434.1	Planctomycetes			1.1.1.14	ko:K00008	ko00040,ko00051,ko01100,map00040,map00051,map01100	M00014	R00875,R01896	RC00085,RC00102	ko00000,ko00001,ko00002,ko01000				Bacteria	2J2DX@203682,COG1063@1,COG1063@2	NA|NA|NA	E	Alcohol dehydrogenase GroES-like domain
GCA-004356535.1_1303	247490.KSU1_C0515	6e-119	434.1	Planctomycetes			1.1.1.14	ko:K00008	ko00040,ko00051,ko01100,map00040,map00051,map01100	M00014	R00875,R01896	RC00085,RC00102	ko00000,ko00001,ko00002,ko01000				Bacteria	2J2DX@203682,COG1063@1,COG1063@2	NA|NA|NA	E	Alcohol dehydrogenase GroES-like domain
GCA-001443445.1_211	1262449.CP6013_3595	9.7e-14	82.8	Clostridiaceae	tdh		1.1.1.14	ko:K00008	ko00040,ko00051,ko01100,map00040,map00051,map01100	M00014	R00875,R01896	RC00085,RC00102	ko00000,ko00001,ko00002,ko01000				Bacteria	1TPWP@1239,248MY@186801,36VQ1@31979,COG1063@1,COG1063@2	NA|NA|NA	E	Alcohol dehydrogenase GroES-like domain
GCA-001443445.1_405	556268.OFAG_00693	2.9e-124	451.8	Oxalobacteraceae	adh		1.1.1.14	ko:K00008	ko00040,ko00051,ko01100,map00040,map00051,map01100	M00014	R00875,R01896	RC00085,RC00102	ko00000,ko00001,ko00002,ko01000				Bacteria	1MW6Y@1224,2VJB4@28216,474DA@75682,COG1063@1,COG1063@2	NA|NA|NA	C	Alcohol dehydrogenase GroES-like domain
GCA-001443445.1_696	247490.KSU1_C0515	4.3e-133	481.1	Planctomycetes			1.1.1.14	ko:K00008	ko00040,ko00051,ko01100,map00040,map00051,map01100	M00014	R00875,R01896	RC00085,RC00102	ko00000,ko00001,ko00002,ko01000				Bacteria	2J2DX@203682,COG1063@1,COG1063@2	NA|NA|NA	E	Alcohol dehydrogenase GroES-like domain
GCA-007571325.1_282	247490.KSU1_C0515	1.8e-91	342.8	Planctomycetes			1.1.1.14	ko:K00008	ko00040,ko00051,ko01100,map00040,map00051,map01100	M00014	R00875,R01896	RC00085,RC00102	ko00000,ko00001,ko00002,ko01000				Bacteria	2J2DX@203682,COG1063@1,COG1063@2	NA|NA|NA	E	Alcohol dehydrogenase GroES-like domain
GCA-001775255.1_79	247490.KSU1_C0515	4.8e-124	451.1	Planctomycetes			1.1.1.14	ko:K00008	ko00040,ko00051,ko01100,map00040,map00051,map01100	M00014	R00875,R01896	RC00085,RC00102	ko00000,ko00001,ko00002,ko01000				Bacteria	2J2DX@203682,COG1063@1,COG1063@2	NA|NA|NA	E	Alcohol dehydrogenase GroES-like domain
GCA-001775255.1_1704	1502852.FG94_05057	8.6e-121	440.3	Oxalobacteraceae	aDH		1.1.1.14	ko:K00008	ko00040,ko00051,ko01100,map00040,map00051,map01100	M00014	R00875,R01896	RC00085,RC00102	ko00000,ko00001,ko00002,ko01000				Bacteria	1MW6Y@1224,2VJB4@28216,474DA@75682,COG1063@1,COG1063@2	NA|NA|NA	C	Alcohol dehydrogenase GroES-like domain
GCA-008933205.1_1051	1502852.FG94_05057	1.3e-121	443	Oxalobacteraceae	aDH		1.1.1.14	ko:K00008	ko00040,ko00051,ko01100,map00040,map00051,map01100	M00014	R00875,R01896	RC00085,RC00102	ko00000,ko00001,ko00002,ko01000				Bacteria	1MW6Y@1224,2VJB4@28216,474DA@75682,COG1063@1,COG1063@2	NA|NA|NA	C	Alcohol dehydrogenase GroES-like domain
GCA-003229065.1_1528	247490.KSU1_C0515	3.8e-121	441.4	Planctomycetes			1.1.1.14	ko:K00008	ko00040,ko00051,ko01100,map00040,map00051,map01100	M00014	R00875,R01896	RC00085,RC00102	ko00000,ko00001,ko00002,ko01000				Bacteria	2J2DX@203682,COG1063@1,COG1063@2	NA|NA|NA	E	Alcohol dehydrogenase GroES-like domain
UBA2774_359	1502852.FG94_05057	1.6e-119	436	Oxalobacteraceae	aDH		1.1.1.14	ko:K00008	ko00040,ko00051,ko01100,map00040,map00051,map01100	M00014	R00875,R01896	RC00085,RC00102	ko00000,ko00001,ko00002,ko01000				Bacteria	1MW6Y@1224,2VJB4@28216,474DA@75682,COG1063@1,COG1063@2	NA|NA|NA	C	Alcohol dehydrogenase GroES-like domain
SBR1093_460	706587.Desti_0486	3.6e-116	424.9	Syntrophobacterales			1.1.1.14	ko:K00008	ko00040,ko00051,ko01100,map00040,map00051,map01100	M00014	R00875,R01896	RC00085,RC00102	ko00000,ko00001,ko00002,ko01000				Bacteria	1MV9A@1224,2MRF5@213462,2WPH7@28221,42SJQ@68525,COG1063@1,COG1063@2	NA|NA|NA	E	Alcohol dehydrogenase GroES-like domain
SBR1093_1472	556268.OFAG_00693	3.5e-122	444.9	Oxalobacteraceae	adh		1.1.1.14	ko:K00008	ko00040,ko00051,ko01100,map00040,map00051,map01100	M00014	R00875,R01896	RC00085,RC00102	ko00000,ko00001,ko00002,ko01000				Bacteria	1MW6Y@1224,2VJB4@28216,474DA@75682,COG1063@1,COG1063@2	NA|NA|NA	C	Alcohol dehydrogenase GroES-like domain
SBR1093_1940	686340.Metal_2122	5.6e-125	454.1	Methylococcales	adhA		1.1.1.1	ko:K13953	ko00010,ko00071,ko00350,ko00625,ko00626,ko00830,ko00980,ko00982,ko01100,ko01110,ko01120,ko01130,ko01220,map00010,map00071,map00350,map00625,map00626,map00830,map00980,map00982,map01100,map01110,map01120,map01130,map01220		R00623,R00754,R02124,R04880,R05233,R05234,R06917,R06927,R07105,R08281,R08306,R08310	RC00050,RC00087,RC00088,RC00099,RC00116,RC00649,RC01734,RC02273	ko00000,ko00001,ko01000				Bacteria	1MUTT@1224,1RPQC@1236,1XE7P@135618,COG1064@1,COG1064@2	NA|NA|NA	C	Alcohol dehydrogenase GroES-like domain
GCA-002898375.1_808	247490.KSU1_C0515	1.8e-123	449.1	Planctomycetes			1.1.1.14	ko:K00008	ko00040,ko00051,ko01100,map00040,map00051,map01100	M00014	R00875,R01896	RC00085,RC00102	ko00000,ko00001,ko00002,ko01000				Bacteria	2J2DX@203682,COG1063@1,COG1063@2	NA|NA|NA	E	Alcohol dehydrogenase GroES-like domain
GCA-002898375.1_1316	556268.OFAG_00693	9.5e-128	463.4	Oxalobacteraceae	adh		1.1.1.14	ko:K00008	ko00040,ko00051,ko01100,map00040,map00051,map01100	M00014	R00875,R01896	RC00085,RC00102	ko00000,ko00001,ko00002,ko01000				Bacteria	1MW6Y@1224,2VJB4@28216,474DA@75682,COG1063@1,COG1063@2	NA|NA|NA	C	Alcohol dehydrogenase GroES-like domain
GCA-002898375.1_1423	880073.Calab_3175	4.3e-141	507.7	unclassified Bacteria	adhA		1.1.1.1	ko:K13953	ko00010,ko00071,ko00350,ko00625,ko00626,ko00830,ko00980,ko00982,ko01100,ko01110,ko01120,ko01130,ko01220,map00010,map00071,map00350,map00625,map00626,map00830,map00980,map00982,map01100,map01110,map01120,map01130,map01220		R00623,R00754,R02124,R04880,R05233,R05234,R06917,R06927,R07105,R08281,R08306,R08310	RC00050,RC00087,RC00088,RC00099,RC00116,RC00649,RC01734,RC02273	ko00000,ko00001,ko01000				Bacteria	2NP06@2323,COG1064@1,COG1064@2	NA|NA|NA	S	Alcohol dehydrogenase GroES-like domain
GCA-004356555.1_1575	479434.Sthe_1653	2.1e-133	482.6	Thermomicrobia			1.2.1.3,1.2.1.9	ko:K00128,ko:K00131	ko00010,ko00030,ko00053,ko00071,ko00280,ko00310,ko00330,ko00340,ko00380,ko00410,ko00561,ko00620,ko00625,ko00903,ko00981,ko01100,ko01110,ko01120,ko01130,ko01200,map00010,map00030,map00053,map00071,map00280,map00310,map00330,map00340,map00380,map00410,map00561,map00620,map00625,map00903,map00981,map01100,map01110,map01120,map01130,map01200	M00135,M00308,M00633	R00264,R00631,R00710,R00904,R01058,R01752,R01986,R02549,R02678,R02940,R02957,R03283,R03869,R04065,R04506,R04903,R05050,R05237,R05238,R05286,R06366,R08146	RC00047,RC00071,RC00080,RC00186,RC00218,RC00242,RC00816,RC01500	ko00000,ko00001,ko00002,ko01000				Bacteria	27XK3@189775,2G5NY@200795,COG1012@1,COG1012@2	NA|NA|NA	C	Aldehyde dehydrogenase family
GCA-004356535.1_129	240302.BN982_03277	1.3e-148	533.1	Halobacillus													Bacteria	1TP4S@1239,3NDEH@45667,4H9MF@91061,COG1012@1,COG1012@2	NA|NA|NA	C	Aldehyde dehydrogenase family
GCA-004356535.1_1566	479434.Sthe_1653	2.1e-133	482.6	Thermomicrobia			1.2.1.3,1.2.1.9	ko:K00128,ko:K00131	ko00010,ko00030,ko00053,ko00071,ko00280,ko00310,ko00330,ko00340,ko00380,ko00410,ko00561,ko00620,ko00625,ko00903,ko00981,ko01100,ko01110,ko01120,ko01130,ko01200,map00010,map00030,map00053,map00071,map00280,map00310,map00330,map00340,map00380,map00410,map00561,map00620,map00625,map00903,map00981,map01100,map01110,map01120,map01130,map01200	M00135,M00308,M00633	R00264,R00631,R00710,R00904,R01058,R01752,R01986,R02549,R02678,R02940,R02957,R03283,R03869,R04065,R04506,R04903,R05050,R05237,R05238,R05286,R06366,R08146	RC00047,RC00071,RC00080,RC00186,RC00218,RC00242,RC00816,RC01500	ko00000,ko00001,ko00002,ko01000				Bacteria	27XK3@189775,2G5NY@200795,COG1012@1,COG1012@2	NA|NA|NA	C	Aldehyde dehydrogenase family
GCA-007571325.1_1079	1232410.KI421412_gene396	7.2e-138	497.3	Desulfuromonadales	proA	GO:0003674,GO:0003824,GO:0004350,GO:0005488,GO:0005515,GO:0005575,GO:0005622,GO:0005623,GO:0005737,GO:0005829,GO:0005886,GO:0006082,GO:0006520,GO:0006560,GO:0006561,GO:0006807,GO:0008150,GO:0008152,GO:0008652,GO:0009058,GO:0009064,GO:0009084,GO:0009987,GO:0016020,GO:0016053,GO:0016491,GO:0016620,GO:0016903,GO:0017144,GO:0018130,GO:0019752,GO:0042802,GO:0043436,GO:0044237,GO:0044238,GO:0044249,GO:…	1.2.1.41,1.2.1.81	ko:K00147,ko:K15515	ko00330,ko00332,ko01100,ko01110,ko01130,ko01230,map00330,map00332,map01100,map01110,map01130,map01230	M00015	R03313	RC00684	ko00000,ko00001,ko00002,ko01000			iB21_1397.B21_00243,iECBD_1354.ECBD_3376,iECB_1328.ECB_00240,iECD_1391.ECD_00240,iLJ478.TM0293,iNJ661.Rv2427c,iYL1228.KPN_00280,iYO844.BSU13130	Bacteria	1MUGJ@1224,2WJB8@28221,42ME0@68525,43S6R@69541,COG0014@1,COG0014@2	NA|NA|NA	E	Aldehyde dehydrogenase family
GCA-007571035.1_76	1232410.KI421412_gene396	1.6e-137	496.1	Desulfuromonadales	proA	GO:0003674,GO:0003824,GO:0004350,GO:0005488,GO:0005515,GO:0005575,GO:0005622,GO:0005623,GO:0005737,GO:0005829,GO:0005886,GO:0006082,GO:0006520,GO:0006560,GO:0006561,GO:0006807,GO:0008150,GO:0008152,GO:0008652,GO:0009058,GO:0009064,GO:0009084,GO:0009987,GO:0016020,GO:0016053,GO:0016491,GO:0016620,GO:0016903,GO:0017144,GO:0018130,GO:0019752,GO:0042802,GO:0043436,GO:0044237,GO:0044238,GO:0044249,GO:…	1.2.1.41,1.2.1.81	ko:K00147,ko:K15515	ko00330,ko00332,ko01100,ko01110,ko01130,ko01230,map00330,map00332,map01100,map01110,map01130,map01230	M00015	R03313	RC00684	ko00000,ko00001,ko00002,ko01000			iB21_1397.B21_00243,iECBD_1354.ECBD_3376,iECB_1328.ECB_00240,iECD_1391.ECD_00240,iLJ478.TM0293,iNJ661.Rv2427c,iYL1228.KPN_00280,iYO844.BSU13130	Bacteria	1MUGJ@1224,2WJB8@28221,42ME0@68525,43S6R@69541,COG0014@1,COG0014@2	NA|NA|NA	E	Aldehyde dehydrogenase family
GCA-003229065.1_880	1382356.JQMP01000004_gene337	3.2e-134	485.3	Thermomicrobia			1.2.1.3,1.2.1.9	ko:K00128,ko:K00131	ko00010,ko00030,ko00053,ko00071,ko00280,ko00310,ko00330,ko00340,ko00380,ko00410,ko00561,ko00620,ko00625,ko00903,ko00981,ko01100,ko01110,ko01120,ko01130,ko01200,map00010,map00030,map00053,map00071,map00280,map00310,map00330,map00340,map00380,map00410,map00561,map00620,map00625,map00903,map00981,map01100,map01110,map01120,map01130,map01200	M00135,M00308,M00633	R00264,R00631,R00710,R00904,R01058,R01752,R01986,R02549,R02678,R02940,R02957,R03283,R03869,R04065,R04506,R04903,R05050,R05237,R05238,R05286,R06366,R08146	RC00047,RC00071,RC00080,RC00186,RC00218,RC00242,RC00816,RC01500	ko00000,ko00001,ko00002,ko01000				Bacteria	27XK3@189775,2G5NY@200795,COG1012@1,COG1012@2	NA|NA|NA	C	Aldehyde dehydrogenase family
GCA-003229065.1_1032	1232410.KI421412_gene396	3.3e-142	511.5	Desulfuromonadales	proA	GO:0003674,GO:0003824,GO:0004350,GO:0005488,GO:0005515,GO:0005575,GO:0005622,GO:0005623,GO:0005737,GO:0005829,GO:0005886,GO:0006082,GO:0006520,GO:0006560,GO:0006561,GO:0006807,GO:0008150,GO:0008152,GO:0008652,GO:0009058,GO:0009064,GO:0009084,GO:0009987,GO:0016020,GO:0016053,GO:0016491,GO:0016620,GO:0016903,GO:0017144,GO:0018130,GO:0019752,GO:0042802,GO:0043436,GO:0044237,GO:0044238,GO:0044249,GO:…	1.2.1.41,1.2.1.81	ko:K00147,ko:K15515	ko00330,ko00332,ko01100,ko01110,ko01130,ko01230,map00330,map00332,map01100,map01110,map01130,map01230	M00015	R03313	RC00684	ko00000,ko00001,ko00002,ko01000			iB21_1397.B21_00243,iECBD_1354.ECBD_3376,iECB_1328.ECB_00240,iECD_1391.ECD_00240,iLJ478.TM0293,iNJ661.Rv2427c,iYL1228.KPN_00280,iYO844.BSU13130	Bacteria	1MUGJ@1224,2WJB8@28221,42ME0@68525,43S6R@69541,COG0014@1,COG0014@2	NA|NA|NA	E	Aldehyde dehydrogenase family
GCA-003232505.1_517	525904.Tter_1239	2.5e-71	275.4	unclassified Bacteria			1.2.1.3,1.2.1.9	ko:K00128,ko:K00131	ko00010,ko00030,ko00053,ko00071,ko00280,ko00310,ko00330,ko00340,ko00380,ko00410,ko00561,ko00620,ko00625,ko00903,ko00981,ko01100,ko01110,ko01120,ko01130,ko01200,map00010,map00030,map00053,map00071,map00280,map00310,map00330,map00340,map00380,map00410,map00561,map00620,map00625,map00903,map00981,map01100,map01110,map01120,map01130,map01200	M00135,M00308,M00633	R00264,R00631,R00710,R00904,R01058,R01752,R01986,R02549,R02678,R02940,R02957,R03283,R03869,R04065,R04506,R04903,R05050,R05237,R05238,R05286,R06366,R08146	RC00047,RC00071,RC00080,RC00186,RC00218,RC00242,RC00816,RC01500	ko00000,ko00001,ko00002,ko01000				Bacteria	2NNW6@2323,COG1012@1,COG1012@2	NA|NA|NA	C	Aldehyde dehydrogenase family
UBA2774_1231	1382356.JQMP01000004_gene337	1.7e-132	479.6	Thermomicrobia			1.2.1.3,1.2.1.9	ko:K00128,ko:K00131	ko00010,ko00030,ko00053,ko00071,ko00280,ko00310,ko00330,ko00340,ko00380,ko00410,ko00561,ko00620,ko00625,ko00903,ko00981,ko01100,ko01110,ko01120,ko01130,ko01200,map00010,map00030,map00053,map00071,map00280,map00310,map00330,map00340,map00380,map00410,map00561,map00620,map00625,map00903,map00981,map01100,map01110,map01120,map01130,map01200	M00135,M00308,M00633	R00264,R00631,R00710,R00904,R01058,R01752,R01986,R02549,R02678,R02940,R02957,R03283,R03869,R04065,R04506,R04903,R05050,R05237,R05238,R05286,R06366,R08146	RC00047,RC00071,RC00080,RC00186,RC00218,RC00242,RC00816,RC01500	ko00000,ko00001,ko00002,ko01000				Bacteria	27XK3@189775,2G5NY@200795,COG1012@1,COG1012@2	NA|NA|NA	C	Aldehyde dehydrogenase family
GCA-002898375.1_1536	479434.Sthe_1653	8.7e-140	503.8	Thermomicrobia			1.2.1.3,1.2.1.9	ko:K00128,ko:K00131	ko00010,ko00030,ko00053,ko00071,ko00280,ko00310,ko00330,ko00340,ko00380,ko00410,ko00561,ko00620,ko00625,ko00903,ko00981,ko01100,ko01110,ko01120,ko01130,ko01200,map00010,map00030,map00053,map00071,map00280,map00310,map00330,map00340,map00380,map00410,map00561,map00620,map00625,map00903,map00981,map01100,map01110,map01120,map01130,map01200	M00135,M00308,M00633	R00264,R00631,R00710,R00904,R01058,R01752,R01986,R02549,R02678,R02940,R02957,R03283,R03869,R04065,R04506,R04903,R05050,R05237,R05238,R05286,R06366,R08146	RC00047,RC00071,RC00080,RC00186,RC00218,RC00242,RC00816,RC01500	ko00000,ko00001,ko00002,ko01000				Bacteria	27XK3@189775,2G5NY@200795,COG1012@1,COG1012@2	NA|NA|NA	C	Aldehyde dehydrogenase family
GCA-004356555.1_1436	1268072.PSAB_10140	1.4e-133	482.6	Paenibacillaceae	yhdN												Bacteria	1TPIY@1239,26S2B@186822,4HA4Q@91061,COG0667@1,COG0667@2	NA|NA|NA	C	aldo keto reductase
GCA-004356535.1_177	1268072.PSAB_10140	1.4e-133	482.6	Paenibacillaceae	yhdN												Bacteria	1TPIY@1239,26S2B@186822,4HA4Q@91061,COG0667@1,COG0667@2	NA|NA|NA	C	aldo keto reductase
GCA-001443445.1_1933	224324.aq_323	1.6e-85	323.2	Aquificae				ko:K06888					ko00000				Bacteria	2G4NK@200783,COG0667@1,COG0667@2	NA|NA|NA	C	aldo keto reductase
GCA-007571325.1_432	1268072.PSAB_10140	6.4e-118	430.6	Paenibacillaceae	yhdN												Bacteria	1TPIY@1239,26S2B@186822,4HA4Q@91061,COG0667@1,COG0667@2	NA|NA|NA	C	aldo keto reductase
GCA-007571035.1_35	1268072.PSAB_10140	2.9e-118	431.8	Paenibacillaceae	yhdN												Bacteria	1TPIY@1239,26S2B@186822,4HA4Q@91061,COG0667@1,COG0667@2	NA|NA|NA	C	aldo keto reductase
GCA-003229065.1_1278	1268072.PSAB_10140	3.3e-130	471.5	Paenibacillaceae	yhdN												Bacteria	1TPIY@1239,26S2B@186822,4HA4Q@91061,COG0667@1,COG0667@2	NA|NA|NA	C	aldo keto reductase
UBA2774_1055	1268072.PSAB_10140	7.1e-133	480.3	Paenibacillaceae	yhdN												Bacteria	1TPIY@1239,26S2B@186822,4HA4Q@91061,COG0667@1,COG0667@2	NA|NA|NA	C	aldo keto reductase
SBR1093_1267	1268072.PSAB_10140	3e-131	474.9	Paenibacillaceae	yhdN												Bacteria	1TPIY@1239,26S2B@186822,4HA4Q@91061,COG0667@1,COG0667@2	NA|NA|NA	C	aldo keto reductase
GCA-002898375.1_483	224324.aq_323	8.3e-82	310.8	Aquificae				ko:K06888					ko00000				Bacteria	2G4NK@200783,COG0667@1,COG0667@2	NA|NA|NA	C	aldo keto reductase
GCA-002898375.1_1833	1268072.PSAB_10140	3.3e-138	498	Paenibacillaceae	yhdN												Bacteria	1TPIY@1239,26S2B@186822,4HA4Q@91061,COG0667@1,COG0667@2	NA|NA|NA	C	aldo keto reductase
GCA-004356555.1_409	1449063.JMLS01000057_gene6174	4.6e-58	231.5	Paenibacillaceae													Bacteria	1TPM1@1239,26RGD@186822,4HBIQ@91061,COG0656@1,COG0656@2	NA|NA|NA	S	Aldo keto reductases, related to diketogulonate reductase
GCA-004356535.1_305	1449063.JMLS01000057_gene6174	4.6e-58	231.5	Paenibacillaceae													Bacteria	1TPM1@1239,26RGD@186822,4HBIQ@91061,COG0656@1,COG0656@2	NA|NA|NA	S	Aldo keto reductases, related to diketogulonate reductase
GCA-007571325.1_403	1449063.JMLS01000057_gene6174	3.8e-57	228.4	Paenibacillaceae													Bacteria	1TPM1@1239,26RGD@186822,4HBIQ@91061,COG0656@1,COG0656@2	NA|NA|NA	S	Aldo keto reductases, related to diketogulonate reductase
GCA-001775255.1_1037	1449063.JMLS01000057_gene6174	2e-61	242.7	Paenibacillaceae													Bacteria	1TPM1@1239,26RGD@186822,4HBIQ@91061,COG0656@1,COG0656@2	NA|NA|NA	S	Aldo keto reductases, related to diketogulonate reductase
GCA-003229065.1_1245	1449063.JMLS01000057_gene6174	2.4e-59	235.7	Paenibacillaceae													Bacteria	1TPM1@1239,26RGD@186822,4HBIQ@91061,COG0656@1,COG0656@2	NA|NA|NA	S	Aldo keto reductases, related to diketogulonate reductase
SBR1093_1545	1449063.JMLS01000057_gene6174	1.1e-59	236.9	Paenibacillaceae													Bacteria	1TPM1@1239,26RGD@186822,4HBIQ@91061,COG0656@1,COG0656@2	NA|NA|NA	S	Aldo keto reductases, related to diketogulonate reductase
GCA-004356555.1_159	1499967.BAYZ01000176_gene5631	9.4e-98	363.6	Bacteria			1.1.1.65	ko:K05275	ko00750,ko01100,ko01120,map00750,map01100,map01120		R01708	RC00116	ko00000,ko00001,ko01000				Bacteria	COG0656@1,COG0656@2	NA|NA|NA	S	aldo-keto reductase (NADP) activity
GCA-004356535.1_792	1499967.BAYZ01000176_gene5631	9.4e-98	363.6	Bacteria			1.1.1.65	ko:K05275	ko00750,ko01100,ko01120,map00750,map01100,map01120		R01708	RC00116	ko00000,ko00001,ko01000				Bacteria	COG0656@1,COG0656@2	NA|NA|NA	S	aldo-keto reductase (NADP) activity
GCA-008933205.1_985	234267.Acid_0846	2.7e-58	232.3	Bacteria	MA20_17035												Bacteria	COG0656@1,COG0656@2	NA|NA|NA	S	aldo-keto reductase (NADP) activity
GCA-003229065.1_1229	1499967.BAYZ01000176_gene5631	9.3e-93	347.1	Bacteria			1.1.1.65	ko:K05275	ko00750,ko01100,ko01120,map00750,map01100,map01120		R01708	RC00116	ko00000,ko00001,ko01000				Bacteria	COG0656@1,COG0656@2	NA|NA|NA	S	aldo-keto reductase (NADP) activity
UBA2774_1646	1499967.BAYZ01000176_gene5631	2.2e-94	352.4	Bacteria			1.1.1.65	ko:K05275	ko00750,ko01100,ko01120,map00750,map01100,map01120		R01708	RC00116	ko00000,ko00001,ko01000				Bacteria	COG0656@1,COG0656@2	NA|NA|NA	S	aldo-keto reductase (NADP) activity
GCA-001443445.1_2066	1121405.dsmv_3719	1.6e-70	273.1	Desulfobacterales													Bacteria	1MVEH@1224,2MI64@213118,2WKUR@28221,42MDR@68525,COG0667@1,COG0667@2	NA|NA|NA	C	Aldo/keto reductase family
GCA-001775255.1_1863	204536.SULAZ_1263	2.9e-100	371.7	Aquificae	yhdN												Bacteria	2G4GV@200783,COG0667@1,COG0667@2	NA|NA|NA	C	Aldo/keto reductase family
SBR1093_2140	1408473.JHXO01000003_gene2554	3.7e-123	448	Bacteroidia	mocA		1.1.1.91	ko:K05882					ko00000,ko01000				Bacteria	2FRNP@200643,4NEDK@976,COG0667@1,COG0667@2	NA|NA|NA	C	Aldo/keto reductase family
SBR1093_2298	378806.STAUR_0766	1.4e-91	343.2	Proteobacteria	tas	GO:0005575,GO:0005618,GO:0005623,GO:0005886,GO:0016020,GO:0030312,GO:0044464,GO:0071944	1.1.1.65	ko:K05275	ko00750,ko01100,ko01120,map00750,map01100,map01120		R01708	RC00116	ko00000,ko00001,ko01000				Bacteria	1R8HH@1224,COG0667@1,COG0667@2	NA|NA|NA	C	Aldo/keto reductase family
GCA-002898375.1_1748	926549.KI421517_gene1259	2.7e-97	362.1	Cytophagia			1.1.1.65	ko:K05275	ko00750,ko01100,ko01120,map00750,map01100,map01120		R01708	RC00116	ko00000,ko00001,ko01000				Bacteria	47MZY@768503,4NK47@976,COG0656@1,COG0656@2	NA|NA|NA	S	Aldo/keto reductase family
GCA-001443445.1_429	243233.MCA0587	1.8e-47	197.2	Proteobacteria													Bacteria	1RBSF@1224,28NTH@1,2ZBS4@2	NA|NA|NA	S	Alginate export
GCA-003229065.1_1915	880072.Desac_0461	6.1e-39	167.9	Proteobacteria													Bacteria	1RBSF@1224,28NTH@1,2ZBS4@2	NA|NA|NA	S	Alginate export
GCA-003252465.1_230	365044.Pnap_2178	1.6e-49	203.4	Betaproteobacteria	algE			ko:K16081					ko00000,ko02000	1.B.13.1			Bacteria	1RF6F@1224,2A2RR@1,2VYJ0@28216,30R50@2	NA|NA|NA	S	Alginate export
UBA2774_1382	1131553.JIBI01000026_gene61	1.3e-14	87	Nitrosomonadales													Bacteria	1RBSF@1224,28NTH@1,2WB6P@28216,2ZBS4@2,372FD@32003	NA|NA|NA	S	Alginate export
UBA2774_2276	243233.MCA0587	4.2e-44	186	Proteobacteria													Bacteria	1RBSF@1224,28NTH@1,2ZBS4@2	NA|NA|NA	S	Alginate export
SBR1093_1396	365044.Pnap_2178	5.2e-38	165.6	Betaproteobacteria	algE			ko:K16081					ko00000,ko02000	1.B.13.1			Bacteria	1RF6F@1224,2A2RR@1,2VYJ0@28216,30R50@2	NA|NA|NA	S	Alginate export
GCA-001443445.1_417	1158345.JNLL01000001_gene2014	1.5e-52	213.8	Bacteria	nosD			ko:K07218					ko00000				Bacteria	COG3420@1,COG3420@2	NA|NA|NA	P	alginic acid biosynthetic process
GCA-001443445.1_902	555779.Dthio_PD2731	5.1e-32	146	Proteobacteria			3.2.1.1	ko:K01176,ko:K11894	ko00500,ko01100,ko04973,map00500,map01100,map04973		R02108,R02112,R11262		ko00000,ko00001,ko01000,ko02044	3.A.23.1	GH13		Bacteria	1NNA4@1224,COG3266@1,COG3266@2,COG3420@1,COG3420@2	NA|NA|NA	P	alginic acid biosynthetic process
GCA-001775255.1_1388	926550.CLDAP_07170	3.7e-95	355.5	Bacteria	nosD			ko:K07218					ko00000				Bacteria	COG3420@1,COG3420@2	NA|NA|NA	P	alginic acid biosynthetic process
GCA-003232505.1_928	926550.CLDAP_07170	1.5e-40	173.3	Bacteria	nosD			ko:K07218					ko00000				Bacteria	COG3420@1,COG3420@2	NA|NA|NA	P	alginic acid biosynthetic process
GCA-007571325.1_817	225937.HP15_3367	6.8e-163	580.9	Alteromonadaceae	phoD		3.1.3.1	ko:K01113,ko:K07004	ko00790,ko01100,ko02020,map00790,map01100,map02020	M00126	R04620	RC00017	ko00000,ko00001,ko00002,ko01000				Bacteria	1MWAF@1224,1RNY4@1236,464EY@72275,COG3540@1,COG3540@2	NA|NA|NA	P	alkaline phosphatase
GCA-004356555.1_876	56110.Oscil6304_2867	9.5e-48	196.4	Oscillatoriales			1.11.1.15	ko:K03564					ko00000,ko01000				Bacteria	1G59X@1117,1HAY7@1150,COG1225@1,COG1225@2	NA|NA|NA	O	Alkyl hydroperoxide reductase
GCA-004356535.1_161	56110.Oscil6304_2867	9.5e-48	196.4	Oscillatoriales			1.11.1.15	ko:K03564					ko00000,ko01000				Bacteria	1G59X@1117,1HAY7@1150,COG1225@1,COG1225@2	NA|NA|NA	O	Alkyl hydroperoxide reductase
GCA-001775255.1_1256	292563.Cyast_2091	6.2e-45	187.2	Cyanobacteria			1.11.1.15	ko:K03564					ko00000,ko01000				Bacteria	1G59X@1117,COG1225@1,COG1225@2	NA|NA|NA	O	Alkyl hydroperoxide reductase
UBA2774_1866	56110.Oscil6304_2867	6.6e-47	193.7	Oscillatoriales			1.11.1.15	ko:K03564					ko00000,ko01000				Bacteria	1G59X@1117,1HAY7@1150,COG1225@1,COG1225@2	NA|NA|NA	O	Alkyl hydroperoxide reductase
GCA-003229065.1_1849	420662.Mpe_A1488	9.1e-46	190.3	Betaproteobacteria													Bacteria	1RD2X@1224,2VQ4B@28216,COG1225@1,COG1225@2	NA|NA|NA	O	alkyl hydroperoxide reductase Thiol specific antioxidant Mal allergen
UBA2774_1185	420662.Mpe_A1488	1e-44	186.8	Betaproteobacteria													Bacteria	1RD2X@1224,2VQ4B@28216,COG1225@1,COG1225@2	NA|NA|NA	O	alkyl hydroperoxide reductase Thiol specific antioxidant Mal allergen
GCA-004356535.1_835	246200.SPO3036	5.9e-275	953.4	Ruegeria	BDS1												Bacteria	1MU82@1224,2TSM1@28211,4ND2Q@97050,COG2015@1,COG2015@2	NA|NA|NA	Q	Alkyl sulfatase dimerisation
GCA-008933205.1_21	1218075.BAYA01000025_gene5362	8e-261	906.4	Burkholderiaceae	sepA												Bacteria	1K5Q5@119060,1MU82@1224,2VJ5N@28216,COG2015@1,COG2015@2	NA|NA|NA	Q	Alkyl sulfatase dimerisation
GCA-003229065.1_1676	246200.SPO3036	1.1e-134	486.5	Ruegeria	BDS1												Bacteria	1MU82@1224,2TSM1@28211,4ND2Q@97050,COG2015@1,COG2015@2	NA|NA|NA	Q	Alkyl sulfatase dimerisation
SBR1093_2301	1123020.AUIE01000035_gene5275	1.2e-267	929.1	Pseudomonas aeruginosa group	yjcS												Bacteria	1MU82@1224,1RMHR@1236,1YCRW@136841,COG2015@1,COG2015@2	NA|NA|NA	Q	Alkyl sulfatase dimerisation
GCA-001775255.1_1119	626887.J057_02190	3.5e-28	131.7	Gammaproteobacteria													Bacteria	1MZ84@1224,1SFYU@1236,COG2340@1,COG2340@2	NA|NA|NA	S	Allergen V5 Tpx-1 family protein
GCA-004356555.1_635	639282.DEFDS_1950	1.9e-22	111.7	Deferribacteres	gatC		6.3.5.6,6.3.5.7	ko:K02435	ko00970,ko01100,map00970,map01100		R03905,R04212	RC00010	ko00000,ko00001,ko01000,ko03029			iAF987.Gmet_0076	Bacteria	2GFZU@200930,COG0721@1,COG0721@2	NA|NA|NA	J	Allows the formation of correctly charged Asn-tRNA(Asn) or Gln-tRNA(Gln) through the transamidation of misacylated Asp- tRNA(Asn) or Glu-tRNA(Gln) in organisms which lack either or both of asparaginyl-tRNA or glutaminyl-tRNA synthetases. The reaction takes place in the presence of glutamine and ATP through an activated phospho-Asp-tRNA(Asn) or phospho-Glu-tRNA(Gln)
GCA-004356555.1_1422	667014.Thein_1320	4.2e-171	607.8	Thermodesulfobacteria	gatB	GO:0003674,GO:0003824,GO:0006082,GO:0006139,GO:0006399,GO:0006520,GO:0006725,GO:0006807,GO:0008150,GO:0008152,GO:0009987,GO:0016070,GO:0016874,GO:0016879,GO:0016884,GO:0019752,GO:0034641,GO:0034660,GO:0043038,GO:0043039,GO:0043170,GO:0043436,GO:0044237,GO:0044238,GO:0044281,GO:0046483,GO:0050567,GO:0070681,GO:0071704,GO:0090304,GO:0140098,GO:0140101,GO:1901360,GO:1901564	6.1.1.12,6.3.5.6,6.3.5.7	ko:K01876,ko:K02434	ko00970,ko01100,map00970,map01100	M00359,M00360	R03905,R04212,R05577	RC00010,RC00055,RC00523	ko00000,ko00001,ko00002,ko01000,ko01007,ko03016,ko03029				Bacteria	2GGT5@200940,COG0064@1,COG0064@2	NA|NA|NA	J	Allows the formation of correctly charged Asn-tRNA(Asn) or Gln-tRNA(Gln) through the transamidation of misacylated Asp- tRNA(Asn) or Glu-tRNA(Gln) in organisms which lack either or both of asparaginyl-tRNA or glutaminyl-tRNA synthetases. The reaction takes place in the presence of glutamine and ATP through an activated phospho-Asp-tRNA(Asn) or phospho-Glu-tRNA(Gln)
GCA-004356535.1_1112	639282.DEFDS_1950	1.9e-22	111.7	Deferribacteres	gatC		6.3.5.6,6.3.5.7	ko:K02435	ko00970,ko01100,map00970,map01100		R03905,R04212	RC00010	ko00000,ko00001,ko01000,ko03029			iAF987.Gmet_0076	Bacteria	2GFZU@200930,COG0721@1,COG0721@2	NA|NA|NA	J	Allows the formation of correctly charged Asn-tRNA(Asn) or Gln-tRNA(Gln) through the transamidation of misacylated Asp- tRNA(Asn) or Glu-tRNA(Gln) in organisms which lack either or both of asparaginyl-tRNA or glutaminyl-tRNA synthetases. The reaction takes place in the presence of glutamine and ATP through an activated phospho-Asp-tRNA(Asn) or phospho-Glu-tRNA(Gln)
GCA-001443445.1_164	289376.THEYE_A1151	2.1e-178	632.1	Nitrospirae	gatB	GO:0003674,GO:0003824,GO:0006082,GO:0006139,GO:0006399,GO:0006520,GO:0006725,GO:0006807,GO:0008150,GO:0008152,GO:0009987,GO:0016070,GO:0016874,GO:0016879,GO:0016884,GO:0019752,GO:0034641,GO:0034660,GO:0043038,GO:0043039,GO:0043170,GO:0043436,GO:0044237,GO:0044238,GO:0044281,GO:0046483,GO:0050567,GO:0070681,GO:0071704,GO:0090304,GO:0140098,GO:0140101,GO:1901360,GO:1901564	6.1.1.12,6.3.5.6,6.3.5.7	ko:K01876,ko:K02434	ko00970,ko01100,map00970,map01100	M00359,M00360	R03905,R04212,R05577	RC00010,RC00055,RC00523	ko00000,ko00001,ko00002,ko01000,ko01007,ko03016,ko03029				Bacteria	3J0FK@40117,COG0064@1,COG0064@2	NA|NA|NA	J	Allows the formation of correctly charged Asn-tRNA(Asn) or Gln-tRNA(Gln) through the transamidation of misacylated Asp- tRNA(Asn) or Glu-tRNA(Gln) in organisms which lack either or both of asparaginyl-tRNA or glutaminyl-tRNA synthetases. The reaction takes place in the presence of glutamine and ATP through an activated phospho-Asp-tRNA(Asn) or phospho-Glu-tRNA(Gln)
GCA-001443445.1_2178	667014.Thein_0523	1e-23	115.9	Thermodesulfobacteria	gatC		6.3.5.6,6.3.5.7	ko:K02435	ko00970,ko01100,map00970,map01100		R03905,R04212	RC00010	ko00000,ko00001,ko01000,ko03029			iAF987.Gmet_0076	Bacteria	2GI03@200940,COG0721@1,COG0721@2	NA|NA|NA	J	Allows the formation of correctly charged Asn-tRNA(Asn) or Gln-tRNA(Gln) through the transamidation of misacylated Asp- tRNA(Asn) or Glu-tRNA(Gln) in organisms which lack either or both of asparaginyl-tRNA or glutaminyl-tRNA synthetases. The reaction takes place in the presence of glutamine and ATP through an activated phospho-Asp-tRNA(Asn) or phospho-Glu-tRNA(Gln)
GCA-007571325.1_759	1123371.ATXH01000006_gene874	2.9e-18	98.2	Thermodesulfobacteria	gatC		6.3.5.6,6.3.5.7	ko:K02435	ko00970,ko01100,map00970,map01100		R03905,R04212	RC00010	ko00000,ko00001,ko01000,ko03029			iAF987.Gmet_0076	Bacteria	2GI03@200940,COG0721@1,COG0721@2	NA|NA|NA	J	Allows the formation of correctly charged Asn-tRNA(Asn) or Gln-tRNA(Gln) through the transamidation of misacylated Asp- tRNA(Asn) or Glu-tRNA(Gln) in organisms which lack either or both of asparaginyl-tRNA or glutaminyl-tRNA synthetases. The reaction takes place in the presence of glutamine and ATP through an activated phospho-Asp-tRNA(Asn) or phospho-Glu-tRNA(Gln)
GCA-007571035.1_473	1123371.ATXH01000006_gene874	1.3e-18	99	Thermodesulfobacteria	gatC		6.3.5.6,6.3.5.7	ko:K02435	ko00970,ko01100,map00970,map01100		R03905,R04212	RC00010	ko00000,ko00001,ko01000,ko03029			iAF987.Gmet_0076	Bacteria	2GI03@200940,COG0721@1,COG0721@2	NA|NA|NA	J	Allows the formation of correctly charged Asn-tRNA(Asn) or Gln-tRNA(Gln) through the transamidation of misacylated Asp- tRNA(Asn) or Glu-tRNA(Gln) in organisms which lack either or both of asparaginyl-tRNA or glutaminyl-tRNA synthetases. The reaction takes place in the presence of glutamine and ATP through an activated phospho-Asp-tRNA(Asn) or phospho-Glu-tRNA(Gln)
GCA-001775245.1_503	289376.THEYE_A1151	5.5e-179	634	Nitrospirae	gatB	GO:0003674,GO:0003824,GO:0006082,GO:0006139,GO:0006399,GO:0006520,GO:0006725,GO:0006807,GO:0008150,GO:0008152,GO:0009987,GO:0016070,GO:0016874,GO:0016879,GO:0016884,GO:0019752,GO:0034641,GO:0034660,GO:0043038,GO:0043039,GO:0043170,GO:0043436,GO:0044237,GO:0044238,GO:0044281,GO:0046483,GO:0050567,GO:0070681,GO:0071704,GO:0090304,GO:0140098,GO:0140101,GO:1901360,GO:1901564	6.1.1.12,6.3.5.6,6.3.5.7	ko:K01876,ko:K02434	ko00970,ko01100,map00970,map01100	M00359,M00360	R03905,R04212,R05577	RC00010,RC00055,RC00523	ko00000,ko00001,ko00002,ko01000,ko01007,ko03016,ko03029				Bacteria	3J0FK@40117,COG0064@1,COG0064@2	NA|NA|NA	J	Allows the formation of correctly charged Asn-tRNA(Asn) or Gln-tRNA(Gln) through the transamidation of misacylated Asp- tRNA(Asn) or Glu-tRNA(Gln) in organisms which lack either or both of asparaginyl-tRNA or glutaminyl-tRNA synthetases. The reaction takes place in the presence of glutamine and ATP through an activated phospho-Asp-tRNA(Asn) or phospho-Glu-tRNA(Gln)
GCA-001775255.1_1502	667014.Thein_0523	2.5e-22	111.3	Thermodesulfobacteria	gatC		6.3.5.6,6.3.5.7	ko:K02435	ko00970,ko01100,map00970,map01100		R03905,R04212	RC00010	ko00000,ko00001,ko01000,ko03029			iAF987.Gmet_0076	Bacteria	2GI03@200940,COG0721@1,COG0721@2	NA|NA|NA	J	Allows the formation of correctly charged Asn-tRNA(Asn) or Gln-tRNA(Gln) through the transamidation of misacylated Asp- tRNA(Asn) or Glu-tRNA(Gln) in organisms which lack either or both of asparaginyl-tRNA or glutaminyl-tRNA synthetases. The reaction takes place in the presence of glutamine and ATP through an activated phospho-Asp-tRNA(Asn) or phospho-Glu-tRNA(Gln)
GCA-003229065.1_1012	1123376.AUIU01000012_gene1406	5.5e-171	607.4	Nitrospirae	gatB	GO:0003674,GO:0003824,GO:0006082,GO:0006139,GO:0006399,GO:0006520,GO:0006725,GO:0006807,GO:0008150,GO:0008152,GO:0009987,GO:0016070,GO:0016874,GO:0016879,GO:0016884,GO:0019752,GO:0034641,GO:0034660,GO:0043038,GO:0043039,GO:0043170,GO:0043436,GO:0044237,GO:0044238,GO:0044281,GO:0046483,GO:0050567,GO:0070681,GO:0071704,GO:0090304,GO:0140098,GO:0140101,GO:1901360,GO:1901564	6.1.1.12,6.3.5.6,6.3.5.7	ko:K01876,ko:K02434	ko00970,ko01100,map00970,map01100	M00359,M00360	R03905,R04212,R05577	RC00010,RC00055,RC00523	ko00000,ko00001,ko00002,ko01000,ko01007,ko03016,ko03029				Bacteria	3J0FK@40117,COG0064@1,COG0064@2	NA|NA|NA	J	Allows the formation of correctly charged Asn-tRNA(Asn) or Gln-tRNA(Gln) through the transamidation of misacylated Asp- tRNA(Asn) or Glu-tRNA(Gln) in organisms which lack either or both of asparaginyl-tRNA or glutaminyl-tRNA synthetases. The reaction takes place in the presence of glutamine and ATP through an activated phospho-Asp-tRNA(Asn) or phospho-Glu-tRNA(Gln)
GCA-003229065.1_1838	1121936.AUHI01000009_gene191	6e-24	116.7	Bacilli	gatC		6.3.5.6,6.3.5.7	ko:K02435	ko00970,ko01100,map00970,map01100		R03905,R04212	RC00010	ko00000,ko00001,ko01000,ko03029				Bacteria	1VEK3@1239,4HNNA@91061,COG0721@1,COG0721@2	NA|NA|NA	J	Allows the formation of correctly charged Asn-tRNA(Asn) or Gln-tRNA(Gln) through the transamidation of misacylated Asp- tRNA(Asn) or Glu-tRNA(Gln) in organisms which lack either or both of asparaginyl-tRNA or glutaminyl-tRNA synthetases. The reaction takes place in the presence of glutamine and ATP through an activated phospho-Asp-tRNA(Asn) or phospho-Glu-tRNA(Gln)
GCA-003252465.1_155	667014.Thein_1320	1.9e-171	609	Thermodesulfobacteria	gatB	GO:0003674,GO:0003824,GO:0006082,GO:0006139,GO:0006399,GO:0006520,GO:0006725,GO:0006807,GO:0008150,GO:0008152,GO:0009987,GO:0016070,GO:0016874,GO:0016879,GO:0016884,GO:0019752,GO:0034641,GO:0034660,GO:0043038,GO:0043039,GO:0043170,GO:0043436,GO:0044237,GO:0044238,GO:0044281,GO:0046483,GO:0050567,GO:0070681,GO:0071704,GO:0090304,GO:0140098,GO:0140101,GO:1901360,GO:1901564	6.1.1.12,6.3.5.6,6.3.5.7	ko:K01876,ko:K02434	ko00970,ko01100,map00970,map01100	M00359,M00360	R03905,R04212,R05577	RC00010,RC00055,RC00523	ko00000,ko00001,ko00002,ko01000,ko01007,ko03016,ko03029				Bacteria	2GGT5@200940,COG0064@1,COG0064@2	NA|NA|NA	J	Allows the formation of correctly charged Asn-tRNA(Asn) or Gln-tRNA(Gln) through the transamidation of misacylated Asp- tRNA(Asn) or Glu-tRNA(Gln) in organisms which lack either or both of asparaginyl-tRNA or glutaminyl-tRNA synthetases. The reaction takes place in the presence of glutamine and ATP through an activated phospho-Asp-tRNA(Asn) or phospho-Glu-tRNA(Gln)
UBA2774_97	1123376.AUIU01000012_gene1406	1.2e-117	429.9	Nitrospirae	gatB	GO:0003674,GO:0003824,GO:0006082,GO:0006139,GO:0006399,GO:0006520,GO:0006725,GO:0006807,GO:0008150,GO:0008152,GO:0009987,GO:0016070,GO:0016874,GO:0016879,GO:0016884,GO:0019752,GO:0034641,GO:0034660,GO:0043038,GO:0043039,GO:0043170,GO:0043436,GO:0044237,GO:0044238,GO:0044281,GO:0046483,GO:0050567,GO:0070681,GO:0071704,GO:0090304,GO:0140098,GO:0140101,GO:1901360,GO:1901564	6.1.1.12,6.3.5.6,6.3.5.7	ko:K01876,ko:K02434	ko00970,ko01100,map00970,map01100	M00359,M00360	R03905,R04212,R05577	RC00010,RC00055,RC00523	ko00000,ko00001,ko00002,ko01000,ko01007,ko03016,ko03029				Bacteria	3J0FK@40117,COG0064@1,COG0064@2	NA|NA|NA	J	Allows the formation of correctly charged Asn-tRNA(Asn) or Gln-tRNA(Gln) through the transamidation of misacylated Asp- tRNA(Asn) or Glu-tRNA(Gln) in organisms which lack either or both of asparaginyl-tRNA or glutaminyl-tRNA synthetases. The reaction takes place in the presence of glutamine and ATP through an activated phospho-Asp-tRNA(Asn) or phospho-Glu-tRNA(Gln)
UBA2774_2105	1121936.AUHI01000009_gene191	3e-23	114.4	Bacilli	gatC		6.3.5.6,6.3.5.7	ko:K02435	ko00970,ko01100,map00970,map01100		R03905,R04212	RC00010	ko00000,ko00001,ko01000,ko03029				Bacteria	1VEK3@1239,4HNNA@91061,COG0721@1,COG0721@2	NA|NA|NA	J	Allows the formation of correctly charged Asn-tRNA(Asn) or Gln-tRNA(Gln) through the transamidation of misacylated Asp- tRNA(Asn) or Glu-tRNA(Gln) in organisms which lack either or both of asparaginyl-tRNA or glutaminyl-tRNA synthetases. The reaction takes place in the presence of glutamine and ATP through an activated phospho-Asp-tRNA(Asn) or phospho-Glu-tRNA(Gln)
SBR1093_650	171693.BN988_02818	4.1e-25	120.6	Oceanobacillus	gatC		6.3.5.6,6.3.5.7	ko:K02435	ko00970,ko01100,map00970,map01100		R03905,R04212	RC00010	ko00000,ko00001,ko01000,ko03029				Bacteria	1VEK3@1239,23KPF@182709,4HNNA@91061,COG0721@1,COG0721@2	NA|NA|NA	J	Allows the formation of correctly charged Asn-tRNA(Asn) or Gln-tRNA(Gln) through the transamidation of misacylated Asp- tRNA(Asn) or Glu-tRNA(Gln) in organisms which lack either or both of asparaginyl-tRNA or glutaminyl-tRNA synthetases. The reaction takes place in the presence of glutamine and ATP through an activated phospho-Asp-tRNA(Asn) or phospho-Glu-tRNA(Gln)
SBR1093_659	123214.PERMA_0555	2.9e-19	100.9	Aquificae	gatB	GO:0003674,GO:0003824,GO:0006082,GO:0006139,GO:0006399,GO:0006520,GO:0006725,GO:0006807,GO:0008150,GO:0008152,GO:0009987,GO:0016070,GO:0016874,GO:0016879,GO:0016884,GO:0019752,GO:0034641,GO:0034660,GO:0043038,GO:0043039,GO:0043170,GO:0043436,GO:0044237,GO:0044238,GO:0044281,GO:0046483,GO:0050567,GO:0070681,GO:0071704,GO:0090304,GO:0140098,GO:0140101,GO:1901360,GO:1901564	6.1.1.12,6.3.5.6,6.3.5.7	ko:K01876,ko:K02434	ko00970,ko01100,map00970,map01100	M00359,M00360	R03905,R04212,R05577	RC00010,RC00055,RC00523	ko00000,ko00001,ko00002,ko01000,ko01007,ko03016,ko03029				Bacteria	2G3P7@200783,COG0064@1,COG0064@2	NA|NA|NA	J	Allows the formation of correctly charged Asn-tRNA(Asn) or Gln-tRNA(Gln) through the transamidation of misacylated Asp- tRNA(Asn) or Glu-tRNA(Gln) in organisms which lack either or both of asparaginyl-tRNA or glutaminyl-tRNA synthetases. The reaction takes place in the presence of glutamine and ATP through an activated phospho-Asp-tRNA(Asn) or phospho-Glu-tRNA(Gln)
GCA-002898375.1_1339	667014.Thein_0523	1.7e-23	115.2	Thermodesulfobacteria	gatC		6.3.5.6,6.3.5.7	ko:K02435	ko00970,ko01100,map00970,map01100		R03905,R04212	RC00010	ko00000,ko00001,ko01000,ko03029			iAF987.Gmet_0076	Bacteria	2GI03@200940,COG0721@1,COG0721@2	NA|NA|NA	J	Allows the formation of correctly charged Asn-tRNA(Asn) or Gln-tRNA(Gln) through the transamidation of misacylated Asp- tRNA(Asn) or Glu-tRNA(Gln) in organisms which lack either or both of asparaginyl-tRNA or glutaminyl-tRNA synthetases. The reaction takes place in the presence of glutamine and ATP through an activated phospho-Asp-tRNA(Asn) or phospho-Glu-tRNA(Gln)
GCA-002898375.1_1349	335543.Sfum_1705	1.2e-186	659.4	Syntrophobacterales	gatB	GO:0003674,GO:0003824,GO:0006082,GO:0006139,GO:0006399,GO:0006520,GO:0006725,GO:0006807,GO:0008150,GO:0008152,GO:0009987,GO:0016070,GO:0016874,GO:0016879,GO:0016884,GO:0019752,GO:0034641,GO:0034660,GO:0043038,GO:0043039,GO:0043170,GO:0043436,GO:0044237,GO:0044238,GO:0044281,GO:0046483,GO:0050567,GO:0070681,GO:0071704,GO:0090304,GO:0140098,GO:0140101,GO:1901360,GO:1901564	6.1.1.12,6.3.5.6,6.3.5.7	ko:K01876,ko:K02434	ko00970,ko01100,map00970,map01100	M00359,M00360	R03905,R04212,R05577	RC00010,RC00055,RC00523	ko00000,ko00001,ko00002,ko01000,ko01007,ko03016,ko03029				Bacteria	1MUKG@1224,2MQ8D@213462,2WJK4@28221,42M31@68525,COG0064@1,COG0064@2	NA|NA|NA	J	Allows the formation of correctly charged Asn-tRNA(Asn) or Gln-tRNA(Gln) through the transamidation of misacylated Asp- tRNA(Asn) or Glu-tRNA(Gln) in organisms which lack either or both of asparaginyl-tRNA or glutaminyl-tRNA synthetases. The reaction takes place in the presence of glutamine and ATP through an activated phospho-Asp-tRNA(Asn) or phospho-Glu-tRNA(Gln)
GCA-004356555.1_636	525904.Tter_0058	2.4e-169	602.1	unclassified Bacteria	gatA	GO:0008150,GO:0040007	6.3.5.6,6.3.5.7	ko:K02433	ko00970,ko01100,map00970,map01100		R03905,R04212	RC00010	ko00000,ko00001,ko01000,ko03029				Bacteria	2NNSD@2323,COG0154@1,COG0154@2	NA|NA|NA	J	Allows the formation of correctly charged Gln-tRNA(Gln) through the transamidation of misacylated Glu-tRNA(Gln) in organisms which lack glutaminyl-tRNA synthetase. The reaction takes place in the presence of glutamine and ATP through an activated gamma-phospho-Glu-tRNA(Gln)
GCA-004356535.1_1113	525904.Tter_0058	4.5e-168	597.8	unclassified Bacteria	gatA	GO:0008150,GO:0040007	6.3.5.6,6.3.5.7	ko:K02433	ko00970,ko01100,map00970,map01100		R03905,R04212	RC00010	ko00000,ko00001,ko01000,ko03029				Bacteria	2NNSD@2323,COG0154@1,COG0154@2	NA|NA|NA	J	Allows the formation of correctly charged Gln-tRNA(Gln) through the transamidation of misacylated Glu-tRNA(Gln) in organisms which lack glutaminyl-tRNA synthetase. The reaction takes place in the presence of glutamine and ATP through an activated gamma-phospho-Glu-tRNA(Gln)
GCA-001443445.1_2179	671143.DAMO_0810	1.1e-179	636.3	unclassified Bacteria	gatA	GO:0008150,GO:0040007	6.3.5.6,6.3.5.7	ko:K02433	ko00970,ko01100,map00970,map01100		R03905,R04212	RC00010	ko00000,ko00001,ko01000,ko03029				Bacteria	2NNSD@2323,COG0154@1,COG0154@2	NA|NA|NA	J	Allows the formation of correctly charged Gln-tRNA(Gln) through the transamidation of misacylated Glu-tRNA(Gln) in organisms which lack glutaminyl-tRNA synthetase. The reaction takes place in the presence of glutamine and ATP through an activated gamma-phospho-Glu-tRNA(Gln)
GCA-007571325.1_760	525904.Tter_0058	5.5e-166	590.9	unclassified Bacteria	gatA	GO:0008150,GO:0040007	6.3.5.6,6.3.5.7	ko:K02433	ko00970,ko01100,map00970,map01100		R03905,R04212	RC00010	ko00000,ko00001,ko01000,ko03029				Bacteria	2NNSD@2323,COG0154@1,COG0154@2	NA|NA|NA	J	Allows the formation of correctly charged Gln-tRNA(Gln) through the transamidation of misacylated Glu-tRNA(Gln) in organisms which lack glutaminyl-tRNA synthetase. The reaction takes place in the presence of glutamine and ATP through an activated gamma-phospho-Glu-tRNA(Gln)
GCA-007571035.1_474	525904.Tter_0058	2.9e-167	595.1	unclassified Bacteria	gatA	GO:0008150,GO:0040007	6.3.5.6,6.3.5.7	ko:K02433	ko00970,ko01100,map00970,map01100		R03905,R04212	RC00010	ko00000,ko00001,ko01000,ko03029				Bacteria	2NNSD@2323,COG0154@1,COG0154@2	NA|NA|NA	J	Allows the formation of correctly charged Gln-tRNA(Gln) through the transamidation of misacylated Glu-tRNA(Gln) in organisms which lack glutaminyl-tRNA synthetase. The reaction takes place in the presence of glutamine and ATP through an activated gamma-phospho-Glu-tRNA(Gln)
GCA-001775255.1_1503	289376.THEYE_A1150	9.6e-171	606.7	Nitrospirae	gatA		6.3.5.6,6.3.5.7	ko:K02433	ko00970,ko01100,map00970,map01100		R03905,R04212	RC00010	ko00000,ko00001,ko01000,ko03029				Bacteria	3J0AA@40117,COG0154@1,COG0154@2	NA|NA|NA	J	Allows the formation of correctly charged Gln-tRNA(Gln) through the transamidation of misacylated Glu-tRNA(Gln) in organisms which lack glutaminyl-tRNA synthetase. The reaction takes place in the presence of glutamine and ATP through an activated gamma-phospho-Glu-tRNA(Gln)
GCA-003229065.1_1839	720554.Clocl_2526	4.8e-170	604.4	Ruminococcaceae	gatA		6.3.5.6,6.3.5.7	ko:K02433	ko00970,ko01100,map00970,map01100		R03905,R04212	RC00010	ko00000,ko00001,ko01000,ko03029				Bacteria	1TP0C@1239,24911@186801,3WHW2@541000,COG0154@1,COG0154@2	NA|NA|NA	J	Allows the formation of correctly charged Gln-tRNA(Gln) through the transamidation of misacylated Glu-tRNA(Gln) in organisms which lack glutaminyl-tRNA synthetase. The reaction takes place in the presence of glutamine and ATP through an activated gamma-phospho-Glu-tRNA(Gln)
UBA2774_2106	525904.Tter_0058	2.8e-170	605.1	unclassified Bacteria	gatA	GO:0008150,GO:0040007	6.3.5.6,6.3.5.7	ko:K02433	ko00970,ko01100,map00970,map01100		R03905,R04212	RC00010	ko00000,ko00001,ko01000,ko03029				Bacteria	2NNSD@2323,COG0154@1,COG0154@2	NA|NA|NA	J	Allows the formation of correctly charged Gln-tRNA(Gln) through the transamidation of misacylated Glu-tRNA(Gln) in organisms which lack glutaminyl-tRNA synthetase. The reaction takes place in the presence of glutamine and ATP through an activated gamma-phospho-Glu-tRNA(Gln)
SBR1093_649	289376.THEYE_A1150	3.4e-168	598.2	Nitrospirae	gatA		6.3.5.6,6.3.5.7	ko:K02433	ko00970,ko01100,map00970,map01100		R03905,R04212	RC00010	ko00000,ko00001,ko01000,ko03029				Bacteria	3J0AA@40117,COG0154@1,COG0154@2	NA|NA|NA	J	Allows the formation of correctly charged Gln-tRNA(Gln) through the transamidation of misacylated Glu-tRNA(Gln) in organisms which lack glutaminyl-tRNA synthetase. The reaction takes place in the presence of glutamine and ATP through an activated gamma-phospho-Glu-tRNA(Gln)
GCA-002898375.1_1338	671143.DAMO_0810	4.3e-179	634.4	unclassified Bacteria	gatA	GO:0008150,GO:0040007	6.3.5.6,6.3.5.7	ko:K02433	ko00970,ko01100,map00970,map01100		R03905,R04212	RC00010	ko00000,ko00001,ko01000,ko03029				Bacteria	2NNSD@2323,COG0154@1,COG0154@2	NA|NA|NA	J	Allows the formation of correctly charged Gln-tRNA(Gln) through the transamidation of misacylated Glu-tRNA(Gln) in organisms which lack glutaminyl-tRNA synthetase. The reaction takes place in the presence of glutamine and ATP through an activated gamma-phospho-Glu-tRNA(Gln)
GCA-001443445.1_1903	247490.KSU1_D0118	3.4e-268	930.6	Planctomycetes	amy		3.2.1.1	ko:K01176	ko00500,ko01100,ko04973,map00500,map01100,map04973		R02108,R02112,R11262		ko00000,ko00001,ko01000		GH13		Bacteria	2IXJN@203682,COG0366@1,COG0366@2	NA|NA|NA	G	alpha amylase catalytic
GCA-002898375.1_1632	247490.KSU1_C1304	0	1657.9	Planctomycetes	treS	GO:0005575,GO:0005622,GO:0005623,GO:0005737,GO:0005829,GO:0005886,GO:0005975,GO:0005984,GO:0005991,GO:0005992,GO:0006793,GO:0006796,GO:0008150,GO:0008152,GO:0009058,GO:0009311,GO:0009312,GO:0009987,GO:0016020,GO:0016051,GO:0016310,GO:0034637,GO:0040007,GO:0044237,GO:0044238,GO:0044249,GO:0044262,GO:0044424,GO:0044444,GO:0044464,GO:0046351,GO:0046835,GO:0071704,GO:0071944,GO:1901576	2.4.1.18,2.7.1.175,3.2.1.1,5.4.99.16	ko:K00700,ko:K05343,ko:K16146	ko00500,ko01100,ko01110,map00500,map01100,map01110	M00565	R01557,R02108,R02110,R02112,R09945,R11262	RC00002,RC00078,RC01816	ko00000,ko00001,ko00002,ko01000,ko04147		CBM48,GH13		Bacteria	2IXJN@203682,COG0366@1,COG0366@2,COG3281@1,COG3281@2	NA|NA|NA	G	alpha amylase catalytic
GCA-002898375.1_1634	247490.KSU1_C1302	7.4e-245	853.2	Planctomycetes	treZ	GO:0000272,GO:0003674,GO:0003824,GO:0004553,GO:0005575,GO:0005622,GO:0005623,GO:0005737,GO:0005829,GO:0005975,GO:0005976,GO:0005984,GO:0005991,GO:0005992,GO:0006073,GO:0008150,GO:0008152,GO:0009056,GO:0009057,GO:0009058,GO:0009251,GO:0009311,GO:0009312,GO:0009987,GO:0016051,GO:0016052,GO:0016787,GO:0016798,GO:0030978,GO:0030980,GO:0033942,GO:0034637,GO:0043170,GO:0044042,GO:0044237,GO:0044238,GO:…	3.2.1.141	ko:K01236	ko00500,ko01100,ko01110,map00500,map01100,map01110	M00565	R09995,R11256	RC00049	ko00000,ko00001,ko00002,ko01000		CBM48,GH13		Bacteria	2IXPW@203682,COG0296@1,COG0296@2	NA|NA|NA	G	Alpha amylase, catalytic domain
GCA-001775255.1_53	1280001.BAOA01000123_gene1052	4.1e-25	122.1	Gammaproteobacteria	yugF	GO:0003674,GO:0003824,GO:0016787											Bacteria	1QUCM@1224,1T1TE@1236,COG2267@1,COG2267@2	NA|NA|NA	I	alpha beta
GCA-003229065.1_689	439481.Aboo_0221	2.1e-06	60.1	Archaea													Archaea	COG1073@1,arCOG01651@2157	NA|NA|NA	S	Alpha beta
UBA2774_690	439481.Aboo_0221	5.4e-07	62	Archaea													Archaea	COG1073@1,arCOG01651@2157	NA|NA|NA	S	Alpha beta
GCA-004356555.1_754	694431.DESACE_01415	3.7e-44	185.3	Deltaproteobacteria	mhpC												Bacteria	1Q6AF@1224,2X5UM@28221,42SE8@68525,COG2267@1,COG2267@2	NA|NA|NA	I	Alpha beta hydrolase
GCA-004356535.1_1806	694431.DESACE_01415	2.2e-44	186	Deltaproteobacteria	mhpC												Bacteria	1Q6AF@1224,2X5UM@28221,42SE8@68525,COG2267@1,COG2267@2	NA|NA|NA	I	Alpha beta hydrolase
GCA-001775255.1_998	292459.STH807	8.7e-49	200.7	Clostridia			3.1.1.24	ko:K01055	ko00362,ko01100,ko01120,ko01220,map00362,map01100,map01120,map01220	M00568	R02991	RC00825	ko00000,ko00001,ko00002,ko01000				Bacteria	1TPI0@1239,247QR@186801,COG2267@1,COG2267@2	NA|NA|NA	I	Alpha beta hydrolase
GCA-008933205.1_126	402612.FP2066	5.5e-07	62	Flavobacterium	ohpC		3.7.1.14	ko:K05714	ko00360,ko01120,ko01220,map00360,map01120,map01220	M00545	R02603,R06789	RC00752,RC00753,RC01337	br01602,ko00000,ko00001,ko00002,ko01000				Bacteria	1HXD3@117743,2NSJ6@237,4NF80@976,COG2267@1,COG2267@2	NA|NA|NA	I	Alpha beta hydrolase
GCA-003229065.1_503	292459.STH807	9.3e-43	180.6	Clostridia			3.1.1.24	ko:K01055	ko00362,ko01100,ko01120,ko01220,map00362,map01100,map01120,map01220	M00568	R02991	RC00825	ko00000,ko00001,ko00002,ko01000				Bacteria	1TPI0@1239,247QR@186801,COG2267@1,COG2267@2	NA|NA|NA	I	Alpha beta hydrolase
GCA-003229065.1_569	694431.DESACE_01415	3.4e-42	178.7	Deltaproteobacteria	mhpC												Bacteria	1Q6AF@1224,2X5UM@28221,42SE8@68525,COG2267@1,COG2267@2	NA|NA|NA	I	Alpha beta hydrolase
UBA2774_451	292459.STH807	1.6e-39	169.9	Clostridia			3.1.1.24	ko:K01055	ko00362,ko01100,ko01120,ko01220,map00362,map01100,map01120,map01220	M00568	R02991	RC00825	ko00000,ko00001,ko00002,ko01000				Bacteria	1TPI0@1239,247QR@186801,COG2267@1,COG2267@2	NA|NA|NA	I	Alpha beta hydrolase
SBR1093_142	767817.Desgi_1990	1.4e-40	173.3	Peptococcaceae	mhpC												Bacteria	1V4GY@1239,25EJZ@186801,261ST@186807,COG2267@1,COG2267@2	NA|NA|NA	I	Alpha beta hydrolase
SBR1093_1209	292459.STH807	4.1e-54	218.4	Clostridia			3.1.1.24	ko:K01055	ko00362,ko01100,ko01120,ko01220,map00362,map01100,map01120,map01220	M00568	R02991	RC00825	ko00000,ko00001,ko00002,ko01000				Bacteria	1TPI0@1239,247QR@186801,COG2267@1,COG2267@2	NA|NA|NA	I	Alpha beta hydrolase
GCA-002898375.1_1153	349161.Dred_0353	1.1e-46	193.7	Peptococcaceae	mhpC												Bacteria	1V4GY@1239,25EJZ@186801,261ST@186807,COG2267@1,COG2267@2	NA|NA|NA	I	Alpha beta hydrolase
GCA-002898375.1_1784	292459.STH807	5.9e-53	214.5	Clostridia			3.1.1.24	ko:K01055	ko00362,ko01100,ko01120,ko01220,map00362,map01100,map01120,map01220	M00568	R02991	RC00825	ko00000,ko00001,ko00002,ko01000				Bacteria	1TPI0@1239,247QR@186801,COG2267@1,COG2267@2	NA|NA|NA	I	Alpha beta hydrolase
GCA-001443445.1_1956	909663.KI867149_gene3351	0	1926.4	Syntrophobacterales				ko:K06894					ko00000				Bacteria	1MV7J@1224,2MQGW@213462,2WIVP@28221,42MJ8@68525,COG2373@1,COG2373@2	NA|NA|NA	S	Alpha-2-Macroglobulin
GCA-001775245.1_628	909663.KI867149_gene3351	0	1791.5	Syntrophobacterales				ko:K06894					ko00000				Bacteria	1MV7J@1224,2MQGW@213462,2WIVP@28221,42MJ8@68525,COG2373@1,COG2373@2	NA|NA|NA	S	Alpha-2-Macroglobulin
GCA-004356555.1_1137	247490.KSU1_C0727	5.6e-64	251.1	Planctomycetes	budA	GO:0003674,GO:0003824,GO:0016829,GO:0016830,GO:0016831,GO:0047605	4.1.1.5	ko:K01575	ko00650,ko00660,map00650,map00660		R02948	RC00812	ko00000,ko00001,ko01000				Bacteria	2J1NT@203682,COG3527@1,COG3527@2	NA|NA|NA	Q	Alpha-acetolactate decarboxylase
GCA-004356535.1_536	247490.KSU1_C0727	5.6e-64	251.1	Planctomycetes	budA	GO:0003674,GO:0003824,GO:0016829,GO:0016830,GO:0016831,GO:0047605	4.1.1.5	ko:K01575	ko00650,ko00660,map00650,map00660		R02948	RC00812	ko00000,ko00001,ko01000				Bacteria	2J1NT@203682,COG3527@1,COG3527@2	NA|NA|NA	Q	Alpha-acetolactate decarboxylase
GCA-001443445.1_1476	247490.KSU1_C0727	3.2e-80	305.1	Planctomycetes	budA	GO:0003674,GO:0003824,GO:0016829,GO:0016830,GO:0016831,GO:0047605	4.1.1.5	ko:K01575	ko00650,ko00660,map00650,map00660		R02948	RC00812	ko00000,ko00001,ko01000				Bacteria	2J1NT@203682,COG3527@1,COG3527@2	NA|NA|NA	Q	Alpha-acetolactate decarboxylase
GCA-001775245.1_131	247490.KSU1_C0727	3.2e-80	305.1	Planctomycetes	budA	GO:0003674,GO:0003824,GO:0016829,GO:0016830,GO:0016831,GO:0047605	4.1.1.5	ko:K01575	ko00650,ko00660,map00650,map00660		R02948	RC00812	ko00000,ko00001,ko01000				Bacteria	2J1NT@203682,COG3527@1,COG3527@2	NA|NA|NA	Q	Alpha-acetolactate decarboxylase
GCA-001775255.1_1781	247490.KSU1_C0727	4.3e-65	254.6	Planctomycetes	budA	GO:0003674,GO:0003824,GO:0016829,GO:0016830,GO:0016831,GO:0047605	4.1.1.5	ko:K01575	ko00650,ko00660,map00650,map00660		R02948	RC00812	ko00000,ko00001,ko01000				Bacteria	2J1NT@203682,COG3527@1,COG3527@2	NA|NA|NA	Q	Alpha-acetolactate decarboxylase
GCA-003229065.1_1714	247490.KSU1_C0727	1.5e-60	239.6	Planctomycetes	budA	GO:0003674,GO:0003824,GO:0016829,GO:0016830,GO:0016831,GO:0047605	4.1.1.5	ko:K01575	ko00650,ko00660,map00650,map00660		R02948	RC00812	ko00000,ko00001,ko01000				Bacteria	2J1NT@203682,COG3527@1,COG3527@2	NA|NA|NA	Q	Alpha-acetolactate decarboxylase
GCA-003232505.1_652	247490.KSU1_C0727	3.6e-61	241.5	Planctomycetes	budA	GO:0003674,GO:0003824,GO:0016829,GO:0016830,GO:0016831,GO:0047605	4.1.1.5	ko:K01575	ko00650,ko00660,map00650,map00660		R02948	RC00812	ko00000,ko00001,ko01000				Bacteria	2J1NT@203682,COG3527@1,COG3527@2	NA|NA|NA	Q	Alpha-acetolactate decarboxylase
UBA2774_184	247490.KSU1_C0727	2.3e-70	272.3	Planctomycetes	budA	GO:0003674,GO:0003824,GO:0016829,GO:0016830,GO:0016831,GO:0047605	4.1.1.5	ko:K01575	ko00650,ko00660,map00650,map00660		R02948	RC00812	ko00000,ko00001,ko01000				Bacteria	2J1NT@203682,COG3527@1,COG3527@2	NA|NA|NA	Q	Alpha-acetolactate decarboxylase
SBR1093_449	247490.KSU1_C0727	7.9e-68	263.8	Planctomycetes	budA	GO:0003674,GO:0003824,GO:0016829,GO:0016830,GO:0016831,GO:0047605	4.1.1.5	ko:K01575	ko00650,ko00660,map00650,map00660		R02948	RC00812	ko00000,ko00001,ko01000				Bacteria	2J1NT@203682,COG3527@1,COG3527@2	NA|NA|NA	Q	Alpha-acetolactate decarboxylase
GCA-004356555.1_1633	1117379.BABA_12101	3.4e-45	188.7	Bacilli													Bacteria	1UKWC@1239,4ITKP@91061,COG2267@1,COG2267@2	NA|NA|NA	I	Alpha/beta hydrolase family
GCA-004356535.1_1245	1117379.BABA_12101	3.4e-45	188.7	Bacilli													Bacteria	1UKWC@1239,4ITKP@91061,COG2267@1,COG2267@2	NA|NA|NA	I	Alpha/beta hydrolase family
GCA-001443445.1_222	671143.DAMO_1522	6.7e-46	191	unclassified Bacteria	mhpC												Bacteria	2NPTF@2323,COG2267@1,COG2267@2	NA|NA|NA	I	Alpha/beta hydrolase family
GCA-001443445.1_736	1117379.BABA_12101	2.9e-52	212.2	Bacilli													Bacteria	1UKWC@1239,4ITKP@91061,COG2267@1,COG2267@2	NA|NA|NA	I	Alpha/beta hydrolase family
GCA-001443445.1_1380	1068978.AMETH_0379	1.7e-98	365.9	Pseudonocardiales			3.8.1.3	ko:K01561	ko00361,ko00625,ko01100,ko01120,map00361,map00625,map01100,map01120		R05287	RC00697	ko00000,ko00001,ko01000				Bacteria	2GJCT@201174,4DZI3@85010,COG0596@1,COG0596@2	NA|NA|NA	S	Alpha/beta hydrolase family
GCA-001443445.1_1480	196490.AUEZ01000005_gene3587	6.4e-104	384	Bradyrhizobiaceae				ko:K22318					ko00000				Bacteria	1MUSF@1224,2TSK5@28211,3JWU3@41294,COG0596@1,COG0596@2	NA|NA|NA	S	Alpha/beta hydrolase family
GCA-001443445.1_2161	420324.KI911959_gene3336	1.2e-44	186	Proteobacteria													Bacteria	1QYAK@1224,COG2267@1,COG2267@2	NA|NA|NA	I	Alpha/beta hydrolase family
GCA-007571325.1_757	270374.MELB17_17679	9.4e-122	443.4	Alteromonadaceae			3.8.1.3	ko:K01561	ko00361,ko00625,ko01100,ko01120,map00361,map00625,map01100,map01120		R05287	RC00697	ko00000,ko00001,ko01000				Bacteria	1MUVB@1224,1RP4M@1236,46CWZ@72275,COG0596@1,COG0596@2	NA|NA|NA	S	Alpha/beta hydrolase family
GCA-001775245.1_1025	1068978.AMETH_0379	1.7e-98	365.9	Pseudonocardiales			3.8.1.3	ko:K01561	ko00361,ko00625,ko01100,ko01120,map00361,map00625,map01100,map01120		R05287	RC00697	ko00000,ko00001,ko01000				Bacteria	2GJCT@201174,4DZI3@85010,COG0596@1,COG0596@2	NA|NA|NA	S	Alpha/beta hydrolase family
GCA-001775255.1_115	270374.MELB17_17679	2.9e-34	151	Alteromonadaceae			3.8.1.3	ko:K01561	ko00361,ko00625,ko01100,ko01120,map00361,map00625,map01100,map01120		R05287	RC00697	ko00000,ko00001,ko01000				Bacteria	1MUVB@1224,1RP4M@1236,46CWZ@72275,COG0596@1,COG0596@2	NA|NA|NA	S	Alpha/beta hydrolase family
GCA-001775255.1_792	1117379.BABA_12101	4.9e-44	184.9	Bacilli													Bacteria	1UKWC@1239,4ITKP@91061,COG2267@1,COG2267@2	NA|NA|NA	I	Alpha/beta hydrolase family
GCA-008933205.1_373	1278073.MYSTI_05419	2.2e-51	208.8	Myxococcales	dhaA		3.8.1.5	ko:K01563	ko00361,ko00625,ko01100,ko01120,map00361,map00625,map01100,map01120		R05284,R05367,R05368,R05369,R05370,R07669,R07670	RC01317,RC01340,RC01341,RC02013	ko00000,ko00001,ko01000				Bacteria	1R4ZX@1224,2X2M0@28221,2Z09K@29,437ER@68525,COG0596@1,COG0596@2	NA|NA|NA	S	Alpha/beta hydrolase family
GCA-008933205.1_374	485913.Krac_9606	9.2e-111	406.8	Chloroflexi	dhmA		3.8.1.5,6.1.3.1	ko:K01563,ko:K22318,ko:K22319	ko00361,ko00625,ko01100,ko01120,map00361,map00625,map01100,map01120		R05284,R05367,R05368,R05369,R05370,R07669,R07670	RC01317,RC01340,RC01341,RC02013	ko00000,ko00001,ko01000				Bacteria	2G8RT@200795,COG2267@1,COG2267@2	NA|NA|NA	I	Alpha/beta hydrolase family
GCA-003229065.1_1027	485913.Krac_9606	4e-111	407.9	Chloroflexi	dhmA		3.8.1.5,6.1.3.1	ko:K01563,ko:K22318,ko:K22319	ko00361,ko00625,ko01100,ko01120,map00361,map00625,map01100,map01120		R05284,R05367,R05368,R05369,R05370,R07669,R07670	RC01317,RC01340,RC01341,RC02013	ko00000,ko00001,ko01000				Bacteria	2G8RT@200795,COG2267@1,COG2267@2	NA|NA|NA	I	Alpha/beta hydrolase family
SBR1093_416	1117379.BABA_12101	1.3e-41	176.8	Bacilli													Bacteria	1UKWC@1239,4ITKP@91061,COG2267@1,COG2267@2	NA|NA|NA	I	Alpha/beta hydrolase family
SBR1093_1377	270374.MELB17_17679	4.9e-123	447.6	Alteromonadaceae			3.8.1.3	ko:K01561	ko00361,ko00625,ko01100,ko01120,map00361,map00625,map01100,map01120		R05287	RC00697	ko00000,ko00001,ko01000				Bacteria	1MUVB@1224,1RP4M@1236,46CWZ@72275,COG0596@1,COG0596@2	NA|NA|NA	S	Alpha/beta hydrolase family
GCA-002898375.1_1408	196490.AUEZ01000005_gene3587	5.1e-92	344.4	Bradyrhizobiaceae				ko:K22318					ko00000				Bacteria	1MUSF@1224,2TSK5@28211,3JWU3@41294,COG0596@1,COG0596@2	NA|NA|NA	S	Alpha/beta hydrolase family
GCA-002898375.1_2388	196490.AUEZ01000005_gene3587	6e-102	377.5	Bradyrhizobiaceae				ko:K22318					ko00000				Bacteria	1MUSF@1224,2TSK5@28211,3JWU3@41294,COG0596@1,COG0596@2	NA|NA|NA	S	Alpha/beta hydrolase family
GCA-007571325.1_498	1461580.CCAS010000037_gene3098	1.1e-48	200.3	Bacillus			3.1.1.24	ko:K01055	ko00362,ko01100,ko01120,ko01220,map00362,map01100,map01120,map01220	M00568	R02991	RC00825	ko00000,ko00001,ko00002,ko01000				Bacteria	1V0J9@1239,1ZSGS@1386,4HCZZ@91061,COG2021@1,COG2021@2	NA|NA|NA	E	alpha/beta hydrolase fold
GCA-007571035.1_138	1461580.CCAS010000037_gene3098	6.8e-07	60.1	Bacillus			3.1.1.24	ko:K01055	ko00362,ko01100,ko01120,ko01220,map00362,map01100,map01120,map01220	M00568	R02991	RC00825	ko00000,ko00001,ko00002,ko01000				Bacteria	1V0J9@1239,1ZSGS@1386,4HCZZ@91061,COG2021@1,COG2021@2	NA|NA|NA	E	alpha/beta hydrolase fold
GCA-007571035.1_139	1461580.CCAS010000037_gene3098	2.2e-31	142.1	Bacillus			3.1.1.24	ko:K01055	ko00362,ko01100,ko01120,ko01220,map00362,map01100,map01120,map01220	M00568	R02991	RC00825	ko00000,ko00001,ko00002,ko01000				Bacteria	1V0J9@1239,1ZSGS@1386,4HCZZ@91061,COG2021@1,COG2021@2	NA|NA|NA	E	alpha/beta hydrolase fold
GCA-003229065.1_1801	1461580.CCAS010000037_gene3098	6.2e-47	194.5	Bacillus			3.1.1.24	ko:K01055	ko00362,ko01100,ko01120,ko01220,map00362,map01100,map01120,map01220	M00568	R02991	RC00825	ko00000,ko00001,ko00002,ko01000				Bacteria	1V0J9@1239,1ZSGS@1386,4HCZZ@91061,COG2021@1,COG2021@2	NA|NA|NA	E	alpha/beta hydrolase fold
UBA2774_934	1461580.CCAS010000037_gene3098	8.1e-33	146.7	Bacillus			3.1.1.24	ko:K01055	ko00362,ko01100,ko01120,ko01220,map00362,map01100,map01120,map01220	M00568	R02991	RC00825	ko00000,ko00001,ko00002,ko01000				Bacteria	1V0J9@1239,1ZSGS@1386,4HCZZ@91061,COG2021@1,COG2021@2	NA|NA|NA	E	alpha/beta hydrolase fold
UBA2774_1828	1179773.BN6_55550	2.3e-31	142.9	Pseudonocardiales													Bacteria	2GNKU@201174,4E4H9@85010,COG0657@1,COG0657@2	NA|NA|NA	I	alpha/beta hydrolase fold
GCA-001443445.1_1403	1121430.JMLG01000006_gene1765	3.4e-52	211.5	Peptococcaceae	pyrR	GO:0003674,GO:0003700,GO:0003824,GO:0004845,GO:0005575,GO:0005618,GO:0005623,GO:0006139,GO:0006220,GO:0006221,GO:0006355,GO:0006725,GO:0006753,GO:0006793,GO:0006796,GO:0006807,GO:0008150,GO:0008152,GO:0008655,GO:0009058,GO:0009117,GO:0009165,GO:0009218,GO:0009220,GO:0009259,GO:0009260,GO:0009889,GO:0009987,GO:0010468,GO:0010556,GO:0016740,GO:0016757,GO:0016763,GO:0018130,GO:0019219,GO:0019222,GO:…	2.4.2.9	ko:K02825	ko00240,ko01100,map00240,map01100		R00966	RC00063	ko00000,ko00001,ko01000,ko03000				Bacteria	1V3GV@1239,24FQD@186801,261GH@186807,COG2065@1,COG2065@2	NA|NA|NA	F	Also displays a weak uracil phosphoribosyltransferase activity which is not physiologically significant
GCA-007571325.1_885	1120973.AQXL01000127_gene2681	2.1e-38	165.6	Alicyclobacillaceae	pyrR	GO:0003674,GO:0003700,GO:0003824,GO:0004845,GO:0005575,GO:0005618,GO:0005623,GO:0006139,GO:0006220,GO:0006221,GO:0006355,GO:0006725,GO:0006753,GO:0006793,GO:0006796,GO:0006807,GO:0008150,GO:0008152,GO:0008655,GO:0009058,GO:0009117,GO:0009165,GO:0009218,GO:0009220,GO:0009259,GO:0009260,GO:0009889,GO:0009987,GO:0010468,GO:0010556,GO:0016740,GO:0016757,GO:0016763,GO:0018130,GO:0019219,GO:0019222,GO:…	2.4.2.9	ko:K02825	ko00240,ko01100,map00240,map01100		R00966	RC00063	ko00000,ko00001,ko01000,ko03000			iHN637.CLJU_RS05275	Bacteria	1V3GV@1239,278DT@186823,4HGYE@91061,COG2065@1,COG2065@2	NA|NA|NA	F	Also displays a weak uracil phosphoribosyltransferase activity which is not physiologically significant
GCA-001775245.1_950	1121430.JMLG01000006_gene1765	3.4e-52	211.5	Peptococcaceae	pyrR	GO:0003674,GO:0003700,GO:0003824,GO:0004845,GO:0005575,GO:0005618,GO:0005623,GO:0006139,GO:0006220,GO:0006221,GO:0006355,GO:0006725,GO:0006753,GO:0006793,GO:0006796,GO:0006807,GO:0008150,GO:0008152,GO:0008655,GO:0009058,GO:0009117,GO:0009165,GO:0009218,GO:0009220,GO:0009259,GO:0009260,GO:0009889,GO:0009987,GO:0010468,GO:0010556,GO:0016740,GO:0016757,GO:0016763,GO:0018130,GO:0019219,GO:0019222,GO:…	2.4.2.9	ko:K02825	ko00240,ko01100,map00240,map01100		R00966	RC00063	ko00000,ko00001,ko01000,ko03000				Bacteria	1V3GV@1239,24FQD@186801,261GH@186807,COG2065@1,COG2065@2	NA|NA|NA	F	Also displays a weak uracil phosphoribosyltransferase activity which is not physiologically significant
GCA-001775255.1_1846	243230.DR_1110	4.4e-49	201.1	Deinococcus-Thermus	pyrR	GO:0003674,GO:0003700,GO:0003824,GO:0004845,GO:0005575,GO:0005618,GO:0005623,GO:0006139,GO:0006220,GO:0006221,GO:0006355,GO:0006725,GO:0006753,GO:0006793,GO:0006796,GO:0006807,GO:0008150,GO:0008152,GO:0008655,GO:0009058,GO:0009117,GO:0009165,GO:0009218,GO:0009220,GO:0009259,GO:0009260,GO:0009889,GO:0009987,GO:0010468,GO:0010556,GO:0016740,GO:0016757,GO:0016763,GO:0018130,GO:0019219,GO:0019222,GO:…	2.4.2.9	ko:K02825	ko00240,ko01100,map00240,map01100		R00966	RC00063	ko00000,ko00001,ko01000,ko03000			iHN637.CLJU_RS05275	Bacteria	1WJWR@1297,COG2065@1,COG2065@2	NA|NA|NA	F	Also displays a weak uracil phosphoribosyltransferase activity which is not physiologically significant
GCA-003229065.1_334	667014.Thein_0947	1.1e-50	206.5	Thermodesulfobacteria	pyrR	GO:0003674,GO:0003700,GO:0006139,GO:0006220,GO:0006221,GO:0006355,GO:0006725,GO:0006753,GO:0006793,GO:0006796,GO:0006807,GO:0008150,GO:0008152,GO:0009058,GO:0009117,GO:0009165,GO:0009218,GO:0009220,GO:0009259,GO:0009260,GO:0009889,GO:0009987,GO:0010468,GO:0010556,GO:0018130,GO:0019219,GO:0019222,GO:0019438,GO:0019637,GO:0019693,GO:0031323,GO:0031326,GO:0034641,GO:0034654,GO:0044237,GO:0044238,GO:…	2.4.2.9	ko:K02825	ko00240,ko01100,map00240,map01100		R00966	RC00063	ko00000,ko00001,ko01000,ko03000				Bacteria	2GHS9@200940,COG2065@1,COG2065@2	NA|NA|NA	F	Also displays a weak uracil phosphoribosyltransferase activity which is not physiologically significant
SBR1093_1280	1123405.AUMM01000002_gene370	1.8e-50	205.7	Sporolactobacillaceae	pyrR	GO:0003674,GO:0003700,GO:0003824,GO:0004845,GO:0005575,GO:0005618,GO:0005623,GO:0006139,GO:0006220,GO:0006221,GO:0006355,GO:0006725,GO:0006753,GO:0006793,GO:0006796,GO:0006807,GO:0008150,GO:0008152,GO:0008655,GO:0009058,GO:0009117,GO:0009165,GO:0009218,GO:0009220,GO:0009259,GO:0009260,GO:0009889,GO:0009987,GO:0010468,GO:0010556,GO:0016740,GO:0016757,GO:0016763,GO:0018130,GO:0019219,GO:0019222,GO:…	2.4.2.9	ko:K02825	ko00240,ko01100,map00240,map01100		R00966	RC00063	ko00000,ko00001,ko01000,ko03000			iHN637.CLJU_RS05275	Bacteria	1V3GV@1239,26NQS@186821,4HGYE@91061,COG2065@1,COG2065@2	NA|NA|NA	F	Also displays a weak uracil phosphoribosyltransferase activity which is not physiologically significant
UBA2774_1859	1499499.EV06_1546	5.1e-33	147.5	Cyanobacteria	CP_0247												Bacteria	1G02Y@1117,1MKK9@1212,COG2928@1,COG2928@2	NA|NA|NA	S	Alternative locus ID
GCA-002898375.1_122	1232410.KI421413_gene500	1.9e-98	366.7	Desulfuromonadales	amiC		3.5.1.28	ko:K01448	ko01503,map01503	M00727	R04112	RC00064,RC00141	ko00000,ko00001,ko00002,ko01000,ko01011,ko03036				Bacteria	1MUQK@1224,2WJHW@28221,42MPH@68525,43SCS@69541,COG0860@1,COG0860@2	NA|NA|NA	M	Ami_3
GCA-004356535.1_1079	644968.DFW101_1156	4.4e-91	341.3	Bacteria			4.1.1.52,4.2.1.83	ko:K07045,ko:K10220,ko:K22213	ko00362,ko01120,map00362,map01120		R04478	RC00498	ko00000,ko00001,ko01000				Bacteria	COG2159@1,COG2159@2	NA|NA|NA	E	amidohydrolase
GCA-001443445.1_1839	1283287.KB822583_gene2843	3.4e-40	172.2	Propionibacteriales				ko:K07045					ko00000				Bacteria	2GMQY@201174,4DNAB@85009,COG2159@1,COG2159@2	NA|NA|NA	S	Amidohydrolase
GCA-001775255.1_2005	644968.DFW101_1156	4e-92	344.7	Bacteria			4.1.1.52,4.2.1.83	ko:K07045,ko:K10220,ko:K22213	ko00362,ko01120,map00362,map01120		R04478	RC00498	ko00000,ko00001,ko01000				Bacteria	COG2159@1,COG2159@2	NA|NA|NA	E	amidohydrolase
GCA-003229065.1_144	596152.DesU5LDRAFT_0361	4.4e-91	341.3	Bacteria			4.1.1.52,4.2.1.83	ko:K07045,ko:K10220,ko:K22213	ko00362,ko01120,map00362,map01120		R04478	RC00498	ko00000,ko00001,ko01000				Bacteria	COG2159@1,COG2159@2	NA|NA|NA	E	amidohydrolase
GCA-003229065.1_1325	118173.KB235914_gene3423	7e-65	254.6	Bacteria													Bacteria	COG2159@1,COG2159@2	NA|NA|NA	E	amidohydrolase
GCA-003252465.1_441	203119.Cthe_2586	2.2e-92	345.5	Ruminococcaceae				ko:K07045					ko00000				Bacteria	1TRU0@1239,248VZ@186801,3WHH4@541000,COG2159@1,COG2159@2	NA|NA|NA	S	Amidohydrolase
SBR1093_2131	644968.DFW101_1156	8.3e-90	337	Bacteria			4.1.1.52,4.2.1.83	ko:K07045,ko:K10220,ko:K22213	ko00362,ko01120,map00362,map01120		R04478	RC00498	ko00000,ko00001,ko01000				Bacteria	COG2159@1,COG2159@2	NA|NA|NA	E	amidohydrolase
GCA-002898375.1_1999	926569.ANT_04060	1.9e-80	306.6	Bacteria													Bacteria	COG2159@1,COG2159@2	NA|NA|NA	E	amidohydrolase
GCA-004356555.1_707	502558.EGYY_26490	1.3e-43	184.1	Coriobacteriia			3.5.4.28,3.5.4.31,3.5.4.40	ko:K12960,ko:K20810	ko00130,ko00270,ko01100,ko01110,map00130,map00270,map01100,map01110		R09660,R10695	RC00477	ko00000,ko00001,ko01000				Bacteria	2GM63@201174,4CV60@84998,COG0402@1,COG0402@2	NA|NA|NA	F	Amidohydrolase family
GCA-004356535.1_1560	502558.EGYY_26490	1.3e-43	184.1	Coriobacteriia			3.5.4.28,3.5.4.31,3.5.4.40	ko:K12960,ko:K20810	ko00130,ko00270,ko01100,ko01110,map00130,map00270,map01100,map01110		R09660,R10695	RC00477	ko00000,ko00001,ko01000				Bacteria	2GM63@201174,4CV60@84998,COG0402@1,COG0402@2	NA|NA|NA	F	Amidohydrolase family
GCA-007571325.1_779	404380.Gbem_3009	4.6e-44	185.7	Desulfuromonadales	ssnA		3.5.4.40	ko:K20810	ko00130,ko01110,map00130,map01110		R10695	RC00477	ko00000,ko00001,ko01000				Bacteria	1MVPA@1224,2WIRS@28221,42MJ7@68525,43TJ0@69541,COG0402@1,COG0402@2	NA|NA|NA	F	Amidohydrolase family
GCA-007571035.1_379	404380.Gbem_3009	6e-44	185.3	Desulfuromonadales	ssnA		3.5.4.40	ko:K20810	ko00130,ko01110,map00130,map01110		R10695	RC00477	ko00000,ko00001,ko01000				Bacteria	1MVPA@1224,2WIRS@28221,42MJ7@68525,43TJ0@69541,COG0402@1,COG0402@2	NA|NA|NA	F	Amidohydrolase family
GCA-001775245.1_53	243231.GSU1708	9.5e-50	204.5	Desulfuromonadales	ssnA		3.5.4.40	ko:K20810	ko00130,ko01110,map00130,map01110		R10695	RC00477	ko00000,ko00001,ko01000				Bacteria	1MVPA@1224,2WIRS@28221,42MJ7@68525,43TJ0@69541,COG0402@1,COG0402@2	NA|NA|NA	F	Amidohydrolase family
GCA-004356555.1_1465	1137268.AZXF01000006_gene2096	2e-79	302.8	Actinobacteria													Bacteria	2ID6F@201174,COG3391@1,COG3391@2	NA|NA|NA	S	amine dehydrogenase activity
GCA-004356555.1_1466	1449347.JQLN01000005_gene4865	2.1e-66	259.6	Kitasatospora													Bacteria	2I22T@201174,2M5YI@2063,COG3391@1,COG3391@2	NA|NA|NA	S	amine dehydrogenase activity
GCA-004356535.1_493	329726.AM1_1017	8.1e-26	124	Bacteria			3.6.4.13	ko:K03496,ko:K05592	ko03018,map03018				ko00000,ko00001,ko01000,ko03009,ko03019,ko03036,ko04812				Bacteria	COG3391@1,COG3391@2,COG3827@1,COG3827@2	NA|NA|NA	CO	amine dehydrogenase activity
GCA-004356535.1_927	1449347.JQLN01000005_gene4865	6.6e-68	264.6	Kitasatospora													Bacteria	2I22T@201174,2M5YI@2063,COG3391@1,COG3391@2	NA|NA|NA	S	amine dehydrogenase activity
GCA-004356535.1_928	1137268.AZXF01000006_gene2096	5.7e-79	301.2	Actinobacteria													Bacteria	2ID6F@201174,COG3391@1,COG3391@2	NA|NA|NA	S	amine dehydrogenase activity
GCA-003229065.1_1159	1449347.JQLN01000005_gene4865	4.7e-163	581.6	Kitasatospora													Bacteria	2I22T@201174,2M5YI@2063,COG3391@1,COG3391@2	NA|NA|NA	S	amine dehydrogenase activity
UBA2774_81	1449347.JQLN01000005_gene4865	7.8e-150	537.7	Kitasatospora													Bacteria	2I22T@201174,2M5YI@2063,COG3391@1,COG3391@2	NA|NA|NA	S	amine dehydrogenase activity
GCA-001775255.1_321	1265756.AWZW01000008_gene1121	6e-141	507.7	Alphaproteobacteria			5.4.99.9	ko:K01854	ko00052,ko00520,map00052,map00520		R00505,R09009	RC00317,RC02396	ko00000,ko00001,ko01000				Bacteria	1MX35@1224,2TU7I@28211,COG1232@1,COG1232@2	NA|NA|NA	H	amine oxidase
GCA-001775255.1_957	1123234.AUKI01000019_gene466	4.9e-182	644.8	Flavobacteriia	ybaT	GO:0005575,GO:0005623,GO:0005886,GO:0006950,GO:0008150,GO:0009268,GO:0009628,GO:0010035,GO:0010038,GO:0016020,GO:0042221,GO:0044464,GO:0046688,GO:0050896,GO:0071944,GO:0097501,GO:1990169		ko:K07076,ko:K16263					ko00000,ko02000	2.A.3.13			Bacteria	1I02U@117743,4NDU2@976,COG0531@1,COG0531@2	NA|NA|NA	E	amino acid
UBA2774_986	765913.ThidrDRAFT_1979	4.7e-106	391.7	Bacteria	potE			ko:K16263					ko00000,ko02000	2.A.3.13			Bacteria	COG0531@1,COG0531@2	NA|NA|NA	E	amino acid
SBR1093_2238	762903.Pedsa_1933	1.1e-158	566.6	Sphingobacteriia				ko:K03294					ko00000	2.A.3.2			Bacteria	1IPK3@117747,4NDU2@976,COG0531@1,COG0531@2	NA|NA|NA	E	amino acid
GCA-004356535.1_1054	485915.Dret_1483	7.9e-156	557	Desulfovibrionales	alaP			ko:K03310					ko00000	2.A.25			Bacteria	1MUI3@1224,2M86Y@213115,2WKHE@28221,42MG1@68525,COG1115@1,COG1115@2	NA|NA|NA	E	amino acid carrier protein
GCA-001775255.1_1731	485915.Dret_1483	8.4e-153	547	Desulfovibrionales	alaP			ko:K03310					ko00000	2.A.25			Bacteria	1MUI3@1224,2M86Y@213115,2WKHE@28221,42MG1@68525,COG1115@1,COG1115@2	NA|NA|NA	E	amino acid carrier protein
GCA-003229065.1_820	485915.Dret_1483	3.9e-158	564.7	Desulfovibrionales	alaP			ko:K03310					ko00000	2.A.25			Bacteria	1MUI3@1224,2M86Y@213115,2WKHE@28221,42MG1@68525,COG1115@1,COG1115@2	NA|NA|NA	E	amino acid carrier protein
GCA-003252465.1_51	485915.Dret_1483	3.9e-150	538.1	Desulfovibrionales	alaP			ko:K03310					ko00000	2.A.25			Bacteria	1MUI3@1224,2M86Y@213115,2WKHE@28221,42MG1@68525,COG1115@1,COG1115@2	NA|NA|NA	E	amino acid carrier protein
GCA-003232505.1_169	485915.Dret_1483	1.3e-158	566.2	Desulfovibrionales	alaP			ko:K03310					ko00000	2.A.25			Bacteria	1MUI3@1224,2M86Y@213115,2WKHE@28221,42MG1@68525,COG1115@1,COG1115@2	NA|NA|NA	E	amino acid carrier protein
UBA2774_1964	485915.Dret_1483	4e-155	554.7	Desulfovibrionales	alaP			ko:K03310					ko00000	2.A.25			Bacteria	1MUI3@1224,2M86Y@213115,2WKHE@28221,42MG1@68525,COG1115@1,COG1115@2	NA|NA|NA	E	amino acid carrier protein
SBR1093_1605	485915.Dret_1483	8.1e-143	513.8	Desulfovibrionales	alaP			ko:K03310					ko00000	2.A.25			Bacteria	1MUI3@1224,2M86Y@213115,2WKHE@28221,42MG1@68525,COG1115@1,COG1115@2	NA|NA|NA	E	amino acid carrier protein
GCA-002898375.1_1909	485915.Dret_1483	3.2e-160	571.6	Desulfovibrionales	alaP			ko:K03310					ko00000	2.A.25			Bacteria	1MUI3@1224,2M86Y@213115,2WKHE@28221,42MG1@68525,COG1115@1,COG1115@2	NA|NA|NA	E	amino acid carrier protein
GCA-001443445.1_1782	1449126.JQKL01000016_gene2871	6.1e-86	324.3	unclassified Clostridiales	arcC		2.7.2.2	ko:K00926	ko00220,ko00230,ko00910,ko01100,ko01120,ko01200,map00220,map00230,map00910,map01100,map01120,map01200		R00150,R01395	RC00002,RC00043,RC02803,RC02804	ko00000,ko00001,ko01000				Bacteria	1TP9H@1239,2482W@186801,267PQ@186813,COG0549@1,COG0549@2	NA|NA|NA	E	Amino acid kinase family
GCA-001775255.1_1998	1449126.JQKL01000016_gene2871	2.9e-88	332	unclassified Clostridiales	arcC		2.7.2.2	ko:K00926	ko00220,ko00230,ko00910,ko01100,ko01120,ko01200,map00220,map00230,map00910,map01100,map01120,map01200		R00150,R01395	RC00002,RC00043,RC02803,RC02804	ko00000,ko00001,ko01000				Bacteria	1TP9H@1239,2482W@186801,267PQ@186813,COG0549@1,COG0549@2	NA|NA|NA	E	Amino acid kinase family
GCA-008933205.1_1614	926569.ANT_01260	7.2e-87	327.4	Chloroflexi	arcC	GO:0003674,GO:0003824,GO:0005575,GO:0005622,GO:0005623,GO:0005737,GO:0005829,GO:0006082,GO:0006520,GO:0006525,GO:0006527,GO:0006793,GO:0006796,GO:0006807,GO:0008150,GO:0008152,GO:0008804,GO:0009056,GO:0009063,GO:0009064,GO:0009065,GO:0009987,GO:0016054,GO:0016301,GO:0016310,GO:0016740,GO:0016772,GO:0016774,GO:0019546,GO:0019752,GO:0043436,GO:0044237,GO:0044238,GO:0044248,GO:0044281,GO:0044282,GO:…	2.7.2.2	ko:K00926	ko00220,ko00230,ko00910,ko01100,ko01120,ko01200,map00220,map00230,map00910,map01100,map01120,map01200		R00150,R01395	RC00002,RC00043,RC02803,RC02804	ko00000,ko00001,ko01000			iAPECO1_1312.APECO1_3652,iE2348C_1286.E2348C_0454,iECABU_c1320.ECABU_c31550,iECED1_1282.ECED1_0540,iECED1_1282.ECED1_3334,iECIAI39_1322.ECIAI39_3289,iECNA114_1301.ECNA114_2915,iECOK1_1307.ECOK1_3260,iECS88_1305.ECS88_3153,iECSF_1327.ECSF_2670,iECUMN_1333.ECUMN_0561,iEcE24377_1341.EcE24377A_0559,iG2583_1286.G2583_0641,iHN637.CLJU_RS13830,iJN746.PP_0999,iUMN146_1321.UM146_02150,iUTI89_1310.UTI89_C3…	Bacteria	2G6C7@200795,COG0549@1,COG0549@2	NA|NA|NA	E	Amino acid kinase family
GCA-003229065.1_1292	1230476.C207_01678	2.3e-13	80.9	Bradyrhizobiaceae	arcC	GO:0003674,GO:0003824,GO:0005575,GO:0005622,GO:0005623,GO:0005737,GO:0005829,GO:0006082,GO:0006520,GO:0006525,GO:0006527,GO:0006793,GO:0006796,GO:0006807,GO:0008150,GO:0008152,GO:0008804,GO:0009056,GO:0009063,GO:0009064,GO:0009065,GO:0009987,GO:0016054,GO:0016301,GO:0016310,GO:0016740,GO:0016772,GO:0016774,GO:0019546,GO:0019752,GO:0043436,GO:0044237,GO:0044238,GO:0044248,GO:0044281,GO:0044282,GO:…	2.7.2.2	ko:K00926	ko00220,ko00230,ko00910,ko01100,ko01120,ko01200,map00220,map00230,map00910,map01100,map01120,map01200		R00150,R01395	RC00002,RC00043,RC02803,RC02804	ko00000,ko00001,ko01000			iAPECO1_1312.APECO1_3652,iE2348C_1286.E2348C_0454,iECABU_c1320.ECABU_c31550,iECED1_1282.ECED1_0540,iECED1_1282.ECED1_3334,iECIAI39_1322.ECIAI39_3289,iECNA114_1301.ECNA114_2915,iECOK1_1307.ECOK1_3260,iECS88_1305.ECS88_3153,iECSF_1327.ECSF_2670,iECUMN_1333.ECUMN_0561,iEcE24377_1341.EcE24377A_0559,iG2583_1286.G2583_0641,iHN637.CLJU_RS13830,iJN746.PP_0999,iUMN146_1321.UM146_02150,iUTI89_1310.UTI89_C3…	Bacteria	1MWXC@1224,2TVMD@28211,3JXQB@41294,COG0549@1,COG0549@2	NA|NA|NA	E	Amino acid kinase family
UBA2774_2232	1449126.JQKL01000016_gene2871	3.1e-85	322	unclassified Clostridiales	arcC		2.7.2.2	ko:K00926	ko00220,ko00230,ko00910,ko01100,ko01120,ko01200,map00220,map00230,map00910,map01100,map01120,map01200		R00150,R01395	RC00002,RC00043,RC02803,RC02804	ko00000,ko00001,ko01000				Bacteria	1TP9H@1239,2482W@186801,267PQ@186813,COG0549@1,COG0549@2	NA|NA|NA	E	Amino acid kinase family
GCA-002898375.1_1903	1449126.JQKL01000016_gene2871	5.9e-89	334.3	unclassified Clostridiales	arcC		2.7.2.2	ko:K00926	ko00220,ko00230,ko00910,ko01100,ko01120,ko01200,map00220,map00230,map00910,map01100,map01120,map01200		R00150,R01395	RC00002,RC00043,RC02803,RC02804	ko00000,ko00001,ko01000				Bacteria	1TP9H@1239,2482W@186801,267PQ@186813,COG0549@1,COG0549@2	NA|NA|NA	E	Amino acid kinase family
GCA-004356555.1_1320	1121918.ARWE01000001_gene2375	1e-205	723.4	Desulfuromonadales			2.7.1.202	ko:K02768,ko:K02769,ko:K02770,ko:K16263	ko00051,ko01100,ko01120,ko02060,map00051,map01100,map01120,map02060	M00273	R03232	RC00017,RC03206	ko00000,ko00001,ko00002,ko01000,ko02000	2.A.3.13,4.A.2.1			Bacteria	1MXNJ@1224,2X2I0@28221,43A4W@68525,43VI8@69541,COG0531@1,COG0531@2,COG1762@1,COG1762@2	NA|NA|NA	E	Amino acid permease
GCA-004356535.1_112	1121918.ARWE01000001_gene2375	1.7e-205	722.6	Desulfuromonadales			2.7.1.202	ko:K02768,ko:K02769,ko:K02770,ko:K16263	ko00051,ko01100,ko01120,ko02060,map00051,map01100,map01120,map02060	M00273	R03232	RC00017,RC03206	ko00000,ko00001,ko00002,ko01000,ko02000	2.A.3.13,4.A.2.1			Bacteria	1MXNJ@1224,2X2I0@28221,43A4W@68525,43VI8@69541,COG0531@1,COG0531@2,COG1762@1,COG1762@2	NA|NA|NA	E	Amino acid permease
GCA-004356535.1_735	595460.RRSWK_03283	7e-173	614.4	Planctomycetes	ybaT	GO:0005575,GO:0005623,GO:0005886,GO:0006950,GO:0008150,GO:0009268,GO:0009628,GO:0010035,GO:0010038,GO:0016020,GO:0042221,GO:0044464,GO:0046688,GO:0050896,GO:0071944,GO:0097501,GO:1990169		ko:K03294,ko:K07076,ko:K16263					ko00000,ko02000	2.A.3.13,2.A.3.2			Bacteria	2J0UK@203682,COG0531@1,COG0531@2,COG0589@1,COG0589@2	NA|NA|NA	E	Amino acid permease
GCA-001443445.1_1910	706587.Desti_0382	1.9e-184	652.5	Syntrophobacterales													Bacteria	1R829@1224,2MSEM@213462,2WINQ@28221,42MS5@68525,COG0531@1,COG0531@2	NA|NA|NA	E	Amino acid permease
GCA-008933205.1_582	1121447.JONL01000004_gene2751	4.2e-73	282	Desulfovibrionales	potE			ko:K16263					ko00000,ko02000	2.A.3.13			Bacteria	1QXK2@1224,2M9EC@213115,2WRDK@28221,42MZD@68525,COG0531@1,COG0531@2	NA|NA|NA	E	Amino acid permease
GCA-003229065.1_243	1121918.ARWE01000001_gene2375	2.4e-207	728.8	Desulfuromonadales			2.7.1.202	ko:K02768,ko:K02769,ko:K02770,ko:K16263	ko00051,ko01100,ko01120,ko02060,map00051,map01100,map01120,map02060	M00273	R03232	RC00017,RC03206	ko00000,ko00001,ko00002,ko01000,ko02000	2.A.3.13,4.A.2.1			Bacteria	1MXNJ@1224,2X2I0@28221,43A4W@68525,43VI8@69541,COG0531@1,COG0531@2,COG1762@1,COG1762@2	NA|NA|NA	E	Amino acid permease
GCA-003229065.1_1973	313612.L8106_14805	1.5e-45	189.9	Oscillatoriales	potE			ko:K16263					ko00000,ko02000	2.A.3.13			Bacteria	1G9D1@1117,1HDCZ@1150,COG0531@1,COG0531@2	NA|NA|NA	E	Amino acid permease
UBA2774_1161	1121918.ARWE01000001_gene2375	3.2e-204	718.4	Desulfuromonadales			2.7.1.202	ko:K02768,ko:K02769,ko:K02770,ko:K16263	ko00051,ko01100,ko01120,ko02060,map00051,map01100,map01120,map02060	M00273	R03232	RC00017,RC03206	ko00000,ko00001,ko00002,ko01000,ko02000	2.A.3.13,4.A.2.1			Bacteria	1MXNJ@1224,2X2I0@28221,43A4W@68525,43VI8@69541,COG0531@1,COG0531@2,COG1762@1,COG1762@2	NA|NA|NA	E	Amino acid permease
UBA2774_1658	243090.RB8254	4.7e-161	575.1	Planctomycetes	ybaT	GO:0005575,GO:0005623,GO:0005886,GO:0006950,GO:0008150,GO:0009268,GO:0009628,GO:0010035,GO:0010038,GO:0016020,GO:0042221,GO:0044464,GO:0046688,GO:0050896,GO:0071944,GO:0097501,GO:1990169		ko:K03294,ko:K07076,ko:K16263					ko00000,ko02000	2.A.3.13,2.A.3.2			Bacteria	2J0UK@203682,COG0531@1,COG0531@2,COG0589@1,COG0589@2	NA|NA|NA	E	Amino acid permease
UBA2774_2336	673860.AciM339_0785	1e-89	337.4	unclassified Euryarchaeota				ko:K07076					ko00000				Archaea	2XTX6@28890,3F317@33867,COG0531@1,arCOG00009@2157	NA|NA|NA	E	Amino acid permease
SBR1093_1488	1121447.JONL01000004_gene2751	1.4e-88	333.6	Desulfovibrionales	potE			ko:K16263					ko00000,ko02000	2.A.3.13			Bacteria	1QXK2@1224,2M9EC@213115,2WRDK@28221,42MZD@68525,COG0531@1,COG0531@2	NA|NA|NA	E	Amino acid permease
SBR1093_1807	595460.RRSWK_03283	5.4e-173	614.8	Planctomycetes	ybaT	GO:0005575,GO:0005623,GO:0005886,GO:0006950,GO:0008150,GO:0009268,GO:0009628,GO:0010035,GO:0010038,GO:0016020,GO:0042221,GO:0044464,GO:0046688,GO:0050896,GO:0071944,GO:0097501,GO:1990169		ko:K03294,ko:K07076,ko:K16263					ko00000,ko02000	2.A.3.13,2.A.3.2			Bacteria	2J0UK@203682,COG0531@1,COG0531@2,COG0589@1,COG0589@2	NA|NA|NA	E	Amino acid permease
GCA-002898375.1_1188	706587.Desti_0382	2.8e-77	295.4	Syntrophobacterales													Bacteria	1R829@1224,2MSEM@213462,2WINQ@28221,42MS5@68525,COG0531@1,COG0531@2	NA|NA|NA	E	Amino acid permease
GCA-002898375.1_1189	706587.Desti_0382	8e-65	253.8	Syntrophobacterales													Bacteria	1R829@1224,2MSEM@213462,2WINQ@28221,42MS5@68525,COG0531@1,COG0531@2	NA|NA|NA	E	Amino acid permease
GCA-001443445.1_1611	243231.GSU1693	1.5e-127	463	Desulfuromonadales	hom	GO:0003674,GO:0003824,GO:0004412,GO:0005575,GO:0005618,GO:0005623,GO:0005886,GO:0006082,GO:0006520,GO:0006566,GO:0006807,GO:0008150,GO:0008152,GO:0008652,GO:0009058,GO:0009066,GO:0009067,GO:0009088,GO:0009987,GO:0016020,GO:0016053,GO:0016491,GO:0016614,GO:0016616,GO:0019752,GO:0030312,GO:0040007,GO:0043436,GO:0044237,GO:0044238,GO:0044249,GO:0044281,GO:0044283,GO:0044464,GO:0046394,GO:0055114,GO:…	1.1.1.3	ko:K00003	ko00260,ko00270,ko00300,ko01100,ko01110,ko01120,ko01130,ko01230,map00260,map00270,map00300,map01100,map01110,map01120,map01130,map01230	M00017,M00018	R01773,R01775	RC00087	ko00000,ko00001,ko00002,ko01000			iNJ661.Rv1294,iSB619.SA_RS06610	Bacteria	1MUDC@1224,2WJ1K@28221,42MGS@68525,43U89@69541,COG0460@1,COG0460@2	NA|NA|NA	E	amino acid-binding ACT domain protein
GCA-001775255.1_1638	243231.GSU1693	8.2e-121	440.7	Desulfuromonadales	hom	GO:0003674,GO:0003824,GO:0004412,GO:0005575,GO:0005618,GO:0005623,GO:0005886,GO:0006082,GO:0006520,GO:0006566,GO:0006807,GO:0008150,GO:0008152,GO:0008652,GO:0009058,GO:0009066,GO:0009067,GO:0009088,GO:0009987,GO:0016020,GO:0016053,GO:0016491,GO:0016614,GO:0016616,GO:0019752,GO:0030312,GO:0040007,GO:0043436,GO:0044237,GO:0044238,GO:0044249,GO:0044281,GO:0044283,GO:0044464,GO:0046394,GO:0055114,GO:…	1.1.1.3	ko:K00003	ko00260,ko00270,ko00300,ko01100,ko01110,ko01120,ko01130,ko01230,map00260,map00270,map00300,map01100,map01110,map01120,map01130,map01230	M00017,M00018	R01773,R01775	RC00087	ko00000,ko00001,ko00002,ko01000			iNJ661.Rv1294,iSB619.SA_RS06610	Bacteria	1MUDC@1224,2WJ1K@28221,42MGS@68525,43U89@69541,COG0460@1,COG0460@2	NA|NA|NA	E	amino acid-binding ACT domain protein
GCA-003229065.1_1862	269799.Gmet_1629	1.8e-115	422.9	Desulfuromonadales	hom	GO:0003674,GO:0003824,GO:0004412,GO:0005575,GO:0005618,GO:0005623,GO:0005886,GO:0006082,GO:0006520,GO:0006566,GO:0006807,GO:0008150,GO:0008152,GO:0008652,GO:0009058,GO:0009066,GO:0009067,GO:0009088,GO:0009987,GO:0016020,GO:0016053,GO:0016491,GO:0016614,GO:0016616,GO:0019752,GO:0030312,GO:0040007,GO:0043436,GO:0044237,GO:0044238,GO:0044249,GO:0044281,GO:0044283,GO:0044464,GO:0046394,GO:0055114,GO:…	1.1.1.3	ko:K00003	ko00260,ko00270,ko00300,ko01100,ko01110,ko01120,ko01130,ko01230,map00260,map00270,map00300,map01100,map01110,map01120,map01130,map01230	M00017,M00018	R01773,R01775	RC00087	ko00000,ko00001,ko00002,ko01000			iNJ661.Rv1294,iSB619.SA_RS06610	Bacteria	1MUDC@1224,2WJ1K@28221,42MGS@68525,43U89@69541,COG0460@1,COG0460@2	NA|NA|NA	E	amino acid-binding ACT domain protein
SBR1093_1986	243231.GSU1693	1.2e-119	436.8	Desulfuromonadales	hom	GO:0003674,GO:0003824,GO:0004412,GO:0005575,GO:0005618,GO:0005623,GO:0005886,GO:0006082,GO:0006520,GO:0006566,GO:0006807,GO:0008150,GO:0008152,GO:0008652,GO:0009058,GO:0009066,GO:0009067,GO:0009088,GO:0009987,GO:0016020,GO:0016053,GO:0016491,GO:0016614,GO:0016616,GO:0019752,GO:0030312,GO:0040007,GO:0043436,GO:0044237,GO:0044238,GO:0044249,GO:0044281,GO:0044283,GO:0044464,GO:0046394,GO:0055114,GO:…	1.1.1.3	ko:K00003	ko00260,ko00270,ko00300,ko01100,ko01110,ko01120,ko01130,ko01230,map00260,map00270,map00300,map01100,map01110,map01120,map01130,map01230	M00017,M00018	R01773,R01775	RC00087	ko00000,ko00001,ko00002,ko01000			iNJ661.Rv1294,iSB619.SA_RS06610	Bacteria	1MUDC@1224,2WJ1K@28221,42MGS@68525,43U89@69541,COG0460@1,COG0460@2	NA|NA|NA	E	amino acid-binding ACT domain protein
GCA-002898375.1_1934	269799.Gmet_1629	2.7e-132	478.8	Desulfuromonadales	hom	GO:0003674,GO:0003824,GO:0004412,GO:0005575,GO:0005618,GO:0005623,GO:0005886,GO:0006082,GO:0006520,GO:0006566,GO:0006807,GO:0008150,GO:0008152,GO:0008652,GO:0009058,GO:0009066,GO:0009067,GO:0009088,GO:0009987,GO:0016020,GO:0016053,GO:0016491,GO:0016614,GO:0016616,GO:0019752,GO:0030312,GO:0040007,GO:0043436,GO:0044237,GO:0044238,GO:0044249,GO:0044281,GO:0044283,GO:0044464,GO:0046394,GO:0055114,GO:…	1.1.1.3	ko:K00003	ko00260,ko00270,ko00300,ko01100,ko01110,ko01120,ko01130,ko01230,map00260,map00270,map00300,map01100,map01110,map01120,map01130,map01230	M00017,M00018	R01773,R01775	RC00087	ko00000,ko00001,ko00002,ko01000			iNJ661.Rv1294,iSB619.SA_RS06610	Bacteria	1MUDC@1224,2WJ1K@28221,42MGS@68525,43U89@69541,COG0460@1,COG0460@2	NA|NA|NA	E	amino acid-binding ACT domain protein
GCA-004356555.1_396	1121033.AUCF01000001_gene2234	6.5e-298	1030	Rhodospirillales	valS	GO:0000287,GO:0002161,GO:0003674,GO:0003824,GO:0004812,GO:0004832,GO:0005488,GO:0005575,GO:0005622,GO:0005623,GO:0005737,GO:0005829,GO:0006082,GO:0006139,GO:0006399,GO:0006412,GO:0006417,GO:0006418,GO:0006438,GO:0006450,GO:0006518,GO:0006520,GO:0006725,GO:0006807,GO:0008150,GO:0008152,GO:0009058,GO:0009059,GO:0009889,GO:0009891,GO:0009893,GO:0009987,GO:0010467,GO:0010468,GO:0010556,GO:0010557,GO:…	6.1.1.9	ko:K01873	ko00970,map00970	M00359,M00360	R03665	RC00055,RC00523	ko00000,ko00001,ko00002,ko01000,ko01007,ko03016			iECH74115_1262.ECH74115_5779,iECNA114_1301.ECNA114_4481,iECO26_1355.ECO26_5428,iECSP_1301.ECSP_5359,iECs_1301.ECs5235,iG2583_1286.G2583_5088,iJN746.PP_0977,iSBO_1134.SBO_4182,iSSON_1240.SSON_4443,iYL1228.KPN_04663,iZ_1308.Z5870	Bacteria	1MV7B@1224,2JQ5V@204441,2TS9E@28211,COG0525@1,COG0525@2	NA|NA|NA	J	amino acids such as threonine, to avoid such errors, it has a posttransfer editing activity that hydrolyzes mischarged Thr-tRNA(Val) in a tRNA-dependent manner
GCA-004356535.1_485	1121033.AUCF01000001_gene2234	6.5e-298	1030	Rhodospirillales	valS	GO:0000287,GO:0002161,GO:0003674,GO:0003824,GO:0004812,GO:0004832,GO:0005488,GO:0005575,GO:0005622,GO:0005623,GO:0005737,GO:0005829,GO:0006082,GO:0006139,GO:0006399,GO:0006412,GO:0006417,GO:0006418,GO:0006438,GO:0006450,GO:0006518,GO:0006520,GO:0006725,GO:0006807,GO:0008150,GO:0008152,GO:0009058,GO:0009059,GO:0009889,GO:0009891,GO:0009893,GO:0009987,GO:0010467,GO:0010468,GO:0010556,GO:0010557,GO:…	6.1.1.9	ko:K01873	ko00970,map00970	M00359,M00360	R03665	RC00055,RC00523	ko00000,ko00001,ko00002,ko01000,ko01007,ko03016			iECH74115_1262.ECH74115_5779,iECNA114_1301.ECNA114_4481,iECO26_1355.ECO26_5428,iECSP_1301.ECSP_5359,iECs_1301.ECs5235,iG2583_1286.G2583_5088,iJN746.PP_0977,iSBO_1134.SBO_4182,iSSON_1240.SSON_4443,iYL1228.KPN_04663,iZ_1308.Z5870	Bacteria	1MV7B@1224,2JQ5V@204441,2TS9E@28211,COG0525@1,COG0525@2	NA|NA|NA	J	amino acids such as threonine, to avoid such errors, it has a posttransfer editing activity that hydrolyzes mischarged Thr-tRNA(Val) in a tRNA-dependent manner
GCA-001443445.1_657	667014.Thein_0907	8.6e-306	1056.2	Thermodesulfobacteria	valS	GO:0003674,GO:0003824,GO:0004812,GO:0004832,GO:0006082,GO:0006139,GO:0006399,GO:0006412,GO:0006418,GO:0006438,GO:0006518,GO:0006520,GO:0006725,GO:0006807,GO:0008150,GO:0008152,GO:0009058,GO:0009059,GO:0009987,GO:0010467,GO:0016070,GO:0016874,GO:0016875,GO:0019538,GO:0019752,GO:0034641,GO:0034645,GO:0034660,GO:0043038,GO:0043039,GO:0043043,GO:0043170,GO:0043436,GO:0043603,GO:0043604,GO:0044237,GO:…	6.1.1.9	ko:K01873	ko00970,map00970	M00359,M00360	R03665	RC00055,RC00523	ko00000,ko00001,ko00002,ko01000,ko01007,ko03016			iLJ478.TM1817	Bacteria	2GGVS@200940,COG0525@1,COG0525@2	NA|NA|NA	J	amino acids such as threonine, to avoid such errors, it has a posttransfer editing activity that hydrolyzes mischarged Thr-tRNA(Val) in a tRNA-dependent manner
GCA-007571325.1_38	1121033.AUCF01000001_gene2234	1.2e-275	956.1	Rhodospirillales	valS	GO:0000287,GO:0002161,GO:0003674,GO:0003824,GO:0004812,GO:0004832,GO:0005488,GO:0005575,GO:0005622,GO:0005623,GO:0005737,GO:0005829,GO:0006082,GO:0006139,GO:0006399,GO:0006412,GO:0006417,GO:0006418,GO:0006438,GO:0006450,GO:0006518,GO:0006520,GO:0006725,GO:0006807,GO:0008150,GO:0008152,GO:0009058,GO:0009059,GO:0009889,GO:0009891,GO:0009893,GO:0009987,GO:0010467,GO:0010468,GO:0010556,GO:0010557,GO:…	6.1.1.9	ko:K01873	ko00970,map00970	M00359,M00360	R03665	RC00055,RC00523	ko00000,ko00001,ko00002,ko01000,ko01007,ko03016			iECH74115_1262.ECH74115_5779,iECNA114_1301.ECNA114_4481,iECO26_1355.ECO26_5428,iECSP_1301.ECSP_5359,iECs_1301.ECs5235,iG2583_1286.G2583_5088,iJN746.PP_0977,iSBO_1134.SBO_4182,iSSON_1240.SSON_4443,iYL1228.KPN_04663,iZ_1308.Z5870	Bacteria	1MV7B@1224,2JQ5V@204441,2TS9E@28211,COG0525@1,COG0525@2	NA|NA|NA	J	amino acids such as threonine, to avoid such errors, it has a posttransfer editing activity that hydrolyzes mischarged Thr-tRNA(Val) in a tRNA-dependent manner
GCA-007571035.1_661	1121033.AUCF01000001_gene2234	1.6e-275	955.7	Rhodospirillales	valS	GO:0000287,GO:0002161,GO:0003674,GO:0003824,GO:0004812,GO:0004832,GO:0005488,GO:0005575,GO:0005622,GO:0005623,GO:0005737,GO:0005829,GO:0006082,GO:0006139,GO:0006399,GO:0006412,GO:0006417,GO:0006418,GO:0006438,GO:0006450,GO:0006518,GO:0006520,GO:0006725,GO:0006807,GO:0008150,GO:0008152,GO:0009058,GO:0009059,GO:0009889,GO:0009891,GO:0009893,GO:0009987,GO:0010467,GO:0010468,GO:0010556,GO:0010557,GO:…	6.1.1.9	ko:K01873	ko00970,map00970	M00359,M00360	R03665	RC00055,RC00523	ko00000,ko00001,ko00002,ko01000,ko01007,ko03016			iECH74115_1262.ECH74115_5779,iECNA114_1301.ECNA114_4481,iECO26_1355.ECO26_5428,iECSP_1301.ECSP_5359,iECs_1301.ECs5235,iG2583_1286.G2583_5088,iJN746.PP_0977,iSBO_1134.SBO_4182,iSSON_1240.SSON_4443,iYL1228.KPN_04663,iZ_1308.Z5870	Bacteria	1MV7B@1224,2JQ5V@204441,2TS9E@28211,COG0525@1,COG0525@2	NA|NA|NA	J	amino acids such as threonine, to avoid such errors, it has a posttransfer editing activity that hydrolyzes mischarged Thr-tRNA(Val) in a tRNA-dependent manner
GCA-001775245.1_929	667014.Thein_0907	2.5e-305	1054.7	Thermodesulfobacteria	valS	GO:0003674,GO:0003824,GO:0004812,GO:0004832,GO:0006082,GO:0006139,GO:0006399,GO:0006412,GO:0006418,GO:0006438,GO:0006518,GO:0006520,GO:0006725,GO:0006807,GO:0008150,GO:0008152,GO:0009058,GO:0009059,GO:0009987,GO:0010467,GO:0016070,GO:0016874,GO:0016875,GO:0019538,GO:0019752,GO:0034641,GO:0034645,GO:0034660,GO:0043038,GO:0043039,GO:0043043,GO:0043170,GO:0043436,GO:0043603,GO:0043604,GO:0044237,GO:…	6.1.1.9	ko:K01873	ko00970,map00970	M00359,M00360	R03665	RC00055,RC00523	ko00000,ko00001,ko00002,ko01000,ko01007,ko03016			iLJ478.TM1817	Bacteria	2GGVS@200940,COG0525@1,COG0525@2	NA|NA|NA	J	amino acids such as threonine, to avoid such errors, it has a posttransfer editing activity that hydrolyzes mischarged Thr-tRNA(Val) in a tRNA-dependent manner
GCA-003229065.1_76	1121033.AUCF01000001_gene2234	0	1080.1	Rhodospirillales	valS	GO:0000287,GO:0002161,GO:0003674,GO:0003824,GO:0004812,GO:0004832,GO:0005488,GO:0005575,GO:0005622,GO:0005623,GO:0005737,GO:0005829,GO:0006082,GO:0006139,GO:0006399,GO:0006412,GO:0006417,GO:0006418,GO:0006438,GO:0006450,GO:0006518,GO:0006520,GO:0006725,GO:0006807,GO:0008150,GO:0008152,GO:0009058,GO:0009059,GO:0009889,GO:0009891,GO:0009893,GO:0009987,GO:0010467,GO:0010468,GO:0010556,GO:0010557,GO:…	6.1.1.9	ko:K01873	ko00970,map00970	M00359,M00360	R03665	RC00055,RC00523	ko00000,ko00001,ko00002,ko01000,ko01007,ko03016			iECH74115_1262.ECH74115_5779,iECNA114_1301.ECNA114_4481,iECO26_1355.ECO26_5428,iECSP_1301.ECSP_5359,iECs_1301.ECs5235,iG2583_1286.G2583_5088,iJN746.PP_0977,iSBO_1134.SBO_4182,iSSON_1240.SSON_4443,iYL1228.KPN_04663,iZ_1308.Z5870	Bacteria	1MV7B@1224,2JQ5V@204441,2TS9E@28211,COG0525@1,COG0525@2	NA|NA|NA	J	amino acids such as threonine, to avoid such errors, it has a posttransfer editing activity that hydrolyzes mischarged Thr-tRNA(Val) in a tRNA-dependent manner
UBA2774_1303	1121033.AUCF01000001_gene2234	0	1065.1	Rhodospirillales	valS	GO:0000287,GO:0002161,GO:0003674,GO:0003824,GO:0004812,GO:0004832,GO:0005488,GO:0005575,GO:0005622,GO:0005623,GO:0005737,GO:0005829,GO:0006082,GO:0006139,GO:0006399,GO:0006412,GO:0006417,GO:0006418,GO:0006438,GO:0006450,GO:0006518,GO:0006520,GO:0006725,GO:0006807,GO:0008150,GO:0008152,GO:0009058,GO:0009059,GO:0009889,GO:0009891,GO:0009893,GO:0009987,GO:0010467,GO:0010468,GO:0010556,GO:0010557,GO:…	6.1.1.9	ko:K01873	ko00970,map00970	M00359,M00360	R03665	RC00055,RC00523	ko00000,ko00001,ko00002,ko01000,ko01007,ko03016			iECH74115_1262.ECH74115_5779,iECNA114_1301.ECNA114_4481,iECO26_1355.ECO26_5428,iECSP_1301.ECSP_5359,iECs_1301.ECs5235,iG2583_1286.G2583_5088,iJN746.PP_0977,iSBO_1134.SBO_4182,iSSON_1240.SSON_4443,iYL1228.KPN_04663,iZ_1308.Z5870	Bacteria	1MV7B@1224,2JQ5V@204441,2TS9E@28211,COG0525@1,COG0525@2	NA|NA|NA	J	amino acids such as threonine, to avoid such errors, it has a posttransfer editing activity that hydrolyzes mischarged Thr-tRNA(Val) in a tRNA-dependent manner
SBR1093_1667	1333998.M2A_0511	3.1e-220	771.5	unclassified Alphaproteobacteria	valS	GO:0000287,GO:0002161,GO:0003674,GO:0003824,GO:0004812,GO:0004832,GO:0005488,GO:0005575,GO:0005622,GO:0005623,GO:0005737,GO:0005829,GO:0006082,GO:0006139,GO:0006399,GO:0006412,GO:0006417,GO:0006418,GO:0006438,GO:0006450,GO:0006518,GO:0006520,GO:0006725,GO:0006807,GO:0008150,GO:0008152,GO:0009058,GO:0009059,GO:0009889,GO:0009891,GO:0009893,GO:0009987,GO:0010467,GO:0010468,GO:0010556,GO:0010557,GO:…	6.1.1.9	ko:K01873	ko00970,map00970	M00359,M00360	R03665	RC00055,RC00523	ko00000,ko00001,ko00002,ko01000,ko01007,ko03016			iECH74115_1262.ECH74115_5779,iECNA114_1301.ECNA114_4481,iECO26_1355.ECO26_5428,iECSP_1301.ECSP_5359,iECs_1301.ECs5235,iG2583_1286.G2583_5088,iJN746.PP_0977,iSBO_1134.SBO_4182,iSSON_1240.SSON_4443,iYL1228.KPN_04663,iZ_1308.Z5870	Bacteria	1MV7B@1224,2TS9E@28211,4BPCE@82117,COG0525@1,COG0525@2	NA|NA|NA	J	amino acids such as threonine, to avoid such errors, it has a posttransfer editing activity that hydrolyzes mischarged Thr-tRNA(Val) in a tRNA-dependent manner
GCA-002898375.1_157	667014.Thein_0907	0	1080.5	Thermodesulfobacteria	valS	GO:0003674,GO:0003824,GO:0004812,GO:0004832,GO:0006082,GO:0006139,GO:0006399,GO:0006412,GO:0006418,GO:0006438,GO:0006518,GO:0006520,GO:0006725,GO:0006807,GO:0008150,GO:0008152,GO:0009058,GO:0009059,GO:0009987,GO:0010467,GO:0016070,GO:0016874,GO:0016875,GO:0019538,GO:0019752,GO:0034641,GO:0034645,GO:0034660,GO:0043038,GO:0043039,GO:0043043,GO:0043170,GO:0043436,GO:0043603,GO:0043604,GO:0044237,GO:…	6.1.1.9	ko:K01873	ko00970,map00970	M00359,M00360	R03665	RC00055,RC00523	ko00000,ko00001,ko00002,ko01000,ko01007,ko03016			iLJ478.TM1817	Bacteria	2GGVS@200940,COG0525@1,COG0525@2	NA|NA|NA	J	amino acids such as threonine, to avoid such errors, it has a posttransfer editing activity that hydrolyzes mischarged Thr-tRNA(Val) in a tRNA-dependent manner
GCA-004356535.1_1312	1142394.PSMK_10920	7.9e-294	1016.5	Planctomycetes	ileS	GO:0003674,GO:0003824,GO:0004812,GO:0004822,GO:0005488,GO:0005575,GO:0005622,GO:0005623,GO:0005737,GO:0005829,GO:0006082,GO:0006139,GO:0006399,GO:0006412,GO:0006418,GO:0006428,GO:0006518,GO:0006520,GO:0006725,GO:0006807,GO:0008150,GO:0008152,GO:0008270,GO:0009058,GO:0009059,GO:0009987,GO:0010467,GO:0016070,GO:0016874,GO:0016875,GO:0019538,GO:0019752,GO:0034641,GO:0034645,GO:0034660,GO:0043038,GO:…	6.1.1.5	ko:K01870	ko00970,map00970	M00359,M00360	R03656	RC00055,RC00523	ko00000,ko00001,ko00002,ko01000,ko01007,ko03016			iG2583_1286.G2583_0027,iPC815.YPO0475	Bacteria	2IWX2@203682,COG0060@1,COG0060@2	NA|NA|NA	J	amino acids such as valine, to avoid such errors it has two additional distinct tRNA(Ile)-dependent editing activities. One activity is designated as 'pretransfer' editing and involves the hydrolysis of activated Val-AMP. The other activity is designated 'posttransfer' editing and involves deacylation of mischarged Val-tRNA(Ile)
GCA-007571325.1_626	1142394.PSMK_10920	5.7e-284	983.8	Planctomycetes	ileS	GO:0003674,GO:0003824,GO:0004812,GO:0004822,GO:0005488,GO:0005575,GO:0005622,GO:0005623,GO:0005737,GO:0005829,GO:0006082,GO:0006139,GO:0006399,GO:0006412,GO:0006418,GO:0006428,GO:0006518,GO:0006520,GO:0006725,GO:0006807,GO:0008150,GO:0008152,GO:0008270,GO:0009058,GO:0009059,GO:0009987,GO:0010467,GO:0016070,GO:0016874,GO:0016875,GO:0019538,GO:0019752,GO:0034641,GO:0034645,GO:0034660,GO:0043038,GO:…	6.1.1.5	ko:K01870	ko00970,map00970	M00359,M00360	R03656	RC00055,RC00523	ko00000,ko00001,ko00002,ko01000,ko01007,ko03016			iG2583_1286.G2583_0027,iPC815.YPO0475	Bacteria	2IWX2@203682,COG0060@1,COG0060@2	NA|NA|NA	J	amino acids such as valine, to avoid such errors it has two additional distinct tRNA(Ile)-dependent editing activities. One activity is designated as 'pretransfer' editing and involves the hydrolysis of activated Val-AMP. The other activity is designated 'posttransfer' editing and involves deacylation of mischarged Val-tRNA(Ile)
GCA-007571035.1_45	1142394.PSMK_10920	4.3e-284	984.2	Planctomycetes	ileS	GO:0003674,GO:0003824,GO:0004812,GO:0004822,GO:0005488,GO:0005575,GO:0005622,GO:0005623,GO:0005737,GO:0005829,GO:0006082,GO:0006139,GO:0006399,GO:0006412,GO:0006418,GO:0006428,GO:0006518,GO:0006520,GO:0006725,GO:0006807,GO:0008150,GO:0008152,GO:0008270,GO:0009058,GO:0009059,GO:0009987,GO:0010467,GO:0016070,GO:0016874,GO:0016875,GO:0019538,GO:0019752,GO:0034641,GO:0034645,GO:0034660,GO:0043038,GO:…	6.1.1.5	ko:K01870	ko00970,map00970	M00359,M00360	R03656	RC00055,RC00523	ko00000,ko00001,ko00002,ko01000,ko01007,ko03016			iG2583_1286.G2583_0027,iPC815.YPO0475	Bacteria	2IWX2@203682,COG0060@1,COG0060@2	NA|NA|NA	J	amino acids such as valine, to avoid such errors it has two additional distinct tRNA(Ile)-dependent editing activities. One activity is designated as 'pretransfer' editing and involves the hydrolysis of activated Val-AMP. The other activity is designated 'posttransfer' editing and involves deacylation of mischarged Val-tRNA(Ile)
GCA-003232505.1_604	1142394.PSMK_10920	3.2e-134	485.3	Planctomycetes	ileS	GO:0003674,GO:0003824,GO:0004812,GO:0004822,GO:0005488,GO:0005575,GO:0005622,GO:0005623,GO:0005737,GO:0005829,GO:0006082,GO:0006139,GO:0006399,GO:0006412,GO:0006418,GO:0006428,GO:0006518,GO:0006520,GO:0006725,GO:0006807,GO:0008150,GO:0008152,GO:0008270,GO:0009058,GO:0009059,GO:0009987,GO:0010467,GO:0016070,GO:0016874,GO:0016875,GO:0019538,GO:0019752,GO:0034641,GO:0034645,GO:0034660,GO:0043038,GO:…	6.1.1.5	ko:K01870	ko00970,map00970	M00359,M00360	R03656	RC00055,RC00523	ko00000,ko00001,ko00002,ko01000,ko01007,ko03016			iG2583_1286.G2583_0027,iPC815.YPO0475	Bacteria	2IWX2@203682,COG0060@1,COG0060@2	NA|NA|NA	J	amino acids such as valine, to avoid such errors it has two additional distinct tRNA(Ile)-dependent editing activities. One activity is designated as 'pretransfer' editing and involves the hydrolysis of activated Val-AMP. The other activity is designated 'posttransfer' editing and involves deacylation of mischarged Val-tRNA(Ile)
SBR1093_526	1142394.PSMK_10920	2.5e-82	312.4	Planctomycetes	ileS	GO:0003674,GO:0003824,GO:0004812,GO:0004822,GO:0005488,GO:0005575,GO:0005622,GO:0005623,GO:0005737,GO:0005829,GO:0006082,GO:0006139,GO:0006399,GO:0006412,GO:0006418,GO:0006428,GO:0006518,GO:0006520,GO:0006725,GO:0006807,GO:0008150,GO:0008152,GO:0008270,GO:0009058,GO:0009059,GO:0009987,GO:0010467,GO:0016070,GO:0016874,GO:0016875,GO:0019538,GO:0019752,GO:0034641,GO:0034645,GO:0034660,GO:0043038,GO:…	6.1.1.5	ko:K01870	ko00970,map00970	M00359,M00360	R03656	RC00055,RC00523	ko00000,ko00001,ko00002,ko01000,ko01007,ko03016			iG2583_1286.G2583_0027,iPC815.YPO0475	Bacteria	2IWX2@203682,COG0060@1,COG0060@2	NA|NA|NA	J	amino acids such as valine, to avoid such errors it has two additional distinct tRNA(Ile)-dependent editing activities. One activity is designated as 'pretransfer' editing and involves the hydrolysis of activated Val-AMP. The other activity is designated 'posttransfer' editing and involves deacylation of mischarged Val-tRNA(Ile)
SBR1093_527	1142394.PSMK_10920	4e-201	708	Planctomycetes	ileS	GO:0003674,GO:0003824,GO:0004812,GO:0004822,GO:0005488,GO:0005575,GO:0005622,GO:0005623,GO:0005737,GO:0005829,GO:0006082,GO:0006139,GO:0006399,GO:0006412,GO:0006418,GO:0006428,GO:0006518,GO:0006520,GO:0006725,GO:0006807,GO:0008150,GO:0008152,GO:0008270,GO:0009058,GO:0009059,GO:0009987,GO:0010467,GO:0016070,GO:0016874,GO:0016875,GO:0019538,GO:0019752,GO:0034641,GO:0034645,GO:0034660,GO:0043038,GO:…	6.1.1.5	ko:K01870	ko00970,map00970	M00359,M00360	R03656	RC00055,RC00523	ko00000,ko00001,ko00002,ko01000,ko01007,ko03016			iG2583_1286.G2583_0027,iPC815.YPO0475	Bacteria	2IWX2@203682,COG0060@1,COG0060@2	NA|NA|NA	J	amino acids such as valine, to avoid such errors it has two additional distinct tRNA(Ile)-dependent editing activities. One activity is designated as 'pretransfer' editing and involves the hydrolysis of activated Val-AMP. The other activity is designated 'posttransfer' editing and involves deacylation of mischarged Val-tRNA(Ile)
GCA-002898375.1_208	335543.Sfum_0122	0	1144	Syntrophobacterales	ileS	GO:0003674,GO:0003824,GO:0004812,GO:0004822,GO:0005488,GO:0005575,GO:0005622,GO:0005623,GO:0005737,GO:0005829,GO:0006082,GO:0006139,GO:0006399,GO:0006412,GO:0006418,GO:0006428,GO:0006518,GO:0006520,GO:0006725,GO:0006807,GO:0008150,GO:0008152,GO:0008270,GO:0009058,GO:0009059,GO:0009987,GO:0010467,GO:0016070,GO:0016874,GO:0016875,GO:0019538,GO:0019752,GO:0034641,GO:0034645,GO:0034660,GO:0043038,GO:…	6.1.1.5	ko:K01870	ko00970,map00970	M00359,M00360	R03656	RC00055,RC00523	ko00000,ko00001,ko00002,ko01000,ko01007,ko03016			iG2583_1286.G2583_0027,iPC815.YPO0475	Bacteria	1MVBQ@1224,2MQ7V@213462,2WJ4W@28221,42MKB@68525,COG0060@1,COG0060@2	NA|NA|NA	J	amino acids such as valine, to avoid such errors it has two additional distinct tRNA(Ile)-dependent editing activities. One activity is designated as 'pretransfer' editing and involves the hydrolysis of activated Val-AMP. The other activity is designated 'posttransfer' editing and involves deacylation of mischarged Val-tRNA(Ile)
[truncated: 17,642 more rows]

## Sheet: Hydrothermal
#query_name	seed_eggNOG_ortholog	seed_ortholog_evalue	seed_ortholog_score	best_tax_level	Preferred_name	GOs	EC	KEGG_ko	KEGG_Pathway	KEGG_Module	KEGG_Reaction	KEGG_rclass	BRITE	KEGG_TC	CAZy	BiGG_Reaction	Domain	COG ID		COG category	Annotation
[truncated: 11,117 more rows]

[truncated: 6 more sheets: Marine pelagic 1, Marine pelagic 2, Luciferase, CRISPR, ABC transporters, eggNOG iToL]
