# Supplementary material for: Marine Dadabacteria exhibit genome streamlining and phototrophy-driven niche partitioning
Source: ISME J. 2020 Nov 23;15(4):1248–56. doi: 10.1038/s41396-020-00834-5 (PMC8115339; doi:10.1038/s41396-020-00834-5)
Supplement: Supplementary file 7 — Supplemental Table 6 [file 41396_2020_834_MOESM7_ESM.xlsx]

## Sheet: Supplemental Table 6
Table S6. A subset of functions of interest from KEGG and eggNOG determined for each of the four Dadabacteria clades.
	Metabolism	Marine pelagic I	Marine Pelagic II	Hydrothermal	Organic carbon associated
KEGG	beta-oxidation (KEGG Module M00087)	✗	✓	✓	✓
	cobalamin (KEGG Module M00122)	✗	✗	?	?
	ABC-type Fe(III) (KEGG KO K02010, K02011, K02012)	✓	✗	✗	✗
	ABC-type heme (KEGG KO K02193, K02194, K02195, K02196)	✓	✓	✗	✗
	ABC-type phospholipid (KEGG KO K02065, K02066, K07122, K02067, K07323)	✓	✓	✓	✓
	ABC-type phosphate (KEGG KO K02036, K02037, K02038, K02040)	✗	✗	✓	✓
	ABC-type branched chain a.a. (KEGG KO K01995, K01996, K01997, K01998, K01999)	✗	✗	✓	✗
	ABC-type lipoprotein (KEGG KO K09810, K09808)	✗	✗	✓	✗
	7,8-dihydro-β-carotene (KEGG KO K10027, K06443)	✓	✗	✗	✗
NOG (Supplemental Table X)	CRISPR associated proteins	✗	✗	✓	✗
	ABC transporter/ABC-type (no. of ABC component types identified - not total count)	21	26	59	59
	flagellar	✗	✗	✓	✗
	luciferase	✓	✓	✓	✓
	extracellular ligand-binding	✗	✗	✓	?
	cbb3-type cytochrome	✓	✓	✓	✓
	ammonium transporter	✓	✓	?	✓
	phosphonate transporter	✗	✗	✓	✓
	✓= present in quorum of MAGs
	✗= not present in MAGs
	? = unclear from genes present if pathway would function
