# Supplementary material for: Marine Dadabacteria exhibit genome streamlining and phototrophy-driven niche partitioning
Source: ISME J. 2020 Nov 23;15(4):1248–56. doi: 10.1038/s41396-020-00834-5 (PMC8115339; doi:10.1038/s41396-020-00834-5)
Supplement: Supplementary file 8 — Supplemental Table 7 [file 41396_2020_834_MOESM8_ESM.xlsx]

## Sheet: Supplemental Table 7
Table S7. Assignment of detected rhodopsins in the marine pelagic I clade.
Source Genome	GeneID	MicRhoDE Assigned Class	Rhodopsin Class	Activity	Active Site Amino Acids	Spectral Tuning	Spectral Tuning Amino Acid
TOBG-IN994	tobg-in994_270	proteorhodopsin super-cluster IV/Gammaproteobacterial-like cluster 5/SAR86_A-I-like subcluster	proteorhodopsin	proton pump	D97 ; E108	Blue	Q105
TOBG-NAT53	tobg-nat53_530	proteorhodopsin super-cluster IV/Proteobacterial-like cluster 3/HF10_19P19-like subcluster	proteorhodopsin	proton pump	D97 ; E108	Green	L105
TOBG-SP78	sp78_755	proteorhodopsin super-cluster IV/Proteobacterial-like cluster 3/HF10_19P19-like subcluster	proteorhodopsin	proton pump	D97 ; E108	Blue	Q105
TARA-PON-00040	pon00040_717	proteorhodopsin super-cluster IV/Proteobacterial-like cluster 3/HF10_19P19-like subcluster	proteorhodopsin	proton pump	D97 ; E108	Blue	Q105
TARA-RED-00009	red00009_760	proteorhodopsin super-cluster IV/Proteobacterial-like cluster 3/HF10_19P19-like subcluster	proteorhodopsin	proton pump	D97 ; E108	Blue	Q105
TMED126	tmed126_85	proteorhodopsin super-cluster IV/Proteobacterial-like cluster 3/HF10_19P19-like subcluster	proteorhodopsin	proton pump	D97 ; E108	Blue	Q105
TOBG-MED731	tobg-med731_346	proteorhodopsin super-cluster IV/Proteobacterial-like cluster 3/HF10_19P19-like subcluster	proteorhodopsin	proton pump	D97 ; E108	Blue	Q105
TARA-ION-00011	ion00011_392	proteorhodopsin super-cluster IV/Proteobacterial-like cluster 3/HF10_19P19-like subcluster	proteorhodopsin	proton pump	D97 ; E108	Blue	Q105
