# Supplementary material for: Marine Dadabacteria exhibit genome streamlining and phototrophy-driven niche partitioning
Source: ISME J. 2020 Nov 23;15(4):1248–56. doi: 10.1038/s41396-020-00834-5 (PMC8115339; doi:10.1038/s41396-020-00834-5)
Supplement: Supplementary file 9 — Supplemental Table 8 [file 41396_2020_834_MOESM9_ESM.xlsx]

## Sheet: Supplemental Table 8
Table S8. AntiSMASH results for all Dadabacteria MAGs.
Genome Abrrev.	terpene	T3PKS	NRPS-like	beta lactone	bacteriocin	acyl_amino_acids	T1PKS
GCA-001443445.1	0	1	1	0	0	0	0
GCA-001775245.1	0	1	0	0	0	0	0
GCA-001775255.1	0	1	1	0	0	0	0
GCA-002898375.1	0	1	1	0	0	0	0
GCA-003229065.1	0	0	1	0	0	0	0
GCA-003232385.1	0	0	0	0	0	0	0
GCA-003232505.1	0	0	0	0	0	0	0
GCA-003252465.1	0	0	1	0	0	0	0
GCA-003694065.1	0	0	0	1	1	0	0
GCA-003694225.1	0	0	0	0	0	0	0
GCA-003695355.1	0	1	0	0	1	0	0
GCA-003695505.1	1	0	0	0	0	0	1
GCA-003696425.1	0	0	0	0	0	0	0
GCA-003696525.1	0	1	0	0	0	2	0
GCA-004356535.1	0	1	0	0	0	0	0
GCA-004356555.1	0	1	0	0	0	0	0
GCA-007571035.1	0	0	0	0	0	0	0
GCA-007571325.1	0	0	0	1	0	0	0
GCA-008933205.1	0	2	0	0	0	0	0
MED-G136	0	0	0	0	0	0	0
MED-G137	0	0	0	0	0	0	0
SBR1093	0	1	0	0	0	0	0
TARA-ANE-00014	1	0	0	0	0	0	0
TARA-ION-00011	1	0	0	0	0	0	0
TARA-IOS-00024	0	0	0	1	0	0	0
TARA-MED-00070	0	0	0	0	0	0	0
TARA-PON-00040	1	0	0	0	0	0	0
TARA-PSE-00043	0	0	0	0	0	0	0
TARA-RED-00009	1	0	0	1	0	0	0
TARA-RED-00089	0	0	0	0	0	0	0
TMED126	1	0	0	0	0	0	0
TMED58	0	0	0	0	0	0	0
TOBG-EAC113	0	0	0	0	0	0	0
TOBG-EAC99	1	0	0	0	0	0	0
TOBG-IN994	2	0	0	0	0	0	0
TOBG-MED713	0	0	0	0	0	0	0
TOBG-MED731	1	0	0	0	0	0	0
TOBG-NAT430	0	0	0	0	0	0	0
TOBG-NAT509	0	0	0	0	0	0	0
TOBG-NAT510	0	0	0	0	0	0	0
TOBG-NAT53	1	0	0	0	0	0	0
TOBG-NP136	0	0	0	0	0	0	0
TOBG-SAT1607	0	0	0	0	0	0	0
TOBG-SAT211	0	0	0	0	0	0	0
TOBG-SP357	0	0	0	0	0	0	0
TOBG-SP78	1	0	0	1	0	0	0
UBA1144	0	0	0	0	0	0	0
UBA2774	0	1	1	0	0	0	0
