# Supplementary material for: Marine Dadabacteria exhibit genome streamlining and phototrophy-driven niche partitioning
Source: ISME J. 2020 Nov 23;15(4):1248–56. doi: 10.1038/s41396-020-00834-5 (PMC8115339; doi:10.1038/s41396-020-00834-5)
Supplement: Supplementary file 10 — Supplemental Table 9 [file 41396_2020_834_MOESM10_ESM.xlsx]

## Sheet: README
Table S9. Relative fraction values for each MAG for each expedition in Figure 2, Supplemental Figure 2, and Supplemental Figure 3.
Genome Abrrev.			corresponds to genome IDs in Supplemental Table 1
Additional Tabs
Sample Naming Schema
Tara Oceans			stationID_sizefraction_depthregime
bGT GA02			cruisetrack_sampleID_SRAaccession_depth
bGT GA03			cruisetrack_sampleID_SRAaccession_depth
bGT GA10			cruisetrack_sampleID_SRAaccession_depth
bGT GP13			cruisetrack_sampleID_SRAaccession_depth
bGT HOT			cruisetrack_sampleID_SRAaccession_depth
bGT BATS			cruisetrack_sampleID_SRAaccession_depth

## Sheet: Tara Oceans
Genome Abrrev.	tara098_bact_meso	tara110_bact_surface	tara070_virus_meso	tara037_girus_meso	tara034_girus_surface	tara076_bact_dcm	tara031_bact_surface	tara068_girus_meso	tara056_bact_meso	tara146_prot_meso	tara064_bact_meso	tara146_prot_surface	tara041_virus_surface	tara067_girus_surface	tara145_bact_meso	tara046_virus_surface	tara042_virus_dcm	tara102_virus_dcm	tara072_virus_dcm	tara152_bact_surface	tara070_girus_surface	tara133_bact_surface	tara137_virus_surface	tara038_girus_surface	tara122_virus_surface	tara110_prot_surface	tara076_virus_surface	tara102_virus_meso	tara070_bact_meso	tara042_bact_dcm	tara133_bact_meso	tara138_prot_surface	tara151_prot_dcm	tara065_virus_dcm	tara070_girus_meso	tara036_girus_surface	tara066_bact_surface	tara109_virus_surface	tara125_prot_surface	tara030_bact_surface	tara038_prot_surface	tara076_virus_dcm	tara150_prot_surface	tara046_girus_surface	tara025_bact_surface	tara122_prot_surface	tara068_bact_dcm	tara056_bact_surface	tara123_girus_surface
TARA-ANE-00014	6.66004e-09	7.06035e-06	0	5.06816e-08	7.53347e-07	1.66147e-07	5.65026e-06	2.75833e-09	1.72438e-07	2.5752e-09	1.22483e-08	0	0	2.8691e-09	3.38768e-08	0	8.33274e-09	0	1.02433e-08	2.12216e-05	7.64903e-06	3.20897e-07	0	7.08882e-08	1.66615e-08	3.9415e-08	0	0	7.44201e-08	5.32509e-07	4.56813e-09	2.49423e-08	2.51718e-06	0	2.5741e-07	2.29527e-07	1.06008e-06	1.09125e-08	1.37457e-09	7.58377e-06	3.78455e-07	0	1.66524e-06	0	5.08064e-05	1.56222e-08	1.17986e-07	1.31167e-06	7.33769e-08
GCA-004356535.1	2.00023e-06	5.10259e-06	2.81452e-07	2.33135e-06	2.59113e-07	2.66527e-06	1.10516e-05	2.39699e-06	2.62566e-06	1.45499e-06	2.50273e-06	0	5.62603e-07	2.00694e-06	2.45607e-06	5.94042e-07	1.33324e-07	8.3995e-08	1.02433e-08	4.49216e-06	3.65887e-06	4.03625e-06	1.09956e-07	3.68618e-07	4.16536e-07	3.10513e-07	5.18464e-07	5.08973e-07	4.52423e-06	3.52991e-06	2.81397e-06	9.58893e-07	9.55834e-07	5.46704e-07	3.30204e-06	1.04331e-07	1.91437e-06	8.51177e-07	6.91869e-08	3.18723e-06	6.18321e-07	1.01981e-07	3.13939e-07	2.75894e-07	4.45843e-06	4.68666e-07	4.16375e-06	7.77152e-06	4.21184e-06
GCA-001443445.1	7.30384e-07	2.67249e-07	6.7333e-08	8.25922e-08	1.43952e-08	2.23836e-07	7.04415e-07	5.4615e-07	5.33408e-07	3.81129e-07	6.89987e-07	0	1.2893e-07	1.23371e-07	6.80359e-07	1.67881e-07	6.66619e-08	4.79971e-08	0	3.91811e-07	1.18506e-07	3.35736e-07	0	0	1.99937e-07	4.99898e-08	2.39291e-07	9.78794e-08	6.82612e-07	5.51112e-07	6.82935e-07	9.14551e-08	7.19195e-08	1.49903e-07	3.5982e-07	0	4.77035e-07	9.82127e-08	6.41468e-09	4.23989e-07	6.39642e-08	2.26624e-08	1.55995e-08	1.50488e-07	2.27292e-07	1.09355e-07	3.88211e-07	2.95589e-07	3.29529e-07
GCA-003696425.1	9.87905e-07	6.83661e-07	1.09079e-07	1.63307e-07	2.39919e-08	7.49967e-07	1.55818e-06	7.69575e-07	6.18478e-07	4.35208e-07	8.5738e-07	0	2.6958e-07	2.45308e-07	9.23143e-07	1.93709e-07	6.66619e-08	1.07994e-07	1.02433e-08	8.04884e-07	9.38622e-07	9.62691e-07	1.51189e-07	4.25329e-08	2.08268e-07	4.99898e-08	4.88552e-07	1.76183e-07	9.5463e-07	6.92959e-07	7.9257e-07	3.2425e-07	2.04159e-07	2.20445e-07	3.20378e-06	0	7.54526e-07	1.96425e-07	4.58191e-08	8.33358e-07	1.91893e-07	5.66561e-08	7.21475e-08	1.33767e-07	1.27633e-06	1.21853e-07	7.04108e-07	7.51288e-07	1.20472e-06
GCA-003695355.1	2.88602e-08	1.24302e-08	0	0	0	2.76911e-08	3.23583e-08	0	1.83934e-08	1.03008e-08	2.85793e-08	2.9394e-09	0	0	0	0	0	0	0	1.21492e-08	1.34666e-09	1.11294e-08	0	0	0	5.09511e-08	0	0	7.69863e-09	1.62776e-08	1.82725e-08	9.42265e-08	3.71197e-08	0	0	0	2.4943e-08	0	2.42841e-08	2.92406e-08	1.65241e-07	1.4164e-09	1.36495e-08	1.67209e-08	1.52985e-08	4.09301e-07	3.42539e-08	6.1581e-09	1.33413e-08
GCA-003694225.1	8.88005e-09	6.2151e-09	4.03998e-09	0	0	1.38455e-08	3.48474e-08	0	1.60942e-08	7.72559e-09	4.08276e-09	0	2.34418e-08	0	1.12923e-08	1.29139e-08	8.33274e-09	0	1.02433e-08	1.51865e-08	0	5.56469e-09	1.37445e-08	0	8.33073e-09	0	9.97046e-09	0	1.02648e-08	1.62776e-08	6.85219e-09	0	2.31998e-09	1.76356e-08	0	0	2.18251e-08	0	0	2.50634e-08	0	0	0	0	8.74201e-09	0	1.1418e-08	9.23714e-09	6.67063e-09
GCA-003694065.1	1.07449e-06	1.14669e-06	1.49479e-07	1.46414e-06	4.79839e-08	1.10303e-06	3.0591e-06	6.15108e-07	1.1197e-06	5.8457e-07	1.16359e-06	2.05758e-08	2.22697e-07	3.8446e-07	9.06205e-07	5.553e-07	1.24991e-07	1.91988e-07	0	9.68898e-07	8.91489e-07	1.09439e-06	8.24669e-08	1.27599e-07	5.99812e-07	1.49008e-07	8.57459e-07	3.62154e-07	1.24205e-06	1.37662e-06	1.10777e-06	4.71132e-07	3.08558e-07	4.93797e-07	9.34149e-07	0	8.69887e-07	8.07527e-07	3.71135e-08	1.22602e-06	2.39866e-07	1.47306e-07	1.04321e-07	2.50813e-07	1.30256e-06	2.53079e-07	1.0809e-06	1.46563e-06	1.25541e-06
GCA-003696525.1	1.88923e-06	2.5917e-06	6.05997e-08	3.75419e-09	0	3.74522e-06	1.28935e-06	2.75833e-09	7.33437e-07	3.6542e-06	1.77192e-06	7.43668e-07	2.34418e-07	0	1.33531e-06	3.35763e-07	5.41628e-07	7.19957e-07	1.63893e-07	2.22938e-06	0	5.50904e-07	1.78678e-07	0	9.99687e-08	9.23369e-06	4.18759e-07	3.3279e-07	2.08633e-06	1.23244e-07	1.79984e-06	1.35326e-05	6.24076e-06	1.14631e-06	0	0	1.27209e-06	1.63688e-07	1.76449e-06	1.44115e-07	2.12788e-05	7.08201e-08	9.31385e-06	1.17046e-07	8.91686e-07	3.97116e-05	3.5586e-06	1.37018e-06	4.29589e-07
GCA-003695505.1	3.55202e-08	1.55377e-08	2.69332e-08	0	0	5.53822e-08	1.29433e-07	0	5.51802e-08	2.83272e-08	4.89931e-08	2.64546e-08	3.51627e-08	0	3.10537e-08	1.16226e-07	1.66655e-08	2.39986e-08	1.02433e-08	2.12611e-08	0	2.22588e-08	0	0	4.99844e-08	2.88402e-09	1.89439e-07	3.91518e-08	3.33607e-08	5.34834e-08	2.96928e-08	1.10855e-08	1.15999e-08	7.93602e-08	0	0	4.05324e-08	1.09125e-08	4.58191e-10	2.08862e-08	5.33035e-09	1.4164e-08	1.55995e-08	2.50813e-08	1.96695e-08	1.24978e-08	3.42539e-08	2.77114e-08	2.26801e-08
MED-G136	5.32803e-08	6.2151e-08	4.03998e-09	1.8771e-08	9.59677e-09	3.98913e-05	2.19539e-06	1.11437e-06	4.82827e-08	1.80264e-08	3.34786e-07	0	3.51627e-08	1.18494e-06	1.55269e-07	5.16558e-08	0	0	0	0.000117297	4.34271e-05	1.55811e-07	0	0	0	0	1.99409e-08	9.78794e-09	4.85014e-07	1.18594e-07	2.74088e-08	2.77137e-09	9.6233e-06	0	1.41852e-06	0	0.000144326	0	9.16382e-10	2.62477e-05	7.99553e-09	4.24921e-09	3.39581e-06	3.34417e-08	0.000113887	1.24978e-08	0.000162394	1.32399e-07	5.73674e-08
MED-G137	8.88005e-09	1.86453e-08	0	0	0	1.79992e-07	2.98692e-08	3.31e-08	4.59835e-09	1.2876e-08	0	0	2.34418e-08	2.84471e-06	7.62228e-08	0	0	0	0	0.000105464	6.3697e-07	3.70979e-08	0	0	0	4.80671e-09	0	0	1.02648e-08	1.11618e-07	5.71016e-08	8.3141e-09	5.03437e-07	0	8.30354e-09	0	2.4413e-06	0	2.29096e-09	8.56333e-08	5.33035e-09	0	2.63241e-08	2.50813e-08	6.03418e-06	5.62399e-08	1.41583e-06	0	9.33888e-09
GCA-007571325.1	1.82485e-06	1.30828e-06	9.15728e-08	7.5647e-07	1.15161e-07	1.60839e-06	2.31735e-06	2.51008e-06	1.9474e-06	4.6611e-07	2.13937e-06	0	3.16464e-07	6.8715e-07	2.09189e-06	3.35763e-07	1.49989e-07	9.59942e-08	0	1.31515e-06	1.68871e-06	9.99789e-07	9.62113e-08	1.41776e-08	3.08237e-07	8.65207e-08	6.68021e-07	3.03426e-07	1.59105e-06	1.94168e-06	2.25437e-06	3.02079e-07	2.01839e-07	2.99805e-07	1.62196e-06	2.08661e-08	1.20974e-06	2.29163e-07	2.06186e-08	1.4683e-06	1.4925e-07	5.52397e-08	6.92226e-08	1.67209e-07	7.34329e-07	2.31208e-07	1.12657e-06	1.59187e-06	3.39802e-06
GCA-001775255.1	6.66004e-09	0	5.38664e-09	0	0	9.23036e-09	7.4673e-09	0	1.83934e-08	7.72559e-09	8.16552e-09	0	1.17209e-08	0	8.4692e-09	0	0	0	0	0	0	0	0	0	0	0	9.97046e-09	9.78794e-09	5.13242e-09	0	2.28406e-09	2.77137e-09	6.95995e-09	1.76356e-08	0	0	6.23575e-09	0	9.16382e-10	2.08862e-09	2.66518e-09	0	2.9249e-09	8.36044e-09	2.1855e-09	3.12444e-09	1.1418e-08	6.1581e-09	8.00476e-09
GCA-008933205.1	2.22001e-09	3.10755e-09	4.03998e-09	0	0	0	2.4891e-09	0	0	7.72559e-09	4.08276e-09	0	0	0	5.64613e-09	0	0	0	0	0	0	3.70979e-09	0	0	1.66615e-08	0	0	0	7.69863e-09	0	6.85219e-09	1.93996e-08	0	0	0	0	3.11787e-09	1.09125e-08	0	8.35447e-09	0	0	1.26746e-08	1.67209e-08	0	0	0	0	1.33413e-09
GCA-003229065.1	0	0	0	0	0	6.92277e-09	0	0	0	2.5752e-09	0	0	0	0	0	1.29139e-08	0	0	0	9.11189e-09	0	1.8549e-09	0	0	0	6.72939e-09	0	0	0	0	2.28406e-09	1.93996e-08	1.39199e-08	0	0	0	9.35362e-09	0	3.66553e-09	0	2.66518e-09	1.4164e-09	3.89986e-09	0	2.1855e-09	4.06177e-08	3.80599e-09	0	0
GCA-003252465.1	2.66401e-08	1.55377e-08	9.42662e-09	7.50839e-09	0	3.69215e-08	8.21403e-08	0	3.67868e-08	7.72559e-09	3.26621e-08	0	0	0	3.66999e-08	0	0	0	0	2.12611e-08	0	1.66941e-08	0	0	1.66615e-08	2.88402e-09	0	1.95759e-08	2.56621e-08	3.48805e-08	2.28406e-08	0	4.63997e-09	0	0	0	4.05324e-08	0	0	3.13293e-08	0	1.4164e-09	1.94993e-09	0	2.40405e-08	3.12444e-09	1.1418e-08	1.84743e-08	3.46873e-08
GCA-003232505.1	1.77601e-08	3.10755e-09	1.34666e-09	0	0	4.61518e-09	4.9782e-09	0	2.29917e-09	0	4.08276e-09	0	1.17209e-08	0	1.12923e-08	0	8.33274e-09	0	0	6.0746e-09	0	0	0	0	8.33073e-09	0	2.99114e-08	0	7.69863e-09	9.30146e-09	1.59884e-08	2.77137e-09	2.31998e-09	8.8178e-09	0	0	3.11787e-09	0	4.58191e-10	1.87976e-08	0	0	0	0	4.37101e-09	0	3.80599e-09	6.1581e-09	1.33413e-08
UBA1144	1.38862e-05	9.32264e-09	1.34666e-09	1.65184e-06	0	4.61518e-08	5.47602e-08	1.1574e-05	1.18798e-05	2.5649e-06	1.57799e-05	0	0	5.7382e-09	2.5752e-05	0	0	0	0	9.11189e-09	1.21199e-08	1.66941e-08	2.7489e-08	0	1.66615e-08	1.92268e-09	0	0	1.40577e-05	4.88327e-08	1.91701e-05	0	0	0	1.47028e-05	0	8.73005e-08	0	4.58191e-10	3.13293e-08	0	0	0	0	8.08636e-08	3.12444e-09	0	9.23714e-09	2.40143e-08
UBA2774	6.66004e-09	0	1.34666e-09	0	0	2.30759e-09	1.24455e-08	2.75833e-09	0	0	0	0	0	0	0	1.29139e-08	0	0	0	0	0	0	0	0	0	0	0	0	2.56621e-09	0	0	0	2.31998e-09	0	0	0	3.11787e-09	0	0	2.08862e-09	0	0	9.74966e-10	0	2.1855e-09	0	0	0	1.33413e-09
TOBG-EAC113	1.08781e-07	1.28342e-06	6.7333e-09	5.25587e-08	1.58347e-07	0.000159025	1.37946e-05	1.00955e-06	2.36815e-07	4.89287e-08	8.81876e-07	0	7.03253e-08	1.17059e-06	4.14991e-07	1.29139e-07	4.16637e-08	5.63966e-07	4.09733e-08	7.73995e-05	6.60402e-05	3.39446e-07	4.53568e-07	1.82891e-06	2.74914e-07	8.65207e-09	9.97046e-08	2.8385e-07	5.02977e-07	1.47196e-06	2.74088e-08	2.77137e-08	8.01323e-06	1.23097e-05	1.92781e-06	3.44291e-06	0.000182711	4.47413e-07	1.60367e-08	8.24524e-05	2.66518e-08	2.1246e-08	6.58297e-06	1.42127e-07	2.33346e-05	1.56222e-08	0.000123988	1.36402e-06	2.06323e-05
TOBG-EAC99	5.32803e-08	5.65574e-07	5.38664e-09	7.13297e-08	6.68415e-06	6.27665e-07	8.278e-05	2.20667e-08	4.55237e-06	4.37783e-08	4.65435e-07	0	4.68835e-08	1.31979e-07	3.04891e-07	1.29139e-08	0	0	0	6.56056e-07	9.61515e-07	7.60507e-08	0	2.83553e-07	8.33073e-09	9.61342e-09	9.97046e-09	9.78794e-09	3.59269e-08	1.32592e-05	7.99422e-08	1.10855e-08	1.09039e-07	1.76356e-08	3.32142e-08	3.33858e-07	6.58121e-05	2.1825e-08	9.16382e-10	6.02274e-05	1.36191e-06	4.24921e-09	5.03082e-07	3.34417e-08	0.000254281	6.24888e-09	3.34166e-06	3.14494e-05	1.86778e-07
GCA-002898375.1	1.08337e-06	9.13619e-07	1.92572e-07	2.25252e-07	4.79839e-08	1.21379e-06	1.31425e-06	9.21283e-07	1.37721e-06	8.98743e-07	1.30648e-06	2.05758e-08	5.97765e-07	4.57622e-07	1.15746e-06	2.45365e-07	9.99928e-08	7.19957e-08	1.02433e-08	8.89928e-07	6.10037e-07	8.32848e-07	9.62113e-08	1.41776e-08	1.99937e-07	6.09491e-07	9.37223e-07	2.34911e-07	1.52176e-06	7.20864e-07	1.07123e-06	2.10901e-06	9.67433e-07	2.11627e-07	7.16872e-07	2.08661e-08	7.79469e-07	2.29163e-07	1.69073e-07	1.06937e-06	1.38056e-06	8.92333e-08	4.92358e-07	1.8393e-07	9.79106e-07	1.90278e-06	1.13799e-06	8.99082e-07	1.09132e-06
TARA-ION-00011	0	6.09079e-07	2.69332e-09	3.37877e-08	4.08295e-05	1.40763e-07	7.364e-05	0	1.0367e-05	5.15039e-09	1.30648e-07	0	1.17209e-08	0	0	1.29139e-08	0	0	0	9.11189e-09	3.67638e-07	1.29843e-08	0	1.03497e-06	0	1.24974e-08	0	0	0	0.000843838	4.56813e-08	1.66282e-08	0	0	1.10714e-08	2.92126e-07	2.07962e-06	0	0	1.2114e-07	4.51481e-06	0	0	0	2.01066e-07	6.24888e-09	3.42539e-08	7.576e-05	1.96117e-07
TARA-IOS-00024	1.11001e-08	0.000115651	1.34666e-09	7.50839e-09	9.59677e-09	1.31533e-07	2.68823e-07	7.99916e-08	6.60093e-05	5.15039e-09	2.44966e-08	0	1.17209e-08	5.7382e-09	2.93599e-07	0	0	0	0	5.16341e-08	0.000348537	1.8549e-08	4.67312e-07	0	2.2493e-07	1.26513e-06	9.97046e-09	0	1.54486e-06	1.85564e-06	2.05566e-08	1.34966e-05	2.31998e-09	0	1.14492e-05	0	4.11559e-07	1.09125e-08	8.89349e-07	9.8165e-08	2.13214e-08	0	2.9249e-09	0	1.70469e-07	4.91787e-06	3.00293e-06	0.000480316	0.000217408
TOBG-NP136	2.80832e-06	3.10755e-08	7.40663e-08	7.12321e-05	1.91935e-08	1.38455e-07	7.4673e-09	4.01061e-06	8.346e-07	1.14854e-06	1.55961e-06	0	0	1.97968e-07	1.12076e-06	2.58279e-08	1.08326e-07	1.91988e-07	1.02433e-08	2.15648e-06	1.69679e-07	3.70979e-09	0	7.08882e-08	8.33073e-09	1.92268e-09	1.99409e-08	7.0571e-06	8.54548e-07	1.99981e-07	8.33683e-07	5.54273e-09	6.72795e-08	3.52712e-08	1.26767e-06	0	2.88715e-06	0	4.58191e-10	1.46203e-08	0	1.4164e-09	1.85243e-08	0	0	0	1.01239e-06	2.15533e-08	6.67063e-09
TARA-PON-00040	4.21802e-08	4.63025e-07	0	0	7.19758e-08	9.4542e-06	3.654e-06	2.4825e-08	6.00084e-07	2.5752e-09	1.26566e-07	0	0	1.00419e-08	1.12923e-08	2.58279e-08	0	0	1.02433e-08	1.79201e-07	2.05191e-05	2.85654e-07	0	0	0	4.80671e-09	0	9.78794e-09	1.12913e-07	1.03711e-06	1.59884e-08	1.93996e-08	3.24798e-08	8.8178e-09	7.88837e-07	0	9.07301e-07	2.1825e-08	0	1.04431e-07	7.99553e-09	2.8328e-09	1.40395e-07	8.36044e-09	6.55651e-08	9.37331e-09	1.50717e-06	4.15056e-06	2.38809e-07
TARA-RED-00009	4.44002e-09	5.37606e-07	0	3.75419e-09	9.91347e-06	5.40599e-05	0.000658136	2.75833e-09	2.39873e-05	1.03008e-08	9.14538e-07	5.8788e-09	0	5.45129e-08	2.71014e-07	1.29139e-08	0	0	0	6.0746e-08	6.80467e-06	6.49214e-08	2.7489e-08	0	0	3.84537e-09	0	0	2.05297e-08	6.3229e-05	3.4261e-08	3.96305e-07	0	1.76356e-08	1.90981e-07	0	3.15217e-06	0	2.10768e-08	1.20931e-06	6.92946e-08	9.91482e-09	3.63662e-07	2.50813e-08	3.64979e-07	2.18711e-08	5.70899e-07	0.000175186	2.41744e-06
TARA-RED-00089	2.22001e-09	2.17528e-08	0	0	1.05565e-07	1.45378e-07	5.92406e-07	0	3.21884e-07	0	3.26621e-08	0	0	0	0	0	0	0	0	9.11189e-09	2.55865e-08	3.70979e-09	0	0	0	0	0	0	0	4.17659e-05	0	0	0	0	0	0	1.40304e-07	0	9.16382e-10	8.35447e-09	2.66518e-09	0	0	0	4.37101e-09	0	7.23138e-08	9.72979e-07	5.60333e-07
TOBG-SAT1607	4.55103e-07	4.84778e-07	2.01999e-08	2.15866e-07	1.15161e-07	0.000110146	1.10118e-05	1.35434e-06	4.69032e-07	2.90997e-07	1.01252e-06	0	0	1.52923e-06	6.74713e-07	9.03976e-08	3.33309e-08	1.19993e-08	0	9.12252e-05	4.43846e-05	2.05893e-07	0	0	8.33073e-08	9.61342e-09	3.98818e-08	4.89397e-08	5.33772e-07	1.69984e-06	4.04279e-07	4.71132e-08	8.43082e-06	7.05424e-08	1.69946e-06	0	0.000154363	2.1825e-08	2.29096e-09	1.95077e-06	3.99776e-08	4.24921e-09	5.25507e-06	3.34417e-08	6.35544e-06	4.06177e-08	0.000139505	1.60726e-06	3.65551e-07
SBR1093	2.03575e-06	3.93105e-06	3.17812e-07	3.34123e-07	1.72742e-07	2.03068e-06	3.87802e-06	1.43985e-06	2.04856e-06	1.63782e-06	1.97606e-06	3.67425e-07	1.09004e-06	1.55505e-06	1.95639e-06	5.553e-07	2.7498e-07	1.31992e-07	2.04867e-08	4.85664e-06	3.73025e-06	4.08448e-06	1.92423e-07	5.67105e-08	4.99844e-07	4.76825e-07	2.01403e-06	5.48125e-07	1.60645e-06	2.13236e-06	2.37314e-06	4.41756e-06	1.42447e-06	4.58526e-07	1.79357e-06	8.34644e-08	2.73749e-06	6.76576e-07	1.66323e-07	3.98299e-06	1.03942e-06	2.08211e-07	3.32268e-06	7.44079e-07	3.92954e-06	1.91528e-06	2.44345e-06	3.46393e-06	3.72888e-06
TOBG-SP357	1.99801e-08	2.58983e-05	0	1.8771e-09	1.91935e-08	3.02294e-07	6.96948e-08	4.965e-08	1.4025e-07	2.5752e-09	3.26621e-08	0	0	4.23192e-07	3.10537e-08	0	1.66655e-08	0	0	1.58547e-06	0.000223393	2.04039e-08	0	0	0	2.21109e-07	0	0	7.57032e-07	2.76719e-07	9.13625e-09	5.54273e-09	2.78398e-08	0	7.73337e-06	0	7.24594e-06	0	5.49829e-09	1.67089e-08	7.99553e-09	0	1.07246e-08	0	7.86781e-08	6.87376e-08	5.13809e-07	5.63466e-07	4.71747e-06
TOBG-SP78	1.15441e-07	1.04414e-06	5.38664e-09	5.06816e-08	5.08629e-07	2.95695e-05	1.73889e-05	5.51666e-09	1.71748e-06	5.15039e-09	1.02069e-07	0	2.34418e-08	1.04722e-06	5.08152e-08	5.16558e-08	2.49982e-08	1.19993e-08	0	5.77087e-07	8.54321e-06	3.17187e-07	0	0	0	2.88402e-09	1.99409e-08	0	4.61918e-08	9.0573e-06	2.28406e-08	9.69978e-08	2.55198e-08	8.8178e-09	3.39061e-07	6.25983e-08	7.4829e-07	1.09125e-08	3.66553e-09	9.96271e-07	1.41254e-07	2.8328e-09	6.72726e-08	8.36044e-09	1.5976e-06	1.56222e-08	6.1657e-07	1.38526e-05	1.87044e-06
GCA-003232385.1	7.71232e-06	1.64016e-05	1.30222e-06	6.94526e-06	1.15161e-06	6.60202e-06	1.55345e-05	7.11098e-06	8.84032e-06	8.2329e-06	9.93744e-06	0	3.6452e-06	1.05253e-05	9.20885e-06	3.37054e-06	9.91596e-07	4.07975e-07	5.12167e-08	1.4412e-05	1.55041e-05	1.45071e-05	3.57356e-07	5.81283e-07	2.19098e-06	4.75864e-07	5.56352e-06	1.81077e-06	1.4553e-05	9.52935e-06	9.01063e-06	3.2619e-06	1.86295e-06	3.14796e-06	1.34504e-05	6.46849e-07	1.14738e-05	3.03368e-06	1.77778e-07	1.41128e-05	1.41787e-06	8.82419e-07	7.1075e-07	2.2824e-06	1.51608e-05	9.59202e-07	7.64243e-06	1.63713e-05	1.53625e-05
TOBG-IN994	2.39761e-07	6.3366e-05	4.03998e-09	8.07151e-08	5.79165e-06	5.97966e-05	0.000287506	1.46192e-07	5.22671e-05	3.34775e-08	2.16795e-06	0	7.03253e-08	2.3957e-06	2.4843e-07	5.553e-07	9.16601e-08	1.19993e-08	0	1.14233e-05	0.000159451	3.86375e-06	6.87224e-08	3.26086e-07	8.33073e-08	1.42951e-06	0	9.78794e-09	8.44283e-07	8.22436e-05	8.22263e-08	2.64666e-05	1.49639e-06	3.6153e-07	3.90266e-06	5.00787e-07	3.20393e-05	2.1825e-08	4.01376e-07	0.000188441	8.65916e-06	5.66561e-09	2.07668e-06	2.67534e-07	4.27528e-05	3.44938e-06	1.05083e-05	0.000349814	5.66537e-05
TOBG-NAT509	2.22001e-09	9.32264e-09	0	0	0	2.07683e-08	1.74237e-08	2.06875e-07	2.29917e-09	4.89287e-08	0	0	0	2.74544e-05	1.05583e-06	1.29139e-08	0	0	0	0.000142856	1.45305e-06	5.75018e-08	0	0	0	0	0	0	1.02648e-08	1.62776e-08	2.74088e-08	0	6.77435e-07	0	8.58033e-08	0	1.02578e-05	0	0	1.46203e-08	0	0	1.55995e-08	0	2.07623e-06	0	3.1133e-06	1.84743e-08	9.33888e-09
TOBG-NAT510	3.55202e-08	9.6334e-08	4.03998e-09	2.81564e-08	0	2.56143e-07	2.7629e-07	3.31e-07	4.82827e-08	2.06016e-08	4.08276e-08	0	3.51627e-08	4.83745e-05	1.48493e-06	0	0	0	0	0.000324945	6.5717e-07	2.237e-06	0	0	8.33073e-09	3.84537e-09	9.97046e-09	9.78794e-09	2.30959e-08	2.2091e-07	4.45392e-07	5.54273e-09	8.23594e-07	1.76356e-08	3.32142e-08	0	0.0001834	2.1825e-08	4.58191e-10	1.85887e-07	2.66518e-09	1.4164e-09	3.70487e-08	1.67209e-08	2.45869e-06	3.12444e-09	8.05728e-06	6.77391e-08	5.73674e-08
TOBG-NAT53	4.44002e-09	4.50595e-07	0	7.32068e-08	6.43464e-06	3.50754e-07	0.000113951	2.20667e-08	2.48081e-06	1.03008e-08	2.65379e-07	1.17576e-08	0	9.75494e-08	3.44414e-07	0	1.66655e-08	1.19993e-08	0	6.46944e-07	1.03019e-06	1.48392e-08	0	3.96974e-07	0	2.88402e-09	9.97046e-09	0	1.28311e-08	1.03409e-05	1.82725e-08	5.54273e-09	9.04794e-08	1.76356e-08	3.87499e-08	2.08661e-07	4.09283e-05	0	0	0.000100732	1.29794e-06	0	6.35678e-07	0	0.00040014	3.12444e-09	2.20747e-06	1.80001e-05	1.38749e-07
[truncated: 189 more columns]

## Sheet: bGT GA02
Genome Abrrev.	GA02_S0170_SRR5788377_87	GA02_S0169_SRR5788376_76	GA02_S0227_SRR5787990_50	GA02_S0219_SRR5788099_149	GA02_S0192_SRR5788188_49	GA02_S0001_SRR5788236_10	GA02_S0165_SRR5788289_100	GA02_S0202_SRR5788181_10	GA02_S0206_SRR5788353_61	GA02_S0222_SRR5788048_150	GA02_S0028_SRR5788368_50	GA02_S0198_SRR5788185_135	GA02_S0044_SRR5788144_8	GA02_S0046_SRR5788146_101	GA02_S0164_SRR5788290_75	GA02_S0016_SRR5788433_50	GA02_S0209_SRR5788347_10	GA02_S0035_SRR5788199_99	GA02_S0186_SRR5788020_151	GA02_S0204_SRR5788351_149	GA02_S0025_SRR5788369_151	GA02_S0009_SRR5788233_49	GA02_S0045_SRR5788145_76	GA02_S0048_SRR5788140_201	GA02_S0149_SRR5788113_119	GA02_S0210_SRR5788350_49	GA02_S0201_SRR5788180_149	GA02_S0003_SRR5788238_75	GA02_S0024_SRR5788372_103	GA02_S0161_SRR5788285_152	GA02_S0183_SRR5788023_150	GA02_S0008_SRR5788234_10	GA02_S0224_SRR5788190_50	GA02_S0167_SRR5788281_202	GA02_S0203_SRR5788352_65	GA02_S0147_SRR5788447_11	GA02_S0172_SRR5788379_200	GA02_S0294_SRR5788387_9	GA02_S0163_SRR5788287_10	GA02_S0013_SRR5788435_198	GA02_S0190_SRR5788016_49	GA02_S0150_SRR5788110_152	GA02_S0034_SRR5788196_75	GA02_S0296_SRR5788000_76	GA02_S0037_SRR5788193_200	GA02_S0182_SRR5788024_50	GA02_S0156_SRR5788108_200	GA02_S0036_SRR5788198_150	GA02_S0298_SRR5788002_201
TARA-ANE-00014	1.57197e-05	1.28294e-05	1.76552e-06	0	4.47364e-07	0	7.95521e-07	2.10559e-06	6.7447e-07	0	2.09446e-06	0	3.64925e-06	2.1912e-07	4.89637e-07	3.3663e-06	5.10906e-08	0	1.2817e-07	0	3.40826e-06	1.31817e-06	7.22389e-08	8.0584e-07	5.09199e-06	6.45415e-08	5.80621e-08	1.39439e-07	2.10947e-05	1.12491e-05	3.65359e-07	1.10814e-06	5.01923e-05	2.29444e-06	5.97171e-06	0	2.50183e-06	5.29095e-07	4.73597e-07	7.50238e-06	2.15397e-07	3.46163e-05	0	9.4343e-06	4.48273e-06	4.05613e-07	6.54169e-07	1.34575e-06	2.63473e-06
GCA-004356535.1	3.25006e-06	3.04255e-06	5.83157e-06	5.24711e-07	6.71046e-06	2.24341e-06	1.59104e-06	1.53554e-05	4.84775e-06	1.10096e-06	1.44209e-06	3.47171e-06	8.66697e-07	1.53384e-06	3.67228e-06	1.09506e-06	8.1745e-07	1.6395e-06	2.24298e-06	2.82447e-06	1.37862e-06	1.05454e-06	2.16717e-06	4.15008e-06	4.43917e-06	1.61354e-06	4.52884e-06	8.36636e-07	2.39431e-06	2.13088e-06	1.68979e-06	1.5039e-06	9.67625e-06	1.28062e-06	4.01085e-06	4.46953e-07	1.68227e-06	3.09521e-06	5.78841e-07	4.88527e-07	6.42601e-06	3.23708e-06	1.67076e-06	3.22885e-06	1.39529e-06	7.26048e-06	2.07154e-06	1.79433e-06	1.19761e-06
GCA-001443445.1	2.65311e-07	4.05674e-07	6.95508e-07	5.68437e-07	1.72063e-07	2.99121e-07	1.59104e-07	5.13559e-07	6.32315e-07	9.9086e-07	3.09019e-07	3.95511e-07	0	5.11281e-07	2.44818e-07	1.62232e-07	9.19631e-07	3.64334e-07	8.01064e-07	5.56937e-07	4.21245e-07	2.63635e-07	5.41792e-07	2.41752e-07	4.35213e-07	7.09957e-07	2.1483e-06	3.48598e-08	2.47688e-07	7.92887e-07	4.11029e-07	0	3.62212e-07	8.00387e-07	1.33695e-07	7.44921e-08	6.0389e-07	3.17457e-07	1.31555e-07	6.97896e-08	1.79497e-07	1.34149e-06	6.83494e-07	7.56762e-07	3.56244e-07	4.86736e-07	1.00851e-06	3.7382e-07	5.98803e-07
GCA-003696425.1	5.30622e-07	1.21702e-06	7.49009e-07	2.1863e-07	8.60315e-07	1.99414e-07	6.04596e-07	1.33525e-06	9.6955e-07	8.25716e-07	4.80697e-07	6.15239e-07	2.73694e-07	5.47801e-07	4.28432e-07	8.11158e-08	3.06544e-07	5.10067e-07	1.89051e-06	1.59125e-06	8.04196e-07	3.76621e-07	1.04746e-06	6.84964e-07	5.22255e-07	3.22708e-07	2.61279e-06	1.39439e-07	7.01781e-07	6.93776e-07	7.30719e-07	0	6.20936e-07	4.26873e-07	3.11955e-07	1.48984e-07	7.33296e-07	3.70367e-07	1.84177e-07	3.48948e-08	9.33387e-07	9.04049e-07	1.02524e-06	5.54959e-07	7.42174e-07	1.58189e-06	1.66268e-06	8.97167e-07	1.43713e-06
GCA-003695355.1	1.96993e-05	1.14603e-05	1.73877e-05	3.93533e-06	7.15782e-06	3.98828e-07	2.07472e-05	3.03e-06	8.09364e-06	1.87162e-06	8.58387e-07	1.66994e-06	2.37201e-06	2.5564e-07	5.47781e-06	6.08368e-07	7.40814e-06	1.71237e-06	1.44191e-06	5.17156e-07	4.97835e-07	3.01297e-07	3.25075e-07	1.12818e-06	1.41444e-05	5.48603e-06	4.06435e-07	1.04579e-07	7.43063e-07	8.42443e-07	6.39379e-07	1.42475e-06	5.38144e-06	1.22726e-06	9.8043e-06	2.02991e-05	3.40767e-06	1.03438e-05	1.39711e-05	3.14053e-07	4.37974e-06	2.68298e-06	4.17691e-07	2.67389e-06	5.64052e-07	2.63649e-06	1.28108e-06	1.83172e-06	4.79042e-07
GCA-003694225.1	1.32655e-07	2.02837e-07	1.07001e-07	0	0	0	1.59104e-07	1.02712e-07	1.26463e-07	0	1.03006e-07	8.78913e-08	4.56157e-08	3.65201e-08	1.83614e-07	0	0	0	0	1.59125e-07	1.14885e-07	0	0	0	0	6.45415e-08	1.74186e-07	3.48598e-08	0	0	0	7.91527e-08	5.17446e-08	5.33591e-08	0	4.09707e-07	0	2.38093e-07	2.10488e-07	0	1.43598e-07	2.91629e-08	1.13916e-07	5.04508e-08	0	0	2.7257e-08	1.49528e-07	1.79641e-07
GCA-003694065.1	1.26023e-06	1.1156e-06	1.28402e-06	1.31178e-07	2.23682e-06	2.99121e-07	7.31879e-07	2.87593e-06	9.6955e-07	1.37619e-06	5.49368e-07	8.78913e-07	9.12313e-08	8.39961e-07	1.16289e-06	2.02789e-07	6.64178e-07	8.37968e-07	1.34579e-06	1.51169e-06	1.07226e-06	2.63635e-07	5.05672e-07	8.86424e-07	1.52324e-06	6.13144e-07	2.67086e-06	1.74299e-07	1.03203e-06	1.28844e-06	5.48039e-07	3.16611e-07	1.34536e-06	1.01382e-06	1.42608e-06	3.72461e-07	1.50973e-06	2.56611e-06	3.94664e-07	2.79158e-07	2.40527e-06	1.60396e-06	1.74671e-06	1.76578e-06	1.00936e-06	1.17628e-06	1.63542e-06	1.83172e-06	1.43713e-06
GCA-003696525.1	2.61331e-05	2.31741e-05	2.70178e-05	2.25188e-05	2.62912e-05	2.87156e-05	2.66022e-05	3.60005e-05	3.70115e-05	2.61477e-05	2.62323e-05	3.77933e-05	1.39584e-05	2.29711e-05	2.40228e-05	3.02562e-05	3.41796e-05	2.48476e-05	3.012e-05	3.58826e-05	2.52364e-05	3.10336e-05	2.25385e-05	2.26441e-05	3.36419e-05	2.03951e-05	3.7392e-05	2.35652e-05	2.55944e-05	1.90789e-05	2.88177e-05	3.01572e-05	3.37892e-05	2.41183e-05	3.94846e-05	1.53826e-05	3.2567e-05	2.87563e-05	1.37343e-05	3.10564e-05	2.57758e-05	3.00377e-05	2.63145e-05	2.56794e-05	2.81136e-05	2.77034e-05	2.25416e-05	2.51954e-05	2.42515e-05
GCA-003695505.1	1.32655e-07	1.01418e-07	0	1.74904e-07	2.40888e-07	9.97071e-08	1.27283e-07	3.59491e-07	2.10772e-07	5.50478e-08	0	0	0	0	2.44818e-07	0	5.10906e-08	7.28667e-08	1.2817e-07	3.97812e-08	1.14885e-07	0	0	1.20876e-07	1.30564e-07	0	0	3.48598e-08	0	4.95555e-08	0	1.18729e-07	5.17446e-08	5.33591e-08	1.33695e-07	0	4.3135e-08	1.05819e-07	2.6311e-08	3.48948e-08	3.58995e-08	5.83257e-08	0	5.04508e-08	1.18748e-07	0	1.63542e-07	2.61674e-07	0
MED-G136	2.73934e-05	1.29309e-05	8.1e-05	2.57983e-06	3.44126e-07	9.97071e-08	5.82321e-05	2.5678e-07	7.03978e-06	5.00935e-06	0.000102629	1.0547e-05	4.56157e-08	7.23097e-06	1.80248e-05	0.000171195	1.48163e-06	7.28667e-08	0.000291203	7.95624e-08	7.5671e-05	3.2653e-05	6.14031e-07	2.0146e-07	3.09871e-05	7.09957e-07	1.16124e-07	6.34449e-06	0.00088057	0.000300058	0.000128058	1.17542e-05	0.000264984	0.000108639	1.02499e-06	0	3.17043e-05	1.29364e-05	4.99908e-07	0.000126808	2.15397e-07	9.4371e-05	1.59482e-06	0.000310424	0.000177172	0.000274154	1.33287e-05	0.000516133	7.10779e-05
MED-G137	1.98983e-07	0	0	2.49238e-06	3.44126e-08	5.48389e-07	2.86388e-07	0	2.10772e-07	4.56896e-06	2.40348e-07	5.27348e-07	0	1.20516e-06	1.53012e-07	5.27253e-07	4.08725e-07	0	3.65285e-06	0	2.41259e-06	5.79996e-06	7.22389e-08	0	5.65777e-07	4.1952e-07	0	2.40533e-06	1.01139e-05	3.00306e-05	5.06936e-06	6.72798e-07	1.86281e-06	2.50788e-06	4.4565e-08	0	1.596e-06	2.64548e-07	0	1.32251e-05	0	9.91537e-07	6.83494e-07	2.01803e-06	1.24685e-06	6.48981e-07	1.47188e-06	2.50459e-06	1.91617e-06
GCA-007571325.1	3.31639e-07	8.62057e-07	7.49009e-07	1.0057e-06	9.63553e-07	4.98536e-08	1.43194e-06	1.90017e-06	3.37235e-06	2.36705e-06	4.80697e-07	1.75783e-06	0	1.16864e-06	1.00988e-06	6.89484e-07	1.48163e-06	7.28667e-07	1.63417e-06	4.25659e-06	1.41692e-06	9.79214e-07	1.51702e-06	1.04759e-06	1.69733e-06	3.22708e-07	4.47078e-06	1.39439e-07	8.25625e-07	1.88311e-06	1.68979e-06	4.3534e-07	1.60408e-06	1.76085e-06	8.913e-07	3.72461e-08	1.76854e-06	4.23276e-07	2.6311e-08	1.08174e-06	1.25648e-06	2.15805e-06	1.86062e-06	1.66488e-06	1.15779e-06	1.41965e-06	2.61668e-06	1.4579e-06	2.39521e-06
GCA-001775255.1	1.32655e-07	5.07092e-08	0	0	6.88252e-08	0	3.18208e-08	5.13559e-08	0	5.50478e-08	3.43355e-08	0	0	0	9.18069e-08	0	5.10906e-08	7.28667e-08	1.60213e-07	0	0	0	0	0	8.70426e-08	6.45415e-08	0	0	4.12813e-08	0	0	7.91527e-08	5.17446e-08	0	8.913e-08	7.44921e-08	0	7.93643e-08	5.26219e-08	0	3.58995e-08	0	0	5.04508e-08	0	4.05613e-08	2.7257e-08	0	5.98803e-08
GCA-008933205.1	2.65311e-07	0	5.35006e-08	0	0	9.97071e-08	6.36417e-08	0	0	5.50478e-08	0	0	0	0	3.06023e-08	4.05579e-08	0	0	0	7.95624e-08	0	0	3.61195e-08	0	0	0	0	3.48598e-08	4.12813e-08	0	0	0	0	0	0	0	0	0	2.6311e-08	0	0	0	0	0	0	0	0	3.7382e-08	5.98803e-08
GCA-003229065.1	3.31639e-07	8.62057e-07	3.74505e-07	1.09315e-06	1.72063e-07	0	7.637e-07	5.13559e-08	1.26463e-07	5.50478e-08	3.43355e-08	0	0	0	3.9783e-07	0	0	0	1.2817e-07	0	0	0	0	0	4.35213e-07	3.22708e-07	0	0	0	1.48666e-07	4.56699e-07	0	5.17446e-08	1.60077e-07	4.4565e-08	3.72461e-08	8.62701e-08	7.93643e-08	3.94664e-07	0	3.58995e-08	3.20791e-07	0	0	5.93739e-08	2.43368e-07	1.36285e-07	0	4.19162e-07
GCA-003252465.1	6.63277e-08	0	0	1.31178e-07	6.88252e-08	0	3.18208e-08	3.08135e-07	4.21544e-07	5.50478e-08	0	8.78913e-08	4.56157e-08	7.30401e-08	3.06023e-08	0	1.02181e-07	1.093e-07	1.60213e-07	1.98906e-07	1.91475e-07	1.8831e-07	1.80597e-07	8.0584e-08	8.70426e-08	0	5.80621e-07	0	1.65125e-07	0	0	0	0	1.06718e-07	0	0	0	1.05819e-07	5.26219e-08	0	2.15397e-07	8.74886e-08	1.89859e-07	0	5.93739e-08	0	1.09028e-07	0	0
GCA-003232505.1	1.32655e-07	0	5.35006e-08	0	3.44126e-08	0	3.18208e-08	0	0	0	3.43355e-08	0	9.12313e-08	0	0	0	0	0	6.40851e-08	7.95624e-08	3.8295e-08	0	0	0	4.35213e-08	6.45415e-08	1.16124e-07	0	0	0	0	0	5.17446e-08	0	0	7.44921e-08	8.62701e-08	2.64548e-08	2.6311e-08	0	0	1.16651e-07	0	0	2.9687e-08	8.11227e-08	0	7.47639e-08	1.19761e-07
UBA1144	0	0	0	1.3555e-06	0	0	1.59104e-07	1.02712e-07	4.21544e-08	1.92667e-06	0	8.78913e-08	4.56157e-08	1.42428e-06	9.18069e-08	8.11158e-08	1.02181e-06	4.91851e-06	8.01064e-07	7.75733e-06	3.75291e-06	7.53242e-08	3.03403e-06	8.0584e-08	1.30564e-07	1.29083e-06	3.65791e-06	1.04579e-07	1.65125e-07	6.93776e-07	2.00948e-06	0	0	6.40309e-07	4.4565e-08	0	4.09783e-06	2.64548e-08	0	1.50048e-06	0	2.33303e-07	2.1644e-06	1.00902e-07	2.07809e-07	0	3.76147e-06	1.49528e-07	1.43713e-06
UBA2774	6.63277e-08	0	0	0	0	0	6.36417e-08	0	0	5.50478e-08	0	8.78913e-08	9.12313e-08	0	3.06023e-08	0	0	0	0	0	0	0	0	0	0	0	0	3.48598e-08	8.25625e-08	9.91109e-08	0	3.95764e-08	0	5.33591e-08	0	3.72461e-08	0	2.64548e-08	1.57866e-07	0	0	0	0	0	0	0	0	0	5.98803e-08
TOBG-EAC113	0.00010115	5.44617e-05	0.000107483	2.92964e-06	6.19427e-07	7.47803e-07	0.000231783	4.62203e-07	4.74237e-05	4.89925e-06	0.000336213	4.83842e-05	0	1.85157e-05	8.54416e-05	0.000675573	5.61997e-07	6.92234e-07	0.000585321	1.59125e-07	0.000214337	0.000122929	8.30748e-07	9.26716e-07	0.000138398	5.48603e-07	1.16124e-07	1.3177e-05	0.00171218	0.00077138	0.000119107	3.69247e-05	0.00043005	0.000425272	1.00271e-05	1.69842e-05	0.000111116	6.05814e-05	6.68298e-05	0.000348006	1.04108e-06	0.000431931	6.41725e-06	0.00129169	0.000661129	0.000470633	5.0153e-05	0.00200233	0.000268144
TOBG-EAC99	0.000206876	0.000164247	1.07001e-06	8.74518e-08	8.25903e-07	0	2.76523e-05	7.8061e-06	1.98125e-06	1.65143e-07	4.36061e-05	1.75783e-07	0.000123892	4.38241e-07	1.21185e-05	0.000101192	0	1.45733e-07	5.12681e-07	7.95624e-08	2.4279e-05	1.3822e-05	2.88956e-07	5.19767e-06	5.94501e-05	9.68123e-08	0	3.48598e-07	9.06949e-05	5.30243e-05	1.3701e-07	4.11594e-06	3.53933e-05	5.15449e-05	7.57605e-07	0	2.35517e-05	1.49998e-05	2.28905e-06	2.74622e-05	3.94894e-07	0.000367131	1.51887e-07	0.00022829	5.69099e-05	1.37909e-06	6.51443e-06	1.48406e-05	3.1497e-05
GCA-002898375.1	1.73779e-05	1.1866e-05	1.25727e-05	1.04068e-05	2.15079e-05	4.08799e-06	1.94107e-05	4.82746e-06	1.07915e-05	3.74325e-06	5.83703e-06	3.16409e-06	1.4597e-06	1.53384e-06	1.10474e-05	1.78455e-06	1.05758e-05	4.73634e-07	7.04936e-06	1.51169e-06	4.82517e-06	1.43116e-06	3.39523e-06	6.80935e-06	6.57171e-06	1.07784e-05	2.72892e-06	5.33355e-06	3.59147e-06	3.46888e-06	2.60319e-06	4.59086e-06	6.00238e-06	2.3478e-06	1.11858e-05	1.49357e-05	5.21934e-06	1.71427e-05	2.68372e-06	1.67495e-06	1.22058e-05	6.59081e-06	1.02524e-06	8.62708e-06	1.81091e-06	3.73164e-06	4.30661e-06	1.4579e-06	1.91617e-06
TARA-ION-00011	2.65311e-07	1.01418e-07	0	1.31178e-07	3.44126e-08	0	6.36417e-08	0.000109748	4.33768e-05	5.50478e-08	6.8671e-07	8.78913e-08	6.84235e-07	4.38241e-07	6.12046e-08	2.02789e-07	0	7.28667e-08	2.5634e-07	4.77374e-07	1.91475e-07	0	7.22389e-08	1.0073e-06	8.70426e-08	0	0	0	2.47688e-07	0	0	0	1.55234e-07	2.13436e-07	7.54485e-05	0	4.3135e-08	0	2.6311e-08	0	1.07698e-07	2.91629e-07	3.03775e-07	2.52254e-07	1.6031e-06	8.11227e-08	0	9.04644e-06	3.59282e-07
TARA-IOS-00024	1.32655e-07	2.02837e-07	2.14003e-07	4.37259e-08	1.3765e-07	0	0	8.21695e-07	1.60187e-06	1.10096e-07	1.71677e-07	4.83402e-07	9.57929e-07	1.826e-07	6.12046e-08	1.62232e-07	0	1.45733e-07	0	0	1.14885e-07	0	7.22389e-08	4.0292e-08	0	1.61354e-07	2.32248e-07	3.48598e-08	0	0	2.7402e-07	0	2.06979e-07	1.60077e-07	1.15869e-06	0	2.5881e-07	1.85183e-07	1.57866e-07	0	5.74392e-07	4.95769e-07	3.79719e-08	2.01803e-07	3.79993e-06	1.62245e-07	1.09028e-07	7.85021e-07	0
TOBG-NP136	6.63277e-08	0	1.07001e-07	1.11938e-05	0	0	3.88214e-06	0	4.21544e-08	9.08288e-06	6.8671e-07	5.27348e-07	4.56157e-08	1.88444e-05	9.48671e-07	8.51716e-07	5.10906e-08	4.88207e-06	4.38983e-06	2.15614e-05	2.03347e-05	1.35584e-06	1.27863e-05	0	5.22255e-07	1.16175e-06	5.86427e-06	3.48598e-07	2.88969e-06	1.05553e-05	9.49935e-06	2.37458e-07	8.79659e-07	1.95828e-05	1.7826e-07	7.44921e-08	4.3437e-05	2.64548e-08	1.05244e-07	7.22322e-06	3.58995e-08	1.10819e-06	5.46795e-06	2.16938e-06	8.90609e-08	4.05613e-08	3.31991e-05	3.36438e-07	1.64671e-05
TARA-PON-00040	2.12249e-06	1.36915e-06	1.55152e-06	4.37259e-08	8.94728e-06	0	5.40954e-07	5.64915e-06	4.21544e-06	1.65143e-07	2.06013e-07	6.59185e-07	2.55448e-06	0	3.06023e-07	1.50064e-06	1.02181e-07	7.28667e-08	9.22826e-06	7.95624e-08	2.14452e-06	3.01297e-07	7.22389e-08	9.0657e-06	9.57468e-07	3.22708e-08	3.48372e-07	0	1.60997e-06	6.93776e-07	7.30719e-07	0	4.13957e-06	1.28062e-06	0	4.24605e-06	8.62701e-08	4.60313e-06	3.94664e-07	6.97896e-08	7.61069e-06	5.07434e-06	0	3.98561e-06	4.41742e-05	0.000176766	5.45141e-08	4.63536e-06	3.53294e-06
TARA-RED-00009	5.21999e-05	3.52936e-05	5.88507e-07	0	6.12889e-05	0	2.32292e-06	0.000437912	0.000134346	0	1.13307e-06	1.39308e-05	0.000107516	6.57361e-07	1.77493e-06	1.33841e-06	0	4.73634e-07	4.19757e-06	2.46643e-06	3.8678e-06	5.27269e-07	3.25075e-07	0.000589714	1.77132e-05	0	2.43861e-06	1.04579e-07	6.605e-07	8.42443e-07	4.56699e-07	1.97882e-07	1.02972e-05	2.93475e-06	4.27824e-06	1.23284e-05	1.81167e-06	7.32797e-06	1.01297e-05	5.93212e-07	8.55126e-05	1.85476e-05	2.27831e-07	7.31536e-06	0.00116195	1.33041e-05	1.74445e-06	0.000130799	6.64671e-06
TARA-RED-00089	0	0	0	8.74518e-08	0	0	1.59104e-06	0	2.50818e-05	0	3.43355e-08	1.68751e-05	0	0.000126213	3.06023e-08	6.08368e-07	0	2.186e-07	2.81974e-06	3.1825e-07	4.51881e-06	0	6.03195e-06	0	9.13947e-06	0	2.03217e-06	0	1.65125e-07	1.09022e-06	2.7402e-07	0	2.06979e-07	8.05723e-06	9.58147e-06	0	6.51339e-06	0	0	1.11663e-06	0	2.74131e-06	2.696e-05	1.51352e-07	3.14385e-05	0	4.66095e-06	0.000144855	9.52097e-06
TOBG-SAT1607	7.78688e-05	3.8894e-05	7.41519e-05	2.66728e-06	1.30768e-06	6.9795e-07	0.000165882	2.82458e-06	3.1953e-05	4.56896e-06	0.000253293	3.33987e-05	8.66697e-07	1.69088e-05	5.64612e-05	0.000509569	5.46669e-06	5.46501e-07	0.000483682	3.97812e-07	0.000175927	8.86189e-05	1.33642e-06	3.10248e-06	9.99684e-05	4.25974e-06	1.39349e-06	1.42228e-05	0.00144559	0.000613744	0.000121391	2.99593e-05	0.000372717	0.000316366	6.28366e-06	1.48984e-07	8.63995e-05	3.28833e-05	8.1564e-07	0.000275006	1.86677e-06	0.000301077	4.63257e-06	0.000972842	0.000520591	0.000408818	3.48072e-05	0.00157999	0.000203353
SBR1093	1.79085e-06	7.60638e-07	1.17701e-06	8.30792e-07	2.95948e-06	9.47218e-07	9.86446e-07	3.95441e-06	1.60187e-06	2.25696e-06	1.03006e-06	1.71388e-06	1.36847e-07	9.49522e-07	2.17276e-06	1.33841e-06	1.12399e-06	1.67594e-06	2.11481e-06	2.46643e-06	1.5318e-06	9.41552e-07	1.1197e-06	1.61168e-06	1.56677e-06	1.22629e-06	2.9031e-06	8.36636e-07	1.60997e-06	2.82466e-06	1.55278e-06	5.54069e-07	3.05293e-06	1.70749e-06	1.15869e-06	4.46953e-07	1.50973e-06	2.96293e-06	5.26219e-07	7.67686e-07	4.02074e-06	2.18721e-06	1.13916e-06	2.9766e-06	2.43433e-06	2.83929e-06	2.34411e-06	1.83172e-06	1.55689e-06
TOBG-SP357	3.31639e-07	5.57802e-07	4.28005e-07	1.39923e-06	0	4.98536e-08	3.18208e-07	1.02712e-07	3.8782e-06	1.92667e-06	8.92722e-07	6.89068e-05	0	1.4608e-06	1.83614e-07	1.33841e-06	1.53272e-06	0	1.506e-06	1.98906e-07	7.27606e-07	6.77918e-07	7.22389e-08	1.20876e-07	2.61128e-07	8.7131e-07	2.9031e-07	8.36636e-07	4.33453e-06	2.52733e-06	3.1969e-07	3.16611e-07	1.9663e-06	1.01382e-06	7.84344e-05	3.72461e-08	3.4508e-07	2.64548e-07	7.89329e-08	1.15153e-06	0	3.79117e-07	1.78468e-06	3.0775e-06	2.22652e-06	1.54133e-06	2.7257e-07	4.67275e-06	5.38923e-07
TOBG-SP78	4.51029e-06	3.09326e-06	6.42008e-07	8.74518e-08	0.000136893	9.97071e-08	3.18208e-07	2.6551e-05	1.27306e-05	0	4.80697e-07	2.10939e-06	9.30559e-06	7.66921e-07	0	1.01395e-06	5.10906e-08	0	9.19621e-06	7.95624e-08	7.27606e-07	1.50648e-07	1.44478e-07	2.72777e-05	2.00198e-06	1.93625e-07	5.80621e-07	0	1.321e-06	5.4511e-07	3.65359e-07	3.95764e-08	2.48374e-06	6.40309e-07	2.27281e-06	3.35214e-07	5.1762e-07	5.82005e-07	3.94664e-07	2.79158e-07	5.31312e-05	5.1035e-06	4.17691e-07	1.56397e-06	0.000124507	2.27549e-05	1.00851e-06	1.24856e-05	1.73653e-06
GCA-003232385.1	7.95933e-06	7.20071e-06	7.27609e-06	2.75473e-06	8.36226e-06	3.83872e-06	4.90041e-06	1.48932e-05	1.00327e-05	8.42231e-06	5.45934e-06	6.94342e-06	6.84235e-07	3.57897e-06	8.35443e-06	2.96073e-06	6.94832e-06	6.01151e-06	1.00934e-05	9.03033e-06	7.08458e-06	4.29348e-06	5.67076e-06	7.37343e-06	8.57369e-06	4.80834e-06	1.63154e-05	3.52084e-06	8.13241e-06	1.30331e-05	7.71822e-06	1.02899e-06	1.38158e-05	8.2173e-06	6.95214e-06	2.97968e-06	6.47026e-06	1.4312e-05	3.86771e-06	3.14053e-06	1.61548e-05	1.09361e-05	8.01206e-06	1.15028e-05	7.12487e-06	9.32911e-06	6.92329e-06	6.31755e-06	1.27545e-05
TOBG-IN994	0.000281163	0.000219064	1.04861e-05	1.31178e-07	0.000399668	0	1.51467e-05	0.00050375	0.000292846	6.60573e-07	1.75798e-05	2.23244e-05	0.000120836	2.1912e-07	2.00445e-05	2.08873e-05	3.06544e-07	6.19367e-07	4.87047e-06	1.35256e-06	7.92707e-06	3.76621e-06	4.33434e-07	0.00037125	5.45322e-05	2.58166e-07	2.38054e-06	6.97197e-08	1.45723e-05	6.04577e-06	2.51185e-06	1.02899e-06	3.17712e-05	1.04584e-05	1.55086e-05	0.000487327	1.85481e-06	5.96026e-05	0.00036538	2.75669e-06	0.000500654	4.86728e-05	3.79719e-07	3.8948e-05	0.00111754	4.63616e-05	1.85348e-06	0.000198797	1.5509e-05
TOBG-NAT509	0	0	6.42008e-07	1.95892e-05	0	3.68916e-06	6.36417e-08	5.13559e-08	1.26463e-07	3.27534e-05	5.83703e-07	8.78913e-08	0	3.65201e-08	0	1.33841e-06	3.06544e-07	0	2.24298e-07	7.95624e-08	1.66966e-05	5.10321e-05	3.61195e-08	0	8.70426e-08	6.77686e-07	0	3.55919e-05	5.7835e-05	0.000257688	1.18742e-05	1.45641e-05	8.12391e-06	1.22726e-06	8.913e-08	0	8.62701e-08	5.29095e-08	2.6311e-08	0.000148268	7.1799e-08	1.16651e-07	0	2.01803e-07	5.93739e-08	1.62245e-07	0	4.11202e-07	4.73054e-06
TOBG-NAT510	0	1.01418e-07	7.27609e-06	0.00040687	0	1.78476e-05	9.86446e-07	3.59491e-07	2.52926e-07	0.000569469	4.32627e-06	6.15239e-07	0	3.65201e-07	3.36625e-07	7.42209e-06	5.30831e-05	7.28667e-08	2.01868e-06	7.95624e-08	2.60789e-05	0.000236744	2.16717e-07	1.61168e-07	4.35213e-07	4.19197e-05	3.48372e-07	0.000402038	0.000362573	0.0012323	1.63955e-05	6.5855e-05	0.000122997	4.26873e-06	8.0217e-07	3.72461e-08	9.48971e-07	0	2.6311e-08	0.000487864	7.1799e-08	7.87397e-07	1.51887e-07	3.1784e-06	1.27654e-06	8.92349e-07	6.81426e-07	3.40176e-06	1.85629e-06
TOBG-NAT53	0.00031897	0.000257451	1.07001e-06	0	0	0	3.3921e-05	3.90305e-06	8.43087e-07	1.10096e-07	5.45247e-05	8.78913e-08	0.000167273	0	1.77799e-05	0.0001338	0	0	1.2817e-07	0	3.40443e-05	1.58557e-05	3.61195e-08	4.95591e-06	9.94461e-05	0	0	4.53178e-07	0.000115505	6.69494e-05	3.65359e-07	4.70959e-06	3.32718e-05	7.34755e-05	4.90215e-07	3.35214e-07	3.6104e-05	2.0476e-05	3.8414e-06	3.40224e-05	2.15397e-07	0.00056538	0	0.000281414	9.43452e-05	1.58189e-06	9.43094e-06	2.51954e-05	4.61078e-05
[truncated: 78 more columns]

## Sheet: bGT GA03
Genome Abrrev.	GA03_S0075_SRR5788107_134.2	GA03_S0240_SRR5788341_101	GA03_S0098_SRR5788411_48.1	GA03_S0111_SRR5788081_233.6	GA03_S0242_SRR5788339_185	GA03_S0058_SRR5788005_65.2	GA03_S0248_SRR5788175_136.5	GA03_S0103_SRR5788426_234.5	GA03_S0084_SRR5788312_89.1	GA03_S0128_SRR5788321_236.7	GA03_S0114_SRR5788089_30.2	GA03_S0089_SRR5788251_414.2	GA03_S0069_SRR5788069_186.5	GA03_S0104_SRR5788425_285.9	GA03_S0106_SRR5788088_69.4	GA03_S0243_SRR5788344_2	GA03_S0087_SRR5788249_233.3	GA03_S0138_SRR5788451_50	GA03_S0074_SRR5788062_99.7	GA03_S0072_SRR5788068_39.9	GA03_S0123_SRR5788219_65.6	GA03_S0236_SRR5788337_349	GA03_S0126_SRR5788226_135.2	GA03_S0119_SRR5788222_185.8	GA03_S0235_SRR5788338_201.1	GA03_S0093_SRR5788025_110.7	GA03_S0249_SRR5788168_185.4	GA03_S0245_SRR5788172_50.4	GA03_S0100_SRR5788409_89.3	GA03_S0095_SRR5788414_185.7	GA03_S0108_SRR5788086_113.8	GA03_S0131_SRR5788316_64.6	GA03_S0234_SRR5788464_151.8	GA03_S0144_SRR5788453_283.3	GA03_S0099_SRR5788410_71.6	GA03_S0060_SRR5788011_113.9	GA03_S0137_SRR5788452_284.7	GA03_S0080_SRR5788215_499.6	GA03_S0105_SRR5788087_40.1	GA03_S0077_SRR5788214_234.1	GA03_S0247_SRR5788174_91.6	GA03_S0118_SRR5788223_135.4	GA03_S0120_SRR5788217_285.9	GA03_S0049_SRR5788141_31.3	GA03_S0088_SRR5788250_281.4	GA03_S0110_SRR5788084_183.8	GA03_S0117_SRR5788220_109.9	GA03_S0109_SRR5788083_133.7	GA03_S0233_SRR5788463_72.9
TARA-ANE-00014	1.99904e-07	3.42692e-07	6.67645e-06	1.12116e-07	7.47439e-08	1.343e-06	3.2549e-06	0	2.25411e-05	5.31009e-07	2.81407e-05	9.08207e-08	1.63127e-07	3.39184e-08	3.94735e-06	0	1.53878e-07	1.61572e-06	1.37135e-07	2.92943e-06	4.94791e-05	2.76861e-07	3.02109e-05	8.47134e-08	2.25349e-06	1.94293e-06	7.87902e-07	1.61918e-06	5.92789e-07	1.2069e-07	2.93054e-06	3.10499e-05	2.17164e-05	0	1.70117e-05	2.60535e-07	3.91474e-08	0	2.20116e-06	5.69453e-08	8.30711e-06	3.84457e-08	5.61995e-08	2.66311e-05	1.39148e-07	3.90644e-07	8.08552e-08	1.0186e-06	1.27757e-05
GCA-004356535.1	4.88336e-06	4.96904e-06	5.29986e-06	2.50392e-06	3.13924e-06	6.11298e-06	5.59293e-06	1.94434e-06	4.67355e-06	1.94703e-06	2.83134e-06	3.22413e-06	3.9803e-06	3.42576e-06	6.88071e-06	5.64942e-06	2.61592e-06	8.04012e-06	1.53935e-05	9.83845e-06	7.43571e-06	2.21489e-06	2.24576e-06	3.00732e-06	2.57542e-06	4.81249e-06	2.73448e-06	1.11155e-05	3.22329e-06	3.74141e-06	3.32127e-06	6.97532e-06	5.3257e-06	3.72282e-06	4.0504e-06	4.97911e-06	2.54458e-06	6.14477e-06	4.86227e-06	2.30628e-06	4.66008e-06	2.53741e-06	3.34387e-06	7.28475e-06	4.09096e-06	2.46106e-06	2.66822e-06	3.54084e-06	6.19258e-06
GCA-001443445.1	1.31365e-06	9.13846e-07	1.20451e-06	9.7167e-07	8.59555e-07	6.02036e-07	3.66749e-07	7.85214e-07	7.63029e-07	1.35702e-06	1.00133e-06	8.62797e-07	1.76177e-06	1.93335e-06	3.62143e-07	1.521e-06	1.69266e-06	5.38572e-07	1.61134e-06	1.05017e-06	3.55965e-07	6.32826e-07	5.88176e-07	1.82134e-06	6.97509e-07	2.09239e-07	6.48861e-07	5.2514e-07	1.11148e-06	2.03162e-06	7.32634e-07	7.26596e-07	5.17058e-07	2.32676e-06	6.80467e-07	3.18432e-07	1.05698e-06	2.56845e-06	2.62825e-07	1.16738e-06	3.2418e-07	7.68914e-07	9.55391e-07	5.25457e-07	2.14289e-06	1.40632e-06	3.84062e-07	5.82056e-07	6.13679e-07
GCA-003696425.1	2.14183e-06	1.71346e-06	9.29197e-07	1.8686e-06	1.45751e-06	7.87278e-07	1.19194e-06	1.83217e-06	9.53786e-07	8.26014e-07	9.66798e-07	1.27149e-06	3.16467e-06	2.17078e-06	1.37614e-06	2.86093e-06	1.69266e-06	8.46328e-07	3.53124e-06	2.21089e-06	4.7462e-07	8.30584e-07	1.06941e-06	8.8949e-07	8.58472e-07	1.22554e-06	7.87902e-07	1.05028e-06	8.89183e-07	2.95692e-06	8.79161e-07	1.06567e-06	5.17058e-07	2.37847e-06	1.23132e-06	7.81605e-07	1.25272e-06	3.5113e-06	1.18271e-06	1.79378e-06	1.13463e-06	2.07607e-06	1.96698e-06	1.36141e-06	2.72731e-06	1.40632e-06	1.41497e-06	1.69766e-06	7.81046e-07
GCA-003695355.1	2.57019e-07	2.28461e-07	1.20451e-06	6.35323e-07	2.98976e-07	6.02036e-07	2.38387e-06	6.35649e-07	2.86136e-06	5.31009e-07	1.48473e-06	4.99514e-07	1.30502e-07	2.71347e-07	3.36793e-06	2.89714e-07	3.07756e-07	2.53898e-06	2.05703e-07	4.75341e-06	3.6783e-06	1.147e-06	8.02058e-07	1.14363e-06	3.75582e-07	1.46467e-06	5.56166e-07	6.43296e-06	4.44592e-07	1.40806e-07	3.85854e-06	2.71262e-06	4.18817e-06	2.6887e-06	2.91629e-07	8.97398e-07	1.95737e-07	1.95072e-07	5.94642e-06	2.27781e-07	4.90322e-06	4.61348e-07	1.12399e-07	5.23069e-06	5.56594e-08	3.12516e-07	6.26627e-07	1.45514e-06	3.57049e-06
GCA-003694225.1	1.42788e-07	2.85577e-08	0	0	0	0	9.16874e-08	0	3.17929e-08	0	1.72643e-07	4.54103e-08	6.52509e-08	2.71347e-07	1.08643e-07	7.24285e-08	2.30817e-07	3.84695e-08	0	0	0	1.97758e-07	1.06941e-07	8.47134e-08	3.21927e-07	5.97824e-08	0	1.31285e-07	0	1.40806e-07	0	9.68794e-08	0	0	6.48064e-08	1.44742e-07	0	3.2512e-08	9.85595e-08	5.69453e-08	1.6209e-07	0	1.12399e-07	2.38844e-08	5.56594e-08	0	2.02138e-08	1.94019e-07	0
GCA-003694065.1	2.45596e-06	3.19846e-06	2.06488e-06	3.17662e-06	1.75648e-06	1.85242e-06	2.38387e-06	2.80433e-06	1.97116e-06	1.65203e-06	1.55378e-06	1.18067e-06	3.39304e-06	3.12049e-06	1.81071e-06	3.51278e-06	3.00062e-06	1.73113e-06	4.18263e-06	3.20579e-06	2.01713e-06	1.46341e-06	1.71106e-06	1.73662e-06	1.71694e-06	1.88315e-06	1.15868e-06	2.14432e-06	1.40787e-06	1.97128e-06	1.61179e-06	3.00326e-06	1.91311e-06	2.17164e-06	1.10171e-06	1.01319e-06	2.03567e-06	4.3241e-06	2.79252e-06	2.16392e-06	2.18821e-06	2.34519e-06	2.36038e-06	2.24513e-06	2.00374e-06	2.14854e-06	1.59689e-06	1.84318e-06	1.5063e-06
GCA-003696525.1	2.80151e-05	3.75533e-05	1.36282e-05	3.73346e-05	2.66836e-05	1.6857e-05	3.41994e-05	3.64937e-05	2.79141e-05	2.90875e-05	3.64621e-05	1.36231e-05	2.81231e-05	3.81242e-05	3.49105e-05	4.06324e-05	1.13485e-05	2.57361e-05	2.74614e-05	2.84652e-05	3.6783e-05	2.85958e-05	2.68957e-05	3.49019e-05	3.2139e-05	1.75163e-05	3.34627e-05	3.26462e-05	1.40046e-05	1.1888e-05	3.53618e-05	3.15827e-05	2.53876e-05	4.01237e-05	1.30909e-05	3.67933e-05	2.63071e-05	2.46766e-05	3.61385e-05	3.08644e-05	3.17291e-05	3.57929e-05	2.97857e-05	4.04841e-05	1.23842e-05	3.10562e-05	3.35953e-05	4.1035e-05	3.29713e-05
GCA-003695505.1	5.71154e-08	1.71346e-07	3.44147e-08	7.47439e-08	0	4.63105e-08	1.37531e-07	7.47823e-08	6.35857e-08	1.18002e-07	3.45285e-08	0	1.63127e-07	2.71347e-07	7.24285e-08	7.24285e-08	7.69389e-08	0	2.74271e-07	3.31633e-07	1.18655e-07	3.95516e-08	0	2.11783e-07	0	0	1.85389e-07	1.75047e-07	0	1.2069e-07	2.44211e-07	9.68794e-08	5.17058e-08	0	0	2.89483e-08	1.17442e-07	6.5024e-08	9.85595e-08	0	0	7.68914e-08	8.42992e-08	1.67191e-07	8.34891e-08	0	4.04276e-08	0	2.78945e-07
MED-G136	3.56971e-05	3.42692e-07	1.19763e-05	1.27065e-06	0	9.2621e-06	1.9942e-05	0	0.000228782	2.31874e-05	1.22921e-05	1.05806e-05	9.494e-06	6.78367e-08	0.000111974	7.24285e-08	2.49282e-05	6.53981e-06	8.57439e-05	4.42177e-06	2.77257e-05	1.93803e-06	0.000107957	5.50637e-07	6.97509e-06	7.56248e-05	5.32993e-06	1.44413e-06	2.91578e-05	1.12846e-05	0.000168506	2.09744e-05	2.14062e-05	1.03412e-07	4.84428e-05	7.41077e-05	1.80078e-06	2.60096e-07	1.44554e-06	3.41672e-07	3.878e-05	1.61472e-06	7.86793e-07	4.48549e-05	1.79502e-05	1.0899e-05	3.31506e-06	0.000154875	4.01681e-06
MED-G137	1.82769e-06	5.71154e-07	1.37659e-07	3.73719e-07	0	0	2.10881e-06	0	9.53786e-07	2.59604e-06	4.00531e-06	1.04444e-06	1.01139e-06	3.39184e-08	1.05021e-06	3.62143e-08	1.19255e-06	0	1.78276e-06	2.21089e-07	0	8.70136e-07	1.818e-06	1.35541e-06	3.00465e-06	1.13587e-06	1.94658e-06	8.75233e-08	1.85247e-06	1.50863e-06	1.85601e-06	9.68794e-08	0	5.17058e-08	1.49055e-06	6.9476e-07	4.93257e-06	0	0	1.70836e-07	1.33724e-06	1.08801e-05	1.20829e-06	2.86613e-07	1.33583e-06	1.32819e-06	4.62896e-06	2.37673e-06	1.11578e-07
GCA-007571325.1	3.1699e-06	2.74154e-06	1.13569e-06	3.62508e-06	2.46655e-06	1.38931e-06	1.87959e-06	3.29042e-06	2.32088e-06	3.83506e-06	2.72775e-06	1.86182e-06	4.43706e-06	4.27371e-06	2.42636e-06	4.96135e-06	2.7698e-06	1.73113e-06	4.69689e-06	1.93453e-06	3.08503e-06	3.04548e-06	2.94088e-06	3.30382e-06	2.46811e-06	1.67391e-06	3.38334e-06	1.83799e-06	1.77837e-06	2.37358e-06	2.39327e-06	2.03447e-06	2.43017e-06	4.86035e-06	1.55535e-06	1.38952e-06	3.719e-06	4.3241e-06	2.23402e-06	3.10352e-06	2.91762e-06	3.22944e-06	4.15876e-06	1.69579e-06	2.78297e-06	2.38293e-06	3.09271e-06	2.52224e-06	1.89682e-06
GCA-001775255.1	2.85577e-08	8.5673e-08	6.88294e-08	0	0	0	4.58437e-08	3.73911e-08	0	5.9001e-08	3.45285e-08	0	0	1.01755e-07	3.62143e-08	0	0	0	3.42839e-08	0	0	7.91033e-08	5.34706e-08	0	0	0	0	0	0	2.01151e-08	0	4.84397e-08	0	1.03412e-07	0	8.6845e-08	0	3.2512e-08	0	5.69453e-08	4.05225e-08	0	8.42992e-08	0	2.78297e-08	0	4.04276e-08	0	5.5789e-08
GCA-008933205.1	2.85577e-08	0	0	0	0	0	0	0	0	0	3.45285e-08	0	0	3.39184e-08	3.62143e-08	0	0	1.15408e-07	0	0	0	0	0	4.23567e-08	0	0	0	0	0	0	0	0	0	0	0	0	0	0	6.57063e-08	2.84727e-08	4.05225e-08	0	0	0	2.78297e-08	0	0	0	0
GCA-003229065.1	0	0	1.72073e-07	0	3.73719e-08	9.2621e-08	0	1.12173e-07	9.53786e-08	0	2.76228e-07	0	0	3.39184e-08	3.62143e-08	0	3.84695e-08	2.30817e-07	6.85677e-08	0	7.91033e-08	1.18655e-07	5.34706e-08	0	5.36545e-08	0	0	4.37617e-08	0	0	1.95369e-07	9.68794e-08	5.17058e-08	5.17058e-08	6.48064e-08	5.78966e-08	7.82948e-08	0	1.31413e-07	0	1.6209e-07	0	0	3.82151e-07	0	1.17193e-07	0	1.45514e-07	5.5789e-08
GCA-003252465.1	3.14134e-07	3.7125e-07	6.88294e-08	1.12116e-07	3.73719e-07	9.2621e-08	2.75062e-07	1.86956e-07	1.27171e-07	1.18002e-07	2.417e-07	2.27052e-07	2.93629e-07	1.01755e-07	1.44857e-07	4.34571e-07	0	7.69389e-08	3.42839e-07	0	7.91033e-08	3.16413e-07	0	2.96497e-07	1.07309e-07	5.97824e-08	9.26944e-08	8.75233e-08	7.40986e-08	4.02302e-08	9.76845e-08	0	0	1.55117e-07	3.24032e-08	0	7.82948e-08	1.6256e-07	1.97119e-07	1.70836e-07	0	6.15131e-07	1.96698e-07	9.55377e-08	1.94808e-07	2.34387e-07	1.6171e-07	0	5.5789e-08
GCA-003232505.1	5.71154e-08	5.71154e-08	3.44147e-08	7.47439e-08	7.47439e-08	0	0	3.73911e-08	0	0	3.10757e-07	0	1.63127e-07	3.39184e-08	2.535e-07	1.08643e-07	3.84695e-08	0	3.42839e-08	0	3.95516e-08	0	1.06941e-07	1.69427e-07	1.07309e-07	5.97824e-08	0	0	3.70493e-08	4.02302e-08	4.88423e-08	0	1.03412e-07	0	0	1.44742e-07	0	1.6256e-07	3.28532e-08	0	0	0	2.80997e-08	9.55377e-08	5.56594e-08	3.90644e-08	2.02138e-07	1.94019e-07	5.5789e-08
UBA1144	2.79865e-06	2.37029e-06	6.88294e-08	6.57746e-06	3.62508e-06	0	5.50124e-07	1.13295e-05	1.90757e-07	5.36909e-06	1.03586e-07	6.35745e-06	7.73223e-06	1.0786e-05	1.08643e-07	7.60499e-06	4.1547e-06	0	6.85677e-08	0	7.91033e-08	2.88727e-06	1.87147e-06	1.45707e-05	2.57542e-06	2.98912e-08	2.31736e-06	4.37617e-08	5.1869e-07	3.21841e-06	4.88423e-08	0	1.55117e-07	1.16855e-05	3.88838e-07	2.60535e-07	9.59112e-06	1.45004e-05	3.28532e-08	8.31401e-06	3.2418e-07	1.07648e-05	1.53144e-05	2.62729e-07	5.67726e-06	5.19557e-06	8.91428e-06	2.91028e-07	5.5789e-08
UBA2774	0	2.85577e-08	3.44147e-08	3.73719e-08	0	0	2.75062e-07	0	3.17929e-08	0	6.9057e-08	0	3.26254e-08	0	0	0	0	0	0	0	3.95516e-08	3.95516e-08	0	8.47134e-08	1.60964e-07	2.98912e-08	0	0	0	0	0	9.68794e-08	0	0	0	5.78966e-08	0	0	3.28532e-08	0	0	0	0	0	0	0	2.02138e-08	0	5.5789e-08
TOBG-EAC113	0.000139847	5.14038e-07	5.67498e-05	5.60579e-07	0	4.91354e-05	7.2158e-05	2.99129e-07	0.00103766	7.28662e-05	7.85869e-05	2.68829e-05	2.13044e-05	7.80123e-07	0.000545097	3.98357e-07	5.42035e-05	3.66614e-05	0.00037774	3.57058e-05	0.000125695	3.40144e-06	0.000406697	2.66847e-06	1.73304e-05	0.000376779	1.03818e-05	6.9581e-06	0.00011526	3.35117e-05	0.000793394	9.45059e-05	9.79825e-05	2.06823e-07	0.000227568	0.000406666	8.72987e-06	7.15264e-07	1.98105e-05	4.55562e-07	0.000155728	1.36867e-05	1.93888e-06	0.000227571	4.02974e-05	3.09781e-05	1.42507e-05	0.000706471	5.01543e-05
TOBG-EAC99	7.99615e-07	1.14231e-06	3.26595e-05	7.47439e-07	7.47439e-08	5.37202e-06	3.2549e-06	0	0.000421701	5.72309e-06	0.000832862	3.63283e-07	3.29517e-06	6.78367e-08	3.51278e-05	7.24285e-08	1.92347e-06	6.69369e-06	5.82826e-07	8.29083e-06	0.000753735	0	0.000355258	2.2449e-06	9.65781e-07	1.34809e-05	1.25137e-06	5.86406e-06	1.92656e-06	4.62647e-07	2.52514e-05	0.000563402	1.09616e-05	0	3.47362e-05	8.6845e-07	1.44845e-06	1.30048e-07	2.43771e-05	1.42363e-07	6.88882e-06	1.80695e-06	3.65297e-06	0.000560758	8.34891e-07	9.76611e-07	2.54694e-06	8.68234e-06	1.09346e-05
GCA-002898375.1	2.82721e-06	2.28461e-06	1.99605e-06	2.01808e-06	2.42918e-06	3.93639e-06	4.81359e-06	2.05651e-06	4.38742e-06	1.29802e-06	4.79946e-06	1.63477e-06	2.80579e-06	2.61171e-06	7.53257e-06	2.49878e-06	2.42358e-06	7.3092e-06	3.46267e-06	6.52212e-06	5.93274e-06	3.79696e-06	2.94088e-06	4.65924e-06	3.64851e-06	2.63043e-06	3.15161e-06	1.66732e-05	9.26233e-07	1.2069e-06	5.81223e-06	5.81277e-06	4.03305e-06	4.91205e-06	1.45814e-06	5.84756e-06	1.91822e-06	2.92608e-06	7.39196e-06	6.63413e-06	5.91628e-06	1.69161e-06	2.10748e-06	1.23482e-05	2.39335e-06	2.57825e-06	2.08202e-06	3.88037e-06	5.13258e-06
TARA-ION-00011	0	0	3.78562e-07	7.47439e-08	7.47439e-08	9.7252e-07	0	7.47823e-08	7.63029e-07	0	8.63213e-07	0	9.78763e-08	0	3.62143e-07	7.24285e-08	0	1.11561e-06	6.85677e-08	1.82398e-06	4.42978e-06	0	2.3527e-06	0	0	3.58695e-07	9.26944e-08	4.37617e-07	1.11148e-07	4.02302e-08	0	3.63298e-06	1.03412e-07	0	6.48064e-08	8.6845e-08	7.82948e-08	0	2.95679e-07	1.13891e-07	0	0	0	2.98555e-06	0	0	6.06414e-08	1.45514e-07	1.11578e-07
TARA-IOS-00024	3.99807e-07	5.71154e-08	5.8505e-07	1.8686e-07	7.47439e-08	2.03766e-06	4.58437e-08	1.12173e-07	8.902e-07	5.9001e-08	2.417e-07	0	4.56756e-07	0	7.60499e-07	3.62143e-08	7.69389e-08	8.46328e-07	2.74271e-07	3.53742e-06	1.58207e-06	1.58207e-07	4.81235e-07	8.47134e-08	0	8.96737e-07	9.26944e-08	5.2514e-07	1.11148e-07	2.21266e-07	9.76845e-08	2.27667e-06	1.55117e-07	5.17058e-08	1.62016e-07	2.31587e-07	0	2.60096e-07	4.59944e-07	1.13891e-07	4.05225e-08	0	1.12399e-07	1.24199e-06	5.56594e-07	7.81289e-08	4.04276e-08	4.85047e-08	0
TOBG-NP136	1.2394e-05	5.96855e-06	0	4.12586e-05	1.1249e-05	0	1.14609e-06	2.04156e-05	9.53786e-08	6.44291e-05	1.07038e-06	4.86799e-05	6.82198e-05	1.42457e-05	1.08643e-07	3.94373e-05	4.33936e-05	0	2.74271e-07	0	1.18655e-07	1.11931e-05	2.4436e-05	1.14363e-05	9.65781e-06	1.49456e-07	7.23016e-06	0	1.66722e-06	2.88651e-05	9.76845e-08	4.84397e-07	1.55117e-07	1.95965e-05	9.07289e-07	1.44742e-07	1.86733e-05	7.15264e-06	6.57063e-08	1.9276e-05	4.05225e-07	1.06879e-05	1.26168e-05	1.43306e-07	4.75888e-05	4.10567e-05	1.0309e-05	9.70094e-07	0
TARA-PON-00040	9.99519e-07	8.5673e-08	1.02212e-05	7.47439e-08	7.47439e-08	0.000116147	1.37531e-06	0	2.30816e-05	0	2.55511e-06	0	9.78763e-08	6.78367e-08	4.70785e-06	1.08643e-07	7.69389e-08	7.72851e-05	1.67648e-05	0.000243142	2.04482e-05	3.16413e-07	1.97841e-06	1.2707e-07	5.36545e-08	1.30625e-05	0	1.38287e-05	2.96394e-07	2.41381e-07	1.80716e-06	1.35631e-05	3.87277e-05	1.03412e-07	2.55985e-06	2.24928e-05	7.82948e-08	9.7536e-08	4.66515e-06	0	2.63396e-06	0	0	1.92508e-05	5.56594e-08	7.81289e-08	2.02138e-08	1.98869e-06	3.40313e-05
TARA-RED-00009	4.8548e-07	9.70961e-07	0.000349997	2.98976e-07	2.98976e-07	0.000666686	7.83927e-06	1.12173e-07	0.000415374	8.26014e-07	0.000170329	2.72462e-07	2.80579e-06	7.80123e-07	7.62672e-05	2.17286e-07	4.61634e-07	0.000915612	1.12451e-05	0.00132742	0.00107841	2.3731e-07	0.000145386	5.0828e-07	2.14618e-07	0.000113676	7.41555e-07	0.000347643	9.26233e-07	8.64949e-07	2.76936e-05	0.00086833	1.72697e-05	4.13646e-07	5.90062e-05	3.87618e-05	5.87211e-07	2.92608e-07	6.51807e-05	4.2709e-07	4.74113e-06	0	4.77696e-07	0.000937439	3.06127e-07	1.211e-06	2.42565e-07	6.2571e-06	2.81176e-05
TARA-RED-00089	2.82721e-05	1.31365e-06	7.91538e-07	1.08379e-06	0	0	3.15863e-05	1.49565e-07	3.68797e-06	8.31914e-06	2.65869e-06	3.58742e-06	5.28532e-06	5.76612e-07	1.23128e-06	0	4.07776e-06	7.69389e-08	5.7254e-06	0	1.6058e-05	5.93274e-07	9.65678e-05	1.01656e-06	1.7706e-06	2.66032e-06	4.40298e-06	0	2.13034e-05	3.6006e-06	6.5937e-06	1.34662e-05	2.06823e-07	0	1.8729e-05	3.61854e-06	8.22096e-07	1.30048e-07	1.31413e-07	4.2709e-07	3.00677e-05	1.07648e-06	2.80997e-07	3.63043e-06	7.18006e-06	4.02364e-06	1.39475e-06	9.74944e-06	0
TOBG-SAT1607	9.9752e-05	1.02808e-06	4.20892e-05	2.87764e-06	5.60579e-07	4.00123e-05	5.32245e-05	4.48694e-07	0.000739757	5.9591e-05	5.1482e-05	2.41129e-05	2.0815e-05	1.25498e-06	0.000372319	1.23128e-06	4.58171e-05	2.36202e-05	0.000265666	2.53147e-05	8.9268e-05	2.68951e-06	0.000304889	2.75318e-06	1.39502e-05	0.000252581	7.50824e-06	5.8203e-06	8.45095e-05	2.43594e-05	0.000571699	6.69921e-05	5.05166e-05	1.03412e-06	0.000151161	0.000269451	6.53762e-06	2.30835e-06	5.58504e-06	1.59447e-06	0.000108438	8.03515e-06	2.02318e-06	0.000161626	3.48428e-05	2.31652e-05	1.09154e-05	0.000493584	1.51746e-05
SBR1093	2.51308e-06	3.65538e-06	1.58308e-06	2.35443e-06	3.13924e-06	2.50077e-06	2.56725e-06	3.40259e-06	2.89315e-06	2.00603e-06	1.89907e-06	1.54395e-06	4.66544e-06	3.05265e-06	2.49878e-06	3.83871e-06	1.96194e-06	2.42358e-06	5.7254e-06	4.31123e-06	2.01713e-06	2.01713e-06	1.22982e-06	2.20255e-06	1.66329e-06	2.7201e-06	1.71485e-06	2.80075e-06	1.96361e-06	2.09197e-06	1.90485e-06	2.32511e-06	2.89553e-06	2.58529e-06	1.97659e-06	1.82374e-06	1.68334e-06	4.3241e-06	5.65075e-06	2.3917e-06	2.06665e-06	2.38363e-06	2.55708e-06	2.10183e-06	2.8108e-06	2.92983e-06	2.32459e-06	2.76477e-06	2.0084e-06
TOBG-SP357	1.22798e-06	3.14134e-06	2.37461e-06	1.49488e-07	4.11091e-07	2.31552e-07	9.67302e-06	7.47823e-08	1.14454e-06	1.77003e-07	2.07171e-07	3.17872e-07	5.54632e-07	1.35673e-07	9.05357e-07	7.60499e-07	7.69389e-08	1.15408e-07	1.09708e-06	5.52722e-08	5.14171e-07	2.49175e-06	1.71106e-06	4.23567e-08	8.90665e-06	7.47281e-07	1.52946e-06	0	1.74132e-05	2.81611e-07	1.41643e-06	5.81277e-07	4.55011e-06	5.17058e-08	4.95121e-05	9.26346e-07	3.91474e-08	3.2512e-08	0	1.13891e-07	1.87619e-05	1.53783e-07	5.61995e-08	5.73226e-07	3.89616e-07	2.73451e-07	3.23421e-07	7.76075e-07	5.5789e-07
TOBG-SP78	1.25654e-06	8.5673e-08	1.57963e-05	7.84811e-07	7.47439e-08	8.16917e-05	2.33803e-06	2.24347e-07	2.33678e-05	9.44015e-07	1.05312e-05	8.17386e-07	1.50077e-06	1.35673e-07	6.3375e-06	2.89714e-07	4.61634e-07	4.30089e-05	5.17686e-06	0.000129945	6.04349e-05	7.91033e-08	1.24586e-05	2.5414e-07	2.68273e-07	1.42581e-05	3.2443e-07	2.35e-05	5.92789e-07	6.63798e-07	2.73517e-06	4.8246e-05	7.39393e-06	5.17058e-08	3.11071e-06	6.16599e-06	7.82948e-08	3.90144e-07	6.04498e-06	1.42363e-07	1.49933e-06	0	1.12399e-07	4.6694e-05	8.6272e-07	9.37547e-07	1.01069e-07	2.18271e-06	8.64729e-06
GCA-003232385.1	1.55068e-05	1.68205e-05	9.25755e-06	1.23327e-05	1.81254e-05	1.02809e-05	1.4074e-05	8.82431e-06	1.30351e-05	1.00302e-05	1.05312e-05	9.49076e-06	1.5856e-05	1.31942e-05	1.05021e-05	2.64726e-05	1.41952e-05	8.38634e-06	2.97927e-05	2.04507e-05	1.01252e-05	1.00066e-05	8.07406e-06	1.08433e-05	1.23942e-05	9.41573e-06	1.0011e-05	1.00652e-05	8.59544e-06	1.23708e-05	1.2064e-05	1.09474e-05	1.18923e-05	1.4581e-05	8.39243e-06	8.97398e-06	1.21748e-05	2.77978e-05	1.63609e-05	1.46065e-05	1.07385e-05	1.19951e-05	1.44995e-05	1.35186e-05	1.44993e-05	1.31647e-05	1.05112e-05	1.32418e-05	1.22178e-05
TOBG-IN994	9.13846e-07	1.02808e-06	0.000418792	1.12116e-07	2.24232e-07	0.00086809	7.70174e-06	1.49565e-07	0.000240704	8.85014e-07	0.000135593	7.26566e-07	1.59865e-06	6.78367e-08	7.60499e-05	7.60499e-07	2.69286e-07	0.000606663	2.55758e-05	0.00117111	0.000677875	1.18655e-07	9.19159e-05	3.38853e-07	6.97509e-07	0.000100704	5.09819e-07	0.000352806	1.81542e-06	3.21841e-07	2.43723e-05	0.000515786	8.21605e-05	3.61941e-07	6.13068e-05	3.80381e-05	7.82948e-07	4.55168e-07	0.000573156	2.84727e-07	1.3494e-05	9.22696e-07	7.30593e-07	0.000568879	2.50467e-07	1.60164e-06	3.23421e-07	7.37271e-06	0.000133559
TOBG-NAT509	1.14231e-07	6.56827e-07	0	0	0	4.63105e-08	2.5214e-06	7.47823e-08	0	3.42206e-06	1.77477e-05	1.13526e-06	0	0	7.24285e-08	0	1.15408e-06	1.15408e-07	2.05703e-07	1.10544e-07	1.97758e-07	1.58207e-06	1.06941e-06	1.01232e-05	6.27758e-06	5.97824e-08	2.87353e-06	4.37617e-08	1.25968e-06	0	4.88423e-08	7.75035e-07	7.75587e-07	0	1.84698e-06	5.78966e-08	3.32753e-05	0	0	2.84727e-08	4.8627e-07	7.79678e-05	9.52581e-06	2.38844e-08	5.00934e-07	1.95322e-07	4.08925e-05	0	5.5789e-08
TOBG-NAT510	6.28269e-07	2.85577e-07	4.47391e-07	3.73719e-07	3.73719e-07	0	4.58437e-07	0	1.43068e-06	8.08313e-06	2.97636e-05	3.17872e-07	3.91505e-07	1.35673e-07	5.07e-07	5.07e-07	6.9245e-07	0	9.25664e-07	0	5.53723e-07	3.95516e-07	1.71106e-06	9.1914e-06	2.68273e-07	8.36954e-07	4.63472e-08	1.31285e-07	3.33444e-07	4.02302e-07	1.51411e-06	1.25943e-06	5.17058e-08	0	6.80467e-07	4.92121e-07	2.99869e-05	6.5024e-08	1.97119e-07	2.84727e-08	6.88882e-07	8.58876e-05	6.71584e-06	5.25457e-07	5.56594e-07	3.12516e-07	4.42884e-05	1.55215e-06	0
TOBG-NAT53	2.85577e-08	7.99615e-07	3.26251e-05	3.73719e-08	7.47439e-08	1.16702e-05	2.79646e-06	0	0.000555994	4.30707e-06	0.00102287	1.81641e-07	2.61003e-06	6.78367e-08	5.63856e-05	0	1.50031e-06	9.1942e-06	2.05703e-07	1.929e-05	0.00113011	1.18655e-07	0.000534973	2.49904e-06	1.07309e-07	2.08342e-05	6.95208e-07	5.29516e-06	8.15085e-07	2.81611e-07	3.72666e-05	0.000797318	1.58737e-05	0	3.18523e-05	1.7948e-06	1.5659e-06	1.95072e-07	3.88982e-05	0	7.13195e-06	1.73006e-06	3.42817e-06	0.000777127	6.95742e-07	8.20353e-07	3.61827e-06	1.5376e-05	1.53978e-05
[truncated: 65 more columns]

## Sheet: bGT GA10
Genome Abrrev.	GA10_S0482_SRR5788205_101.9	GA10_S0491_SRR5788075_40.7	GA10_S0478_SRR5788309_21.4	GA10_S0468_SRR5788439_52.1	GA10_S0480_SRR5788311_61.4	GA10_S0460_SRR5788035_21.1	GA10_S0455_SRR5788028_51.1	GA10_S0474_SRR5788305_66.3	GA10_S0495_SRR5788079_6.1	GA10_S0500_SRR5788072_121.1	GA10_S0466_SRR5788441_21.4	GA10_S0481_SRR5788206_76.2	GA10_S0499_SRR5788071_91.5	GA10_S0456_SRR5788029_61.4	GA10_S0448_SRR5788130_21.1	GA10_S0476_SRR5788307_101.9	GA10_S0489_SRR5788203_6.3	GA10_S0493_SRR5788073_80.9	GA10_S0487_SRR5788212_71.6	GA10_S0453_SRR5788030_6.4	GA10_S0498_SRR5788078_71.3	GA10_S0450_SRR5788136_40.8	GA10_S0465_SRR5788442_6.5	GA10_S0485_SRR5788210_41.3	GA10_S0459_SRR5788034_10	GA10_S0492_SRR5788076_61.5	GA10_S0473_SRR5788304_51.2	GA10_S0490_SRR5788202_21.1	GA10_S0447_SRR5788131_6.1	GA10_S0469_SRR5788438_62	GA10_S0479_SRR5788310_50.9	GA10_S0496_SRR5788080_21.4	GA10_S0452_SRR5788033_60.9	GA10_S0488_SRR5788211_101.1	GA10_S0472_SRR5788303_21.6	GA10_S0483_SRR5788208_6	GA10_S0477_SRR5788308_6	GA10_S0464_SRR5788443_101	GA10_S0462_SRR5788445_59.8	GA10_S0451_SRR5788032_51.4	GA10_S0475_SRR5788306_81.4	GA10_S0484_SRR5788207_21.2	GA10_S0486_SRR5788209_60.9	GA10_S0467_SRR5788440_42.2	GA10_S0494_SRR5788074_100.9	GA10_S0461_SRR5788446_50.2	GA10_S0454_SRR5788031_21.3	GA10_S0449_SRR5788137_31.2	GA10_S0457_SRR5788026_81.5
TARA-ANE-00014	0	8.1766e-08	0	0	0	8.18596e-08	3.53797e-07	3.66156e-08	1.45742e-07	4.50466e-07	0	5.68839e-08	1.85293e-08	3.73589e-07	5.42487e-07	0	8.29133e-08	0	2.14941e-07	2.40556e-07	1.19978e-07	5.5041e-07	0	3.68762e-07	1.22921e-07	0	0	1.52785e-07	3.02426e-06	0	0	7.32565e-08	5.61523e-07	8.2099e-07	0	1.3399e-07	0	0	0	9.29774e-08	3.89748e-08	1.51489e-07	5.20465e-07	0	1.72473e-07	0	5.16204e-07	6.11891e-07	1.55705e-06
GCA-004356535.1	2.36996e-06	3.72035e-06	1.70872e-06	3.05195e-06	3.64753e-06	5.89389e-06	5.51923e-06	2.23355e-06	2.55049e-07	5.4056e-07	5.40088e-06	1.82028e-06	7.41174e-07	4.26959e-06	3.79741e-06	3.26104e-06	3.97984e-06	3.11612e-06	6.26911e-06	5.80008e-06	3.19943e-07	3.38109e-06	4.97042e-07	4.99878e-06	1.00795e-05	4.42824e-06	2.8531e-06	3.32308e-06	4.34128e-06	3.90227e-07	3.06181e-06	7.32565e-08	3.12848e-06	5.57409e-06	4.01969e-06	3.51053e-06	1.17911e-06	4.82363e-07	4.61806e-06	2.41741e-06	3.16809e-06	6.81703e-06	6.99374e-06	3.25079e-06	2.32839e-06	3.07492e-06	3.71022e-06	3.50447e-06	5.53951e-06
GCA-001443445.1	7.65679e-07	3.27064e-07	2.0838e-07	0	7.50962e-07	5.73017e-07	5.66075e-07	3.5151e-07	1.82178e-07	9.00933e-08	4.90989e-07	7.3949e-07	1.66764e-07	4.26959e-07	3.75568e-07	5.54061e-07	4.56023e-07	1.01368e-06	1.218e-06	1.38988e-06	7.99857e-08	4.7178e-07	9.94084e-07	2.04868e-07	1.557e-06	1.98279e-07	2.53608e-07	6.49338e-07	6.34119e-07	0	4.4374e-08	1.46513e-07	4.81305e-07	1.12346e-06	5.09161e-07	2.14384e-07	1.3399e-07	1.3399e-07	7.93e-07	6.04353e-07	6.84843e-07	4.92341e-07	8.13226e-07	0	1.29355e-07	5.87853e-07	1.1292e-06	2.78132e-07	1.70677e-06
GCA-003696425.1	1.23967e-06	6.95011e-07	3.75084e-07	7.62987e-07	7.50962e-07	1.39161e-06	1.02601e-06	6.37112e-07	1.82178e-07	6.30653e-07	0	9.67025e-07	1.94558e-07	1.38762e-06	1.21016e-06	9.18158e-07	4.14567e-07	9.38591e-07	8.2394e-07	1.22951e-06	3.99928e-08	1.10082e-06	4.97042e-07	5.7363e-07	3.03205e-06	1.58623e-06	4.75516e-07	1.0313e-06	1.85358e-06	0	5.32488e-07	3.66282e-07	7.21958e-07	9.9383e-07	1.07192e-06	5.35959e-07	3.21576e-07	0	5.59765e-07	1.06924e-06	8.74149e-07	9.08937e-07	1.39875e-06	4.33438e-07	6.03657e-07	9.94828e-07	8.0657e-07	8.90023e-07	1.85648e-06
GCA-003695355.1	8.64123e-06	3.51594e-06	7.41833e-06	6.1039e-06	1.44828e-05	6.09854e-06	2.33506e-06	6.49561e-06	2.87841e-06	1.64871e-05	9.08329e-06	8.53258e-06	1.13183e-05	8.75266e-06	3.79741e-06	5.08153e-06	4.6846e-06	4.01717e-06	5.19441e-06	2.5392e-06	1.00382e-05	6.13314e-06	6.21303e-06	7.90791e-06	3.19594e-06	5.68401e-06	1.12539e-05	4.62176e-06	3.36571e-06	1.99992e-06	1.01616e-05	8.38786e-06	5.29436e-06	2.85186e-06	6.40471e-06	2.81379e-06	2.19743e-06	2.94778e-07	9.09618e-06	6.60139e-06	5.40636e-06	6.66554e-06	6.57087e-06	8.45204e-06	5.26044e-06	8.59169e-06	1.06145e-05	7.73208e-06	7.78526e-07
GCA-003694225.1	3.64609e-08	4.0883e-08	4.1676e-08	3.81494e-07	1.6092e-07	8.18596e-08	3.53797e-08	4.39388e-08	1.45742e-07	3.60373e-07	0	1.13768e-07	4.63234e-08	0	0	1.58303e-08	1.65827e-07	1.12631e-07	7.1647e-08	2.67285e-08	7.99857e-08	2.3589e-07	0	4.09736e-08	4.09736e-08	6.60931e-08	6.34021e-08	7.63926e-08	9.75568e-08	0	2.2187e-07	1.46513e-07	0	0	2.6798e-08	5.35959e-08	0	0	9.32942e-08	4.64887e-08	6.12461e-08	7.57447e-08	3.2529e-08	0	8.62367e-08	0	9.67883e-08	0	5.98866e-08
GCA-003694065.1	2.11473e-06	2.08503e-06	1.50034e-06	0	2.14561e-06	2.333e-06	2.29968e-06	1.51589e-06	1.82178e-07	5.4056e-07	4.90989e-07	1.53586e-06	5.28086e-07	2.50838e-06	1.41881e-06	1.34558e-06	2.52886e-06	1.76455e-06	3.25994e-06	2.40556e-06	2.7995e-07	1.33671e-06	4.97042e-07	1.88479e-06	4.22028e-06	2.67677e-06	1.29974e-06	1.64244e-06	2.09747e-06	5.85341e-07	1.64184e-06	2.56398e-07	1.40381e-06	3.0247e-06	1.04512e-06	2.19743e-06	4.82363e-07	1.07192e-07	1.72594e-06	1.30168e-06	1.61467e-06	2.12085e-06	2.37462e-06	1.95047e-06	2.19904e-06	1.4018e-06	1.51635e-06	1.78005e-06	2.6949e-06
GCA-003696525.1	5.52382e-05	6.09565e-05	6.43478e-05	3.35714e-05	6.09888e-05	5.40274e-05	5.3671e-05	2.78718e-05	3.69457e-05	6.00021e-05	2.3322e-05	3.45285e-05	3.80346e-05	5.0648e-05	5.42904e-05	2.83046e-05	7.07251e-05	5.06839e-05	5.96819e-05	5.54883e-05	3.57136e-05	5.07164e-05	2.46036e-05	5.38393e-05	8.06361e-05	4.58025e-05	2.7041e-05	6.94791e-05	5.56074e-05	6.24364e-06	6.55404e-05	3.27456e-05	4.92536e-05	5.31483e-05	2.73875e-05	4.762e-05	1.02904e-05	2.43861e-06	5.1685e-05	5.26252e-05	3.14916e-05	6.19213e-05	5.05827e-05	2.90404e-05	2.74233e-05	4.76613e-05	3.59407e-05	4.67818e-05	5.03946e-05
GCA-003695505.1	4.37531e-07	4.90596e-07	3.75084e-07	0	3.21841e-07	2.04649e-07	1.76899e-07	8.78775e-08	3.64356e-08	9.00933e-08	0	2.27535e-07	1.54411e-08	1.6011e-07	2.92108e-07	9.49818e-08	4.14567e-07	1.12631e-07	3.58235e-07	3.20742e-07	0	6.2904e-07	2.48521e-07	4.5071e-07	1.22921e-07	2.64372e-07	1.90206e-07	5.34749e-07	0	4.87784e-08	3.54992e-07	3.66282e-08	1.60435e-07	1.2963e-07	2.14384e-07	4.01969e-07	1.07192e-07	2.6798e-08	2.33235e-07	1.85955e-07	1.16924e-07	4.54468e-07	4.87936e-07	0	1.29355e-07	2.71317e-07	1.93577e-07	5.56265e-08	1.19773e-07
MED-G136	1.42197e-06	2.06868e-05	4.58436e-07	1.71672e-05	4.82761e-07	2.10789e-05	8.0595e-05	1.82273e-05	0.000129456	0.00029911	1.05563e-05	1.82028e-06	0.000172715	0.000167101	1.75265e-05	2.7893e-05	2.07283e-05	0.000200859	0.000117214	8.85247e-05	0.000134296	1.85567e-05	9.4438e-06	9.76811e-05	3.31067e-05	5.53199e-05	1.87036e-05	1.66536e-05	0.000146969	2.87793e-06	6.6561e-07	0.00013318	1.91319e-05	0.000133605	1.85442e-05	7.38016e-05	3.75171e-07	2.22423e-06	1.89387e-05	1.75262e-05	2.54338e-05	8.97575e-05	0.00011717	5.85141e-06	0.000403545	1.93087e-05	0.000109952	1.99699e-05	0.000357643
MED-G137	2.47934e-06	6.13245e-07	6.2514e-07	1.14448e-06	1.55556e-06	3.92926e-06	5.66075e-07	1.60669e-05	2.15334e-05	6.9552e-05	3.43692e-06	3.41303e-06	2.95018e-05	8.00548e-07	3.33838e-07	2.47111e-05	4.56023e-07	1.85841e-05	5.37352e-07	6.41483e-07	2.2036e-05	0	3.47929e-06	4.5071e-07	7.08843e-06	2.51154e-06	1.25219e-05	5.34749e-07	1.70724e-06	7.31676e-07	4.88114e-07	2.1281e-05	1.60435e-07	4.321e-07	1.38009e-05	2.14384e-07	7.50343e-07	1.01832e-06	4.24488e-06	3.71909e-07	2.09462e-05	6.05958e-07	6.8311e-07	1.95047e-06	4.52743e-05	4.20541e-06	5.48467e-07	3.33759e-07	1.61694e-06
GCA-007571325.1	9.84444e-07	1.59444e-06	4.58436e-07	0	9.11882e-07	7.36737e-07	2.05202e-06	6.81051e-07	0	1.80187e-07	1.47297e-06	1.30833e-06	2.62499e-07	1.81458e-06	2.42033e-06	1.13978e-06	1.28516e-06	9.76135e-07	2.18523e-06	2.13828e-06	3.99928e-08	1.80849e-06	0	1.02434e-06	4.05639e-06	1.58623e-06	6.0232e-07	9.93104e-07	2.4877e-06	4.87784e-08	7.09984e-07	1.83141e-07	2.36642e-06	2.54939e-06	8.57535e-07	1.07192e-06	2.6798e-07	1.60788e-07	1.39941e-06	1.58061e-06	6.95978e-07	1.74213e-06	2.69991e-06	4.33438e-07	9.91722e-07	5.87853e-07	1.32277e-06	1.72442e-06	3.68303e-06
GCA-001775255.1	2.18765e-07	1.63532e-07	2.91732e-07	0	2.14561e-07	8.18596e-08	3.53797e-08	5.8585e-08	0	0	0	5.68839e-08	1.23529e-08	0	4.17297e-08	0	8.29133e-08	1.12631e-07	3.58235e-08	0	3.99928e-08	7.863e-08	2.48521e-07	4.09736e-08	1.63894e-07	3.30465e-08	3.17011e-08	7.63926e-08	0	4.87784e-08	8.8748e-08	3.66282e-08	4.01088e-08	8.642e-08	2.6798e-08	1.07192e-07	0	0	1.39941e-07	9.29774e-08	2.78391e-08	1.13617e-07	6.50581e-08	0	4.31183e-08	9.04389e-08	6.45256e-08	1.11253e-07	2.99433e-08
GCA-008933205.1	1.45844e-07	1.63532e-07	4.1676e-08	0	5.36401e-08	0	0	1.46463e-08	0	0	0	0	1.23529e-08	0	0	3.16606e-08	8.29133e-08	7.50873e-08	1.0747e-07	2.67285e-08	0	0	0	0	8.19472e-08	3.30465e-08	3.17011e-08	3.81963e-08	4.87784e-08	0	1.77496e-07	7.32565e-08	4.01088e-08	4.321e-08	0	5.35959e-08	0	0	4.66471e-08	0	5.56783e-09	1.13617e-07	6.50581e-08	0	0	4.52194e-08	0	5.56265e-08	0
GCA-003229065.1	3.64609e-08	0	1.25028e-07	0	1.0728e-07	2.86509e-07	0	1.75755e-07	0	3.60373e-07	4.90989e-07	1.13768e-07	4.63234e-08	3.20219e-07	1.66919e-07	4.74909e-08	1.65827e-07	3.75437e-08	3.58235e-08	5.34569e-08	3.99928e-08	2.3589e-07	0	8.19472e-08	4.09736e-08	9.91396e-08	2.53608e-07	3.81963e-08	0	0	8.8748e-08	1.09885e-07	4.01088e-07	0	1.07192e-07	5.35959e-08	2.6798e-08	0	2.33235e-07	2.32443e-07	1.94874e-07	1.13617e-07	0	2.16719e-07	1.29355e-07	9.04389e-08	4.83942e-07	7.23144e-07	0
GCA-003252465.1	1.09383e-07	1.63532e-07	8.3352e-08	0	0	0	1.41519e-07	6.59081e-08	3.64356e-08	9.00933e-08	4.90989e-07	0	3.08822e-08	1.0674e-07	1.66919e-07	6.33212e-08	0	7.50873e-08	0	2.67285e-08	0	3.1452e-07	0	0	2.04868e-07	2.31326e-07	3.17011e-08	7.63926e-08	0	0	0	3.66282e-08	1.60435e-07	8.642e-08	0	1.07192e-07	5.35959e-08	0	1.39941e-07	0	6.12461e-08	0	6.50581e-08	0	0	4.52194e-08	1.61314e-07	2.22506e-07	2.09603e-07
GCA-003232505.1	3.64609e-08	8.1766e-08	0	0	0	4.09298e-08	0	1.46463e-08	0	0	0	0	1.54411e-08	5.33699e-08	0	4.74909e-08	8.29133e-08	7.50873e-08	3.58235e-08	5.34569e-08	3.99928e-08	0	0	8.19472e-08	4.09736e-08	6.60931e-08	0	7.63926e-08	9.75568e-08	1.95114e-07	1.33122e-07	0	8.02176e-08	4.321e-08	5.35959e-08	0	0	0	0	4.64887e-08	2.22713e-08	0	3.2529e-08	0	0	1.80878e-07	3.22628e-08	1.11253e-07	2.99433e-08
UBA1144	0	1.63532e-07	0	0	0	4.09298e-08	0	1.46463e-08	1.09307e-07	3.60373e-07	0	1.70652e-07	2.7794e-08	5.33699e-08	0	0	8.29133e-08	1.12631e-07	0	0	1.19978e-07	0	0	8.19472e-08	4.09736e-08	0	1.58505e-07	3.81963e-08	9.75568e-08	0	8.8748e-08	1.09885e-07	0	4.321e-08	2.6798e-08	2.6798e-08	0	5.35959e-08	0	0	4.45426e-08	7.57447e-08	9.75871e-08	0	8.62367e-08	0	0	5.56265e-08	4.79093e-07
UBA2774	7.29218e-08	8.1766e-08	8.3352e-08	0	5.36401e-08	8.18596e-08	7.07594e-08	1.46463e-08	7.28712e-08	1.80187e-07	0	1.13768e-07	9.26467e-09	5.33699e-08	8.34595e-08	0	1.2437e-07	7.50873e-08	3.58235e-08	2.67285e-08	1.19978e-07	1.5726e-07	0	4.09736e-08	8.19472e-08	3.30465e-08	0	0	0	0	4.4374e-08	0	0	8.642e-08	5.35959e-08	5.35959e-08	0	0	0	9.29774e-08	1.67035e-08	7.57447e-08	6.50581e-08	0	4.31183e-08	1.35658e-07	3.22628e-08	0	2.99433e-08
TOBG-EAC113	1.64074e-06	3.13164e-05	6.2514e-07	1.03003e-05	1.18008e-06	1.55943e-05	0.000118982	1.26397e-05	7.78993e-05	0.000200908	4.66439e-06	3.41303e-06	0.000105518	0.000231572	4.06448e-05	1.75716e-05	2.98073e-05	0.000122017	0.000175714	0.000116108	8.58246e-05	4.48977e-05	5.96451e-06	0.000152954	2.46661e-05	3.5492e-05	9.54202e-06	2.32998e-05	0.000286183	1.51213e-06	7.98732e-07	7.8824e-05	3.97478e-05	0.000200062	1.31578e-05	0.00011022	3.21576e-07	9.11131e-07	1.47871e-05	4.43037e-05	1.71656e-05	0.000124827	0.000167525	6.50157e-06	0.000240902	1.45607e-05	0.000154894	4.75606e-05	0.000459091
TOBG-EAC99	0	5.7645e-06	0	0	0	8.18596e-08	1.76545e-05	9.52006e-08	0	1.08112e-06	0	1.13768e-07	4.47793e-07	2.77523e-05	2.0072e-05	6.33212e-08	4.51878e-06	8.25961e-07	2.07418e-05	1.60638e-05	4.39921e-07	2.39035e-05	0	1.73318e-05	7.37525e-07	6.60931e-08	6.34021e-08	3.74324e-06	0.000213649	0	0	1.83141e-07	2.26615e-05	2.76112e-05	0	1.28362e-05	5.35959e-08	5.35959e-08	1.86588e-07	2.19891e-05	7.79496e-08	1.55655e-05	2.05909e-05	0	1.72473e-06	2.71317e-07	2.31647e-05	2.28625e-05	5.60239e-05
GCA-002898375.1	1.87044e-05	2.51021e-05	3.90921e-05	1.41153e-05	4.63987e-05	1.94007e-05	1.61331e-05	1.01132e-05	2.18614e-06	4.86504e-06	2.3813e-05	1.26851e-05	7.90277e-06	2.26822e-05	1.39795e-05	6.44293e-06	2.79003e-05	1.8509e-05	1.77326e-05	8.09872e-06	7.63863e-06	2.1466e-05	1.49113e-05	2.51988e-05	1.07351e-05	1.34499e-05	1.40753e-05	2.66228e-05	6.48753e-06	2.78037e-06	5.8618e-05	4.76167e-06	1.96533e-05	8.72842e-06	1.49801e-05	1.62664e-05	7.98579e-06	4.28767e-07	1.46005e-05	2.38952e-05	1.37191e-05	3.02979e-05	2.56979e-05	2.21053e-05	2.16023e-05	1.74095e-05	2.71007e-05	2.05262e-05	4.7011e-06
TARA-ION-00011	3.64609e-08	3.67947e-07	0	0	0	0	3.18417e-06	1.24493e-07	0	1.80187e-07	0	1.13768e-07	9.26467e-09	8.69929e-06	1.83611e-06	9.49818e-08	6.63307e-07	1.12631e-07	5.98252e-06	5.13186e-06	3.99928e-08	1.96575e-06	0	5.20365e-06	2.04868e-07	0	0	3.05571e-07	6.87776e-06	0	0	3.66282e-08	1.96533e-06	6.65434e-06	0	2.89418e-06	2.6798e-08	5.35959e-08	4.66471e-08	2.0455e-06	3.89748e-08	5.37788e-06	5.13959e-06	0	8.62367e-08	0	6.22672e-06	2.22506e-06	1.32948e-05
TARA-IOS-00024	1.09383e-07	2.45298e-07	4.1676e-08	0	5.36401e-08	8.18596e-08	1.41519e-07	2.19694e-08	1.09307e-07	7.20746e-07	0	5.68839e-08	3.45881e-07	0	1.66919e-07	1.42473e-07	1.65827e-07	3.75437e-07	3.22411e-07	1.60371e-07	1.59971e-07	0	0	1.22921e-07	3.27789e-07	1.65233e-07	1.26804e-07	3.81963e-08	3.90227e-07	0	4.4374e-08	1.09885e-07	8.02176e-08	1.2963e-07	5.35959e-08	1.60788e-07	5.35959e-08	0	4.66471e-08	2.78932e-07	7.79496e-08	5.68085e-07	4.55407e-07	0	9.05485e-07	0	1.61314e-07	2.78132e-07	6.88696e-07
TOBG-NP136	1.05737e-06	2.04415e-07	3.33408e-07	7.62987e-07	3.75481e-07	5.32088e-07	9.19872e-07	9.44683e-07	5.46534e-07	4.95513e-06	7.36483e-07	9.10142e-07	1.35264e-06	1.6011e-06	2.50378e-07	1.28225e-06	4.14567e-08	1.53929e-06	2.36435e-06	1.89772e-06	1.39975e-06	7.863e-08	0	2.62231e-06	1.06531e-06	2.31326e-07	1.48995e-06	3.43767e-07	4.39006e-07	1.95114e-07	3.54992e-07	7.69193e-07	8.02176e-08	2.5926e-06	1.3667e-06	1.60788e-06	8.03939e-08	2.6798e-07	5.59765e-07	1.85955e-07	1.2973e-06	1.40128e-06	2.7975e-06	8.66876e-07	2.06968e-06	5.42633e-07	1.19372e-06	1.11253e-07	5.41974e-06
TARA-PON-00040	0	8.1766e-08	4.1676e-08	0	0	0	5.30696e-07	8.05544e-08	4.00792e-07	5.4056e-07	0	1.13768e-07	3.14999e-07	1.17414e-06	2.50378e-07	1.10812e-07	1.2437e-07	2.25262e-07	4.29882e-07	5.34569e-07	2.7995e-07	4.7178e-07	0	2.04868e-07	3.68762e-07	6.93978e-07	0	7.63926e-08	1.46335e-07	0	0	5.12795e-07	2.00544e-07	2.1605e-07	1.07192e-07	1.07192e-07	2.6798e-08	0	2.33235e-07	9.29774e-08	2.50552e-07	3.78724e-07	5.20465e-07	0	3.44947e-07	3.16536e-07	7.42044e-07	2.22506e-07	1.37739e-06
TARA-RED-00009	7.29218e-08	6.13245e-07	0	0	0	1.63719e-07	2.2643e-06	6.59081e-08	6.55841e-07	2.7028e-07	0	5.68839e-08	1.97646e-07	1.38762e-06	7.92865e-07	6.33212e-08	3.31653e-07	4.50524e-07	2.22106e-06	1.44334e-06	3.99928e-07	7.0767e-07	0	2.08965e-06	1.63894e-07	2.31326e-07	6.34021e-08	3.05571e-07	5.85341e-07	0	1.77496e-07	4.76167e-07	1.56424e-06	2.11729e-06	2.14384e-07	1.17911e-06	1.07192e-07	0	9.32942e-08	1.02275e-06	1.33628e-07	1.74213e-06	2.43968e-06	0	3.44947e-07	9.04389e-08	2.5165e-06	9.4565e-07	6.25815e-06
TARA-RED-00089	0	0	0	0	0	0	7.07594e-08	0	0	9.00933e-08	0	0	6.17645e-09	5.33699e-08	0	1.58303e-08	4.14567e-08	7.50873e-08	1.0747e-07	1.60371e-07	0	0	0	0	0	0	0	0	2.92671e-07	0	0	3.66282e-08	0	4.321e-08	0	0	0	0	0	0	0	0	1.30116e-07	0	0	0	6.45256e-08	0	3.5932e-07
TOBG-SAT1607	3.64609e-06	2.88634e-05	1.16693e-06	7.62987e-06	1.0728e-06	1.91961e-05	0.000104689	1.58033e-05	0.000100307	0.000244874	1.39932e-05	5.23331e-06	0.00013343	0.000210171	3.08383e-05	2.54076e-05	2.106e-05	0.000147584	0.000147091	9.38703e-05	0.000106621	2.89358e-05	6.95859e-06	0.000132673	3.1017e-05	4.71244e-05	1.63894e-05	2.27268e-05	0.000253111	1.51213e-06	1.15372e-06	0.00011146	3.07634e-05	0.000169772	1.30774e-05	9.11131e-05	7.50343e-07	1.66147e-06	1.37609e-05	2.91949e-05	2.09517e-05	0.000118162	0.000146088	7.36845e-06	0.00029881	1.65503e-05	0.000140214	3.23746e-05	0.000393724
SBR1093	2.29704e-06	3.39329e-06	1.29196e-06	1.90747e-06	1.44828e-06	2.86509e-06	3.04265e-06	1.55983e-06	7.28712e-08	7.20746e-07	1.96396e-06	2.61666e-06	5.58969e-07	3.57578e-06	3.21319e-06	1.9313e-06	3.60673e-06	3.5291e-06	5.69593e-06	2.83322e-06	1.99964e-07	1.96575e-06	9.94084e-07	3.81055e-06	5.77728e-06	5.48573e-06	1.55335e-06	2.48276e-06	4.63395e-06	5.36563e-07	1.06498e-06	2.56398e-07	2.68729e-06	5.44446e-06	1.79546e-06	3.32295e-06	3.75171e-07	2.41182e-07	1.91253e-06	2.51039e-06	2.27167e-06	4.62043e-06	4.48901e-06	1.95047e-06	1.98344e-06	1.4018e-06	1.51635e-06	1.11253e-06	6.4977e-06
TOBG-SP357	1.6772e-06	1.14472e-06	3.33408e-07	0	1.23372e-06	7.36737e-07	1.23829e-06	2.02851e-06	1.89465e-06	6.93718e-06	4.90989e-07	2.44601e-06	3.89116e-06	3.04208e-06	9.59784e-07	2.35872e-06	3.31653e-07	2.32771e-06	2.00612e-06	1.09587e-06	1.87966e-06	6.2904e-07	7.45563e-07	2.29452e-06	1.88479e-06	3.96559e-07	1.45825e-06	3.05571e-07	1.35116e-05	1.95114e-07	1.33122e-07	1.90467e-06	1.20326e-06	2.41976e-06	1.17911e-06	1.3131e-06	1.07192e-07	1.60788e-07	4.66471e-07	1.20871e-06	2.60574e-06	1.28766e-06	1.69151e-06	1.0836e-06	3.96689e-06	8.1395e-07	2.09708e-06	7.7877e-07	6.19826e-06
TOBG-SP78	1.45844e-07	8.1766e-08	0	0	2.14561e-07	4.50228e-07	3.18417e-07	2.05048e-07	4.73663e-07	1.80187e-07	0	2.27535e-07	9.5735e-08	9.60658e-07	4.17297e-07	1.89964e-07	1.65827e-07	1.12631e-07	9.67234e-07	3.20742e-07	2.7995e-07	3.9315e-07	0	6.96551e-07	6.14604e-07	3.96559e-07	0	7.63926e-08	1.60969e-06	0	8.8748e-08	0	3.60979e-07	1.42593e-06	1.60788e-07	4.01969e-07	1.60788e-07	0	3.2653e-07	2.78932e-07	2.28281e-07	8.71064e-07	1.0084e-06	4.33438e-07	2.5871e-07	2.71317e-07	5.48467e-07	1.11253e-07	1.67682e-06
GCA-003232385.1	1.32353e-05	1.21014e-05	4.50101e-06	9.53734e-06	7.40234e-06	1.43664e-05	1.44349e-05	9.41754e-06	1.27525e-06	1.98205e-06	5.64637e-06	1.36521e-05	2.7022e-06	1.32357e-05	1.11418e-05	1.1192e-05	1.06544e-05	1.15259e-05	1.75177e-05	1.46472e-05	9.19835e-07	7.39122e-06	7.20711e-06	1.06531e-05	3.34345e-05	2.01253e-05	6.49872e-06	9.3963e-06	1.17068e-05	7.80455e-07	5.01426e-06	1.09885e-06	8.06186e-06	1.73704e-05	9.2453e-06	1.01028e-05	2.5994e-06	1.47389e-06	1.10554e-05	1.05994e-05	1.19597e-05	1.246e-05	1.46706e-05	8.23532e-06	7.67506e-06	1.12144e-05	8.93679e-06	7.28707e-06	2.57512e-05
TOBG-IN994	8.02139e-07	1.6762e-05	6.66816e-07	0	1.23372e-06	3.92926e-06	5.26096e-05	1.2669e-06	5.10098e-06	3.42355e-06	2.70044e-06	9.10142e-07	4.93189e-06	6.2763e-05	2.54551e-05	2.88112e-06	1.52146e-05	6.23225e-06	7.0214e-05	5.77602e-05	4.23924e-06	3.38895e-05	9.94084e-07	6.69099e-05	5.65436e-06	7.96422e-06	2.44098e-06	1.79905e-05	1.79017e-05	2.43892e-07	6.21236e-07	5.56749e-06	3.88253e-05	8.43459e-05	1.87586e-06	4.47794e-05	2.14384e-07	1.3399e-07	2.84547e-06	3.83996e-05	2.00999e-06	5.84371e-05	7.23446e-05	2.60063e-06	6.1228e-06	2.03487e-06	7.07845e-05	3.12064e-05	7.67746e-05
TOBG-NAT509	1.4475e-05	1.59444e-06	4.79274e-06	1.18263e-05	4.88125e-06	1.35887e-05	3.89177e-07	5.47843e-05	7.29076e-05	0.000261451	8.34681e-06	2.09333e-05	9.7032e-05	8.00548e-07	5.00757e-07	8.26342e-05	9.9496e-07	5.12096e-05	6.44823e-07	5.07841e-07	7.2507e-05	3.1452e-07	1.41657e-05	4.09736e-07	2.04868e-05	1.03766e-05	4.98975e-05	8.78515e-07	6.38997e-06	1.60969e-06	3.19493e-06	6.99599e-05	2.00544e-07	5.1852e-07	4.09473e-05	8.30737e-07	2.46541e-06	4.04649e-06	1.2688e-05	3.71909e-07	6.94921e-05	3.78724e-07	5.85523e-07	1.40867e-05	0.000155183	1.39728e-05	5.48467e-07	4.45012e-07	1.88643e-06
TOBG-NAT510	0.00032607	1.54129e-05	9.74802e-05	0.00016862	0.000147779	0.000148002	9.90632e-07	0.000450299	0.000449287	0.00130032	0.00011661	0.000504787	0.00058823	1.01403e-06	3.04627e-06	0.000657417	6.34287e-06	0.000342811	1.97029e-06	8.55311e-07	0.000475195	2.67342e-06	0.00013942	2.54036e-06	0.00022769	0.000124123	0.000407644	6.98993e-06	1.9365e-05	4.32177e-05	7.52583e-05	0.000450894	2.36642e-06	2.50618e-06	0.000390848	8.57535e-07	6.97283e-05	7.30244e-05	0.000147405	2.27795e-06	0.000582217	1.85575e-06	2.21197e-06	0.000134583	0.000840765	0.000150581	9.03358e-07	2.39194e-06	3.89263e-06
TOBG-NAT53	3.64609e-08	3.31152e-06	0	0	5.36401e-08	8.18596e-08	1.02247e-05	4.39388e-08	3.64356e-08	5.4056e-07	0	0	2.40882e-07	1.6598e-05	1.24355e-05	9.49818e-08	2.57031e-06	2.25262e-07	1.3792e-05	9.99644e-06	1.19978e-07	1.08509e-05	0	1.15546e-05	2.86815e-07	1.98279e-07	0	1.48966e-06	0.000120922	0	4.4374e-08	2.56398e-07	1.46397e-05	1.64198e-05	0	7.36944e-06	0	0	9.32942e-08	1.33887e-05	6.12461e-08	8.74852e-06	1.07996e-05	0	3.01828e-07	2.26097e-07	1.32277e-05	1.6076e-05	3.34766e-05
[truncated: 5 more columns]

## Sheet: bGT GP13
Genome Abrrev.	GP13_S0268_SRR5788037_16.1	GP13_S0307_SRR5788362_30.9	GP13_S0359_SRR5788158_100	GP13_S0337_SRR5788419_17	GP13_S0334_SRR5788422_204	GP13_S0301_SRR5787995_15.5	GP13_S0362_SRR5788329_5095	GP13_S0363_SRR5788330_15	GP13_S0444_SRR5788134_15	GP13_S0306_SRR5788361_15.4	GP13_S0308_SRR5788359_50.6	GP13_S0437_SRR5788243_1012	GP13_S0252_SRR5788170_101	GP13_S0415_SRR5788300_15.2	GP13_S0266_SRR5788039_78	GP13_S0413_SRR5788294_50	GP13_S0405_SRR5788120_101	GP13_S0358_SRR5788159_77	GP13_S0292_SRR5788269_30.1	GP13_S0340_SRR5788057_76	GP13_S0428_SRR5788392_52	GP13_S0278_SRR5788401_15.1	GP13_S0284_SRR5788406_29.3	GP13_S0310_SRR5788357_100.4	GP13_S0351_SRR5788164_30	GP13_S0406_SRR5788121_15	GP13_S0342_SRR5788055_49	GP13_S0410_SRR5788119_102	GP13_S0309_SRR5788360_75.1	GP13_S0425_SRR5788395_1001.5	GP13_S0348_SRR5788049_77	GP13_S0320_SRR5788271_100.3	GP13_S0276_SRR5788403_74.8	GP13_S0279_SRR5788400_30.7	GP13_S0430_SRR5788385_103	GP13_S0355_SRR5788160_15	GP13_S0331_SRR5788417_50	GP13_S0338_SRR5788424_31	GP13_S0385_SRR5788097_30	GP13_S0392_SRR5788255_73	GP13_S0441_SRR5788133_52	GP13_S0335_SRR5788421_1023	GP13_S0379_SRR5788191_15	GP13_S0427_SRR5788393_32	GP13_S0371_SRR5788179_102	GP13_S0384_SRR5788092_16	GP13_S0254_SRR5788176_31	GP13_S0264_SRR5788157_30	GP13_S0312_SRR5788355_30.6
TARA-ANE-00014	3.30766e-05	2.42682e-05	7.49842e-07	1.09373e-06	1.26536e-07	2.05327e-06	0	1.0746e-06	1.03907e-05	3.25616e-05	3.10603e-05	3.23009e-07	0	0.000133201	2.68493e-05	6.41194e-07	1.05209e-06	2.47443e-06	6.10107e-05	1.64387e-06	4.00083e-06	2.8453e-05	6.10604e-05	0.000151488	1.11366e-06	8.75221e-07	1.6155e-06	6.5469e-07	0.000130408	0	1.38309e-06	6.13686e-07	7.94255e-06	2.92333e-05	3.57412e-06	1.43795e-06	1.82314e-06	2.20668e-06	1.64115e-06	1.10991e-06	3.24031e-06	0	6.11481e-07	3.08923e-06	1.53433e-07	5.40906e-07	8.30859e-07	2.90949e-05	5.69266e-06
GCA-004356535.1	6.36089e-06	4.83904e-06	7.3913e-06	6.80163e-06	1.13882e-06	6.57046e-06	1.77091e-05	1.08654e-05	3.05894e-06	7.08595e-06	6.63603e-06	2.51947e-06	6.63845e-06	5.48174e-06	6.54311e-06	3.24369e-06	9.11812e-06	5.67413e-06	7.61139e-06	8.33403e-06	7.86718e-06	5.95367e-06	8.29102e-06	1.67287e-06	6.18702e-06	7.09901e-06	9.55047e-06	9.02536e-06	4.87506e-06	2.49131e-06	1.00385e-05	4.80721e-06	4.14909e-06	8.6334e-06	3.6988e-06	6.0913e-06	7.12164e-06	5.5167e-07	1.0322e-05	1.03115e-05	2.83527e-06	2.28424e-06	7.92266e-06	2.21791e-06	5.48524e-06	7.99769e-06	8.74208e-06	4.79328e-06	8.86741e-06
GCA-001443445.1	4.99784e-07	9.96989e-07	5.35602e-07	1.36716e-07	9.49016e-08	1.02663e-07	1.53575e-06	2.388e-07	4.36992e-07	3.79605e-07	2.76501e-07	1.22743e-06	7.01245e-07	3.95589e-07	1.8802e-07	6.41194e-07	5.51095e-07	4.05295e-07	1.19551e-07	4.20524e-07	5.37927e-07	3.46144e-07	5.95488e-07	5.11156e-07	7.11508e-07	2.43117e-07	3.32603e-07	6.5469e-07	4.57036e-07	5.86192e-07	4.46157e-07	3.75031e-07	8.29819e-07	2.73209e-07	8.3119e-08	9.58631e-07	6.26704e-07	5.01518e-08	5.18257e-07	2.50626e-07	5.78628e-07	1.05752e-06	3.19033e-07	3.5645e-07	1.53433e-07	4.63634e-07	1.80622e-07	4.69272e-07	2.73686e-07
GCA-003696425.1	9.99569e-07	6.8087e-07	9.28376e-07	9.91192e-07	3.47973e-07	5.13317e-07	1.72772e-06	1.6716e-06	5.34101e-07	4.21783e-07	8.75587e-07	4.52213e-07	1.16874e-06	8.47691e-07	3.00832e-07	1.20695e-06	9.51892e-07	2.02648e-06	8.76705e-07	9.55737e-07	8.0689e-07	7.61516e-07	7.32908e-07	8.36437e-07	1.39208e-06	9.72468e-07	1.71053e-06	1.12232e-06	1.21876e-06	5.86192e-07	1.51693e-06	6.4778e-07	1.24473e-06	7.10343e-07	2.90917e-07	9.78602e-07	1.62373e-06	5.01518e-07	1.42521e-06	8.23484e-07	9.83667e-07	1.01522e-06	1.11662e-06	3.96056e-07	8.82242e-07	5.0227e-07	6.14113e-07	1.34078e-07	8.21057e-07
GCA-003695355.1	3.27132e-06	6.27373e-06	4.71329e-06	7.6561e-06	2.87868e-06	4.10654e-06	1.43976e-07	4.776e-06	1.10219e-05	3.12119e-06	4.28577e-06	4.52213e-07	5.42296e-06	7.34666e-06	3.12114e-06	4.7901e-06	1.75349e-05	3.73298e-06	2.23161e-06	4.2817e-06	1.67094e-05	2.35378e-06	1.05356e-05	4.04278e-06	3.80502e-06	1.23017e-05	2.18568e-06	1.26262e-06	2.94535e-06	5.86192e-07	2.40925e-06	9.40986e-06	2.96364e-07	5.30025e-06	8.22878e-06	9.48645e-06	7.23559e-06	7.62307e-06	4.362e-06	7.76939e-06	1.52179e-05	5.07609e-07	4.20061e-06	7.44584e-06	5.86882e-06	6.18179e-06	9.64519e-06	3.01675e-06	2.90107e-06
GCA-003694225.1	0	9.72672e-08	7.14135e-08	3.4179e-08	9.49016e-08	0	1.91968e-07	0	3.39883e-07	8.43566e-08	9.2167e-08	1.29204e-07	4.67497e-08	5.65127e-08	7.52081e-08	3.77173e-08	1.50299e-07	1.27988e-07	0	3.82295e-08	3.02584e-07	0	4.58068e-08	9.29375e-08	1.54676e-07	2.43117e-07	1.90059e-07	4.67635e-08	0	7.3274e-08	4.46157e-08	1.36375e-07	0	5.46418e-08	3.32476e-07	1.398e-07	8.54597e-08	5.01518e-08	0	1.07411e-07	1.15726e-07	8.46015e-08	7.97584e-08	1.58422e-07	1.15075e-07	7.72723e-08	1.08373e-07	0	5.47371e-08
GCA-003694065.1	1.90827e-06	1.11857e-06	1.74963e-06	8.54476e-07	9.49016e-07	1.18063e-06	1.29579e-06	1.9701e-06	2.76761e-06	1.72931e-06	1.47467e-06	7.1062e-07	1.07524e-06	6.78153e-07	1.35375e-06	1.43326e-06	2.15428e-06	2.26112e-06	1.75341e-06	1.18511e-06	2.18533e-06	9.69202e-07	1.87808e-06	1.39406e-06	2.07265e-06	1.75044e-06	3.42106e-06	2.80581e-06	8.12509e-07	1.46548e-06	2.2754e-06	1.84106e-06	5.92728e-07	2.29495e-06	8.3119e-07	1.87732e-06	2.62076e-06	5.01518e-07	1.94347e-06	1.75438e-06	1.50443e-06	1.14212e-06	1.78127e-06	8.31717e-07	1.57269e-06	1.23636e-06	1.77009e-06	1.07262e-06	5.47371e-07
GCA-003696525.1	2.46257e-05	3.26575e-05	3.385e-05	2.58394e-05	2.71102e-05	3.30576e-05	4.19451e-05	5.04465e-05	9.6818e-05	3.2182e-05	3.43783e-05	3.22363e-05	3.40805e-05	4.14804e-05	2.62476e-05	6.78157e-05	4.93982e-05	4.04655e-05	2.46673e-05	2.52315e-05	3.11998e-05	5.41369e-05	7.11379e-05	2.06786e-05	3.65344e-05	4.21565e-05	3.10746e-05	4.38642e-05	3.10277e-05	3.15811e-05	3.01156e-05	9.94854e-05	7.23128e-05	7.72634e-05	3.40788e-05	3.86049e-05	3.64628e-05	1.26884e-05	3.45937e-05	4.17471e-05	6.35912e-05	2.813e-05	3.09462e-05	6.35669e-05	3.04949e-05	4.02975e-05	3.25119e-05	2.35306e-05	2.91749e-05
GCA-003695505.1	1.36305e-07	1.21584e-07	0	1.36716e-07	3.16339e-08	5.13317e-08	1.91968e-07	1.791e-07	4.85546e-08	2.10891e-07	9.2167e-08	0	3.27248e-07	0	3.76041e-08	0	1.50299e-07	0	7.97005e-08	7.6459e-08	2.35343e-07	3.46144e-07	3.66454e-07	0	9.28054e-08	1.4587e-07	2.37574e-07	1.40291e-07	1.01564e-07	0	1.33847e-07	6.81874e-08	0	2.18567e-07	4.15595e-08	2.39658e-07	1.70919e-07	0	1.29564e-07	7.16073e-08	1.73588e-07	8.46015e-08	2.65861e-08	1.18817e-07	7.67167e-08	2.31817e-07	1.80622e-07	1.67597e-07	2.73686e-07
MED-G136	4.90697e-05	1.96237e-05	0.0016825	0.000309354	4.12822e-05	1.29869e-05	1.05583e-06	0.000720698	0.00030167	2.49696e-05	2.17975e-05	4.85806e-05	0.000130665	0.000154845	3.16626e-05	0.000243993	0.000838767	0.00169853	0.000136607	0.000325409	0.000782213	4.57602e-05	0.000186067	0.000429975	0.000189663	0.0003373	0.000825426	0.000475024	0.000304539	5.12918e-07	0.00108224	0.000136068	7.6047e-05	4.8194e-05	0.00081386	0.00139523	0.000413653	0.000438903	0.000225053	0.000769922	0.0013044	1.09982e-06	0.000252834	0.000590162	0.000133449	0.000210103	0.000421462	3.95194e-05	0.000172641
MED-G137	1.8174e-07	1.94534e-07	2.74942e-06	4.44327e-07	3.79607e-06	1.02663e-07	0	1.5522e-06	1.11676e-06	0	0	6.46018e-08	8.41494e-07	4.52102e-07	3.00832e-07	6.41194e-07	1.95388e-06	3.1997e-06	2.39101e-07	5.35213e-07	9.74993e-07	0	1.00775e-06	1.10131e-05	7.42443e-07	1.06971e-06	1.52047e-06	1.0288e-06	7.51571e-06	0	1.96309e-06	2.31837e-06	2.37091e-07	0	2.36889e-06	2.097e-06	8.54597e-07	1.27887e-06	6.9101e-07	1.25313e-06	2.60382e-06	0	6.38067e-07	1.50501e-06	1.41926e-06	8.1136e-07	1.37272e-06	2.01117e-07	5.47371e-07
GCA-007571325.1	2.09001e-06	1.55627e-06	1.0712e-06	9.91192e-07	1.39189e-06	1.69395e-06	2.59157e-06	2.1492e-06	8.73984e-07	1.60278e-06	1.56684e-06	2.45487e-06	1.86999e-06	2.14748e-06	1.46656e-06	1.28239e-06	1.50299e-06	1.62118e-06	1.59401e-06	1.10865e-06	1.17672e-06	1.86918e-06	1.09936e-06	5.57625e-07	1.57769e-06	1.11834e-06	3.04094e-06	2.47847e-06	1.72658e-06	2.63786e-06	2.63233e-06	1.43194e-06	1.956e-06	1.63925e-06	7.06512e-07	1.79743e-06	1.22492e-06	5.01518e-07	1.55477e-06	1.28893e-06	1.21512e-06	3.55326e-06	1.22296e-06	5.14872e-07	1.45762e-06	1.42954e-06	1.26435e-06	1.64245e-06	1.64211e-06
GCA-001775255.1	0	4.86336e-08	0	1.36716e-07	3.16339e-08	5.13317e-08	0	5.97e-08	1.45664e-07	4.21783e-08	4.60835e-08	0	4.67497e-08	0	0	0	5.00996e-08	6.3994e-08	7.97005e-08	0	1.00861e-07	0	9.16135e-08	4.64687e-08	3.09351e-08	9.72468e-08	0	0	0	7.3274e-08	0	1.36375e-07	0	1.63925e-07	8.3119e-08	1.99715e-08	2.84866e-08	2.50759e-08	4.31881e-08	0	0	8.46015e-08	2.65861e-08	7.92111e-08	7.67167e-08	3.86362e-08	0	0	5.47371e-08
GCA-008933205.1	0	2.43168e-08	0	3.4179e-08	0	0	0	0	0	0	0	6.46018e-08	0	0	3.76041e-08	0	5.00996e-08	4.26627e-08	3.98502e-08	0	1.00861e-07	0	0	0	3.09351e-08	0	0	4.67635e-08	0	0	0	1.36375e-07	0	0	8.3119e-08	1.99715e-08	5.69731e-08	2.50759e-08	0	0	5.78628e-08	0	2.65861e-08	7.92111e-08	3.83583e-08	3.86362e-08	3.61243e-08	1.00558e-07	5.47371e-08
GCA-003229065.1	9.08699e-08	5.83603e-07	3.57068e-08	6.83581e-08	1.26536e-07	1.02663e-07	0	5.97e-08	6.3121e-07	0	9.2167e-08	1.29204e-07	0	1.13025e-07	2.25624e-07	1.13152e-07	5.00996e-08	8.53253e-08	0	2.29377e-07	1.34482e-07	0	9.16135e-08	9.29375e-08	9.28054e-08	6.32104e-07	4.75148e-08	1.40291e-07	5.07818e-08	0	0	1.02281e-07	2.37091e-07	5.46418e-08	1.66238e-07	3.9943e-07	8.54597e-08	5.01518e-08	1.29564e-07	0	5.20765e-07	0	7.97584e-08	7.129e-07	0	7.72723e-08	1.44497e-07	0	1.09474e-07
GCA-003252465.1	9.08699e-08	0	1.42827e-07	0	1.26536e-07	0	2.87953e-07	5.97e-08	0	8.43566e-08	9.2167e-08	6.46018e-08	4.67497e-08	0	0	7.54346e-08	0	6.3994e-08	0	0	2.01723e-07	0	0	9.29375e-08	3.09351e-08	4.86234e-08	9.50295e-08	9.35271e-08	0	1.46548e-07	8.92314e-08	6.81874e-08	0	0	2.07798e-07	1.19829e-07	5.69731e-08	0	0	3.58036e-08	0	8.46015e-08	1.06344e-07	7.92111e-08	0	2.31817e-07	1.44497e-07	0	0
GCA-003232505.1	0	4.86336e-08	0	3.4179e-08	3.16339e-08	0	0	0	2.91328e-07	0	0	0	4.67497e-08	0	0	1.13152e-07	1.00199e-07	6.3994e-08	0	3.82295e-08	0	0	0	9.29375e-08	1.2374e-07	0	0	0	1.01564e-07	0	0	0	0	0	1.66238e-07	7.98859e-08	8.54597e-08	5.01518e-08	1.72752e-07	3.58036e-08	5.78628e-08	0	0	7.92111e-08	0	3.86362e-08	3.61243e-08	3.35194e-08	0
UBA1144	9.08699e-08	0	0	0	4.42874e-06	2.05327e-07	0.00111615	0	1.45664e-07	0	0	3.08151e-05	0	5.65127e-08	3.76041e-08	1.88587e-07	5.00996e-08	1.70651e-07	0	3.82295e-08	6.72409e-08	0	0	5.57625e-07	3.09351e-08	0	0	0	1.52345e-07	3.17276e-05	8.92314e-08	0	6.52001e-07	2.18567e-07	0	1.19829e-07	5.69731e-08	1.00304e-07	1.29564e-07	3.58036e-08	0	2.54227e-05	0	0	3.83583e-08	0	2.16746e-07	0	1.09474e-07
UBA2774	9.08699e-08	2.43168e-08	0	0	0	0	4.79921e-08	5.97e-08	4.85546e-08	8.43566e-08	0	6.46018e-08	0	5.65127e-08	0	0	0	4.26627e-08	0	3.82295e-08	0	0	4.58068e-08	9.29375e-08	9.28054e-08	0	0	0	5.07818e-08	0	0	3.40937e-08	0	1.09284e-07	4.15595e-08	9.98574e-08	5.69731e-08	5.01518e-08	4.31881e-08	3.58036e-08	0	0	2.65861e-08	3.96056e-08	0	0	3.61243e-08	3.35194e-08	5.47371e-08
TOBG-EAC113	0.000195643	0.000103079	0.00119985	0.000409294	5.74155e-05	9.5169e-05	6.7189e-07	0.000657655	0.000438109	0.000137459	0.000133965	4.89682e-05	0.000189804	0.000319014	0.0001582	0.000301512	0.00075445	0.00118551	0.000394996	0.000430158	0.000914745	0.000180895	0.00026797	0.000905676	0.000280272	0.000374254	0.000822908	0.000464689	0.000668949	6.59466e-07	0.00103013	0.000201971	0.000252146	0.000194415	0.00099107	0.000992562	0.000556457	0.000614134	0.00038161	0.000876294	0.0012941	8.03714e-07	0.000378959	0.000684384	0.000210319	0.000349696	0.000529366	0.000179396	0.000574685
TOBG-EAC99	4.45262e-06	2.26146e-06	5.42743e-06	5.19521e-06	6.32678e-08	1.21656e-05	4.79921e-07	4.4178e-06	2.33062e-06	3.66951e-06	3.9171e-06	1.29204e-07	3.27248e-07	6.15989e-06	3.83561e-06	2.75336e-06	6.16225e-06	6.48472e-06	3.26772e-06	6.53724e-06	2.05085e-06	3.59989e-06	2.79421e-06	5.71565e-06	3.92876e-06	3.50088e-06	4.98905e-06	3.13316e-06	3.9102e-06	0	6.91543e-06	0	2.37091e-07	3.27851e-06	2.32733e-06	5.97147e-06	8.91629e-06	7.49769e-06	7.12604e-06	3.25813e-06	1.67802e-06	0	5.47674e-06	1.14856e-06	1.91792e-07	5.06134e-06	4.29879e-06	3.58658e-06	2.13475e-06
GCA-002898375.1	5.40676e-06	1.74108e-05	3.82062e-06	7.0067e-06	5.21959e-06	5.23584e-06	2.01567e-06	1.27758e-05	8.69128e-06	7.63427e-06	7.46553e-06	3.23009e-06	1.67831e-05	1.3224e-05	4.32447e-06	8.41096e-06	4.35866e-06	3.62633e-06	3.74592e-06	6.69016e-06	1.65749e-05	5.26138e-06	9.84845e-06	2.74166e-06	3.24819e-06	1.81365e-05	5.36442e-05	3.69432e-06	6.7032e-06	2.27149e-06	6.38005e-06	1.12168e-05	2.07455e-06	4.80847e-06	1.39224e-05	6.99002e-06	9.05873e-06	2.48251e-06	4.01649e-06	3.22233e-06	1.14568e-05	1.64973e-06	6.24774e-06	4.10314e-05	6.63599e-06	6.72269e-06	1.09457e-05	6.77093e-06	4.43371e-06
TARA-ION-00011	1.30398e-05	2.05963e-05	1.6068e-06	1.87985e-06	0	3.71128e-05	0	2.6268e-06	2.91328e-07	2.65301e-05	2.34565e-05	1.93805e-07	0	2.82564e-07	1.6433e-05	9.42933e-07	1.45289e-06	2.1758e-06	1.19551e-06	1.79679e-06	8.74131e-07	5.88444e-06	2.29034e-07	1.57994e-06	8.97118e-07	2.43117e-07	1.47296e-06	7.48217e-07	1.42189e-06	0	1.74001e-06	1.02281e-07	4.44546e-06	5.13632e-06	4.15595e-07	1.49786e-06	2.10801e-06	1.47948e-06	1.59796e-06	1.28893e-06	2.31451e-07	0	1.35589e-06	5.14872e-07	7.67167e-08	9.65904e-07	1.1921e-06	1.45474e-05	6.56845e-07
TARA-IOS-00024	1.72653e-06	5.10653e-07	1.71393e-06	5.46865e-07	0	3.69588e-06	9.59842e-08	6.567e-07	2.91328e-07	8.01388e-07	7.8342e-07	1.29204e-07	2.80498e-07	7.34666e-07	1.01531e-06	3.01739e-07	1.50299e-06	8.74584e-07	6.37604e-07	8.41049e-07	2.35343e-07	1.38457e-07	0	2.32344e-07	8.97118e-07	4.3761e-07	3.32603e-07	6.07926e-07	1.52345e-07	0	7.58467e-07	6.81874e-08	2.37091e-07	9.2891e-07	2.49357e-07	1.83738e-06	1.02552e-06	4.76442e-07	1.20927e-06	7.16073e-07	3.47177e-07	0	7.44411e-07	7.92111e-08	7.67167e-08	1.19772e-06	7.58611e-07	1.07262e-06	2.73686e-07
TOBG-NP136	1.36305e-07	1.45901e-07	0	6.83581e-08	2.85021e-05	3.0799e-07	5.51909e-06	1.194e-07	1.94219e-07	1.68713e-07	4.14752e-07	6.52478e-06	7.01245e-07	4.52102e-07	3.76041e-07	1.50869e-07	1.00199e-07	2.13313e-08	7.97005e-08	0	3.36204e-08	5.5383e-07	1.3742e-07	8.78259e-06	9.28054e-08	4.86234e-08	4.75148e-08	2.80581e-07	4.4688e-06	7.54722e-06	1.78463e-07	3.40937e-07	1.16175e-05	7.64985e-07	1.24679e-07	1.59772e-07	8.54597e-08	1.25379e-07	0	7.16073e-08	2.31451e-07	1.35362e-06	2.65861e-08	1.98028e-07	5.75375e-07	7.72723e-08	7.22486e-08	4.35753e-07	5.47371e-08
TARA-PON-00040	0.000162793	2.07665e-05	0.002381	0.00215065	6.76965e-06	0.000105025	1.53575e-06	0.00135059	0.000509532	2.88078e-05	2.58068e-05	5.26505e-05	3.04808e-05	0.00015298	6.49798e-05	0.000975596	0.00154242	0.00263685	0.000348132	0.00292823	0.000867912	5.66983e-05	6.41753e-05	8.85694e-05	0.00118556	0.00115996	0.00171234	0.000853341	8.4501e-05	0	0.00203024	1.69787e-05	1.33956e-05	5.75378e-05	0.000786306	0.00214957	0.00280715	0.00341609	0.00204319	0.00150468	0.000670456	2.19964e-06	0.00191136	0.00066973	3.65171e-05	0.00176505	0.00153684	9.21114e-05	0.000342545
TARA-RED-00009	0.000288421	0.000124307	0.000133329	0.000120105	1.20209e-06	0.000590931	0	0.000112833	5.55465e-05	0.000153909	0.000153735	2.64867e-06	4.81522e-06	6.38594e-05	0.000199715	0.000147663	0.000119387	0.000127135	0.000172512	0.00016064	4.28324e-05	0.000108135	2.21247e-05	3.33181e-05	0.000174598	9.31624e-05	0.000143495	7.18756e-05	3.27035e-05	0	0.000171904	2.65931e-06	1.14989e-05	0.000117425	3.42035e-05	0.000103253	0.000155337	0.000186214	0.000186659	8.15965e-05	2.56332e-05	0	0.000122535	3.12092e-05	2.57001e-06	0.000169342	0.000139693	0.000235809	0.000141058
TARA-RED-00089	9.08699e-08	6.56553e-07	0	0	8.85749e-07	1.74528e-06	0	0	0	3.37426e-07	6.45169e-07	6.46018e-08	1.40249e-07	0	9.77705e-07	0	0	0	0	0	0	2.76915e-07	0	1.85875e-07	6.18702e-08	0	9.50295e-08	0	2.53909e-07	0	8.92314e-08	0	9.48365e-07	4.37134e-07	0	0	0	5.01518e-08	8.63762e-08	0	0	0	0	0	0	0	1.44497e-07	4.02233e-07	0
TOBG-SAT1607	0.000147754	7.11266e-05	0.00144773	0.00039675	4.00801e-05	6.88358e-05	3.74338e-06	0.000692818	0.000388097	8.4694e-05	8.44711e-05	5.41363e-05	0.000168439	0.00025685	0.00011661	0.000286652	0.00079503	0.00146386	0.000291903	0.000398313	0.000910307	0.000134096	0.00023279	0.000723146	0.00022595	0.000370267	0.000856881	0.000464315	0.000522037	1.61203e-06	0.0010722	0.000163479	0.000191807	0.000136058	0.000964804	0.00120096	0.000505409	0.000575893	0.000341963	0.000875399	0.00136973	8.03714e-07	0.000342961	0.000682126	0.000147027	0.000313533	0.000522899	0.000124424	0.000434065
SBR1093	3.18045e-06	1.89671e-06	2.35665e-06	1.98238e-06	1.10719e-06	2.05327e-06	2.20764e-06	2.7462e-06	1.16531e-06	2.48852e-06	2.58068e-06	3.23009e-06	1.91674e-06	2.43005e-06	2.06822e-06	1.9613e-06	2.25448e-06	2.98639e-06	2.27146e-06	1.52918e-06	2.25257e-06	1.59226e-06	2.19872e-06	8.36437e-07	2.9079e-06	1.94494e-06	3.32603e-06	3.22668e-06	2.58987e-06	1.75857e-06	2.90002e-06	3.00025e-06	1.60037e-06	3.44243e-06	1.70394e-06	1.75749e-06	2.27892e-06	1.75531e-07	1.8139e-06	2.64947e-06	1.67802e-06	1.64973e-06	2.60544e-06	6.33689e-07	1.68777e-06	2.20226e-06	1.87846e-06	2.17876e-06	2.40843e-06
TOBG-SP357	5.45219e-07	2.67485e-07	5.99874e-06	1.40134e-06	3.47973e-07	4.10654e-07	0	3.3432e-06	2.81617e-06	4.63961e-07	5.99086e-07	0	5.14246e-07	8.47691e-07	9.02497e-07	1.01837e-06	3.00597e-06	6.27141e-06	1.31506e-06	1.22334e-06	3.1267e-06	8.30745e-07	1.55743e-06	2.46284e-06	9.89924e-07	1.41008e-06	4.37136e-06	1.87054e-06	4.11333e-06	0	4.8185e-06	7.15968e-07	8.29819e-07	6.55701e-07	3.2832e-06	3.97432e-06	2.10801e-06	2.63297e-06	1.33883e-06	4.26063e-06	5.09192e-06	0	2.6852e-06	2.69318e-06	7.67167e-07	1.77726e-06	2.09521e-06	5.36311e-07	1.42316e-06
TOBG-SP78	5.67937e-05	1.39822e-05	0.000730775	0.000545361	1.64496e-06	6.31893e-05	3.83937e-07	0.000350021	8.59417e-05	1.50577e-05	1.66362e-05	1.05301e-05	9.39668e-06	2.97257e-05	2.67741e-05	0.000344774	0.000413722	0.000782945	7.04154e-05	0.000788063	0.000135221	1.5438e-05	1.24594e-05	1.53347e-05	0.000332553	0.000307737	0.000394277	0.000232087	1.61994e-05	0	0.000497956	2.82978e-06	3.20073e-06	1.92885e-05	0.00011167	0.00059533	0.000779079	0.000838964	0.000501198	0.00028489	9.71516e-05	8.03714e-07	0.000462625	9.137e-05	6.36748e-06	0.000402628	0.00036323	3.64691e-05	6.28929e-05
GCA-003232385.1	1.06318e-05	6.17647e-06	1.11762e-05	6.22058e-06	4.36548e-06	8.4184e-06	8.4946e-06	1.4328e-05	6.70054e-06	1.02493e-05	9.2167e-06	8.01063e-06	7.90069e-06	8.92901e-06	1.03035e-05	1.08626e-05	1.39778e-05	1.25215e-05	1.01618e-05	9.48091e-06	1.0456e-05	1.07997e-05	1.01691e-05	5.15803e-06	1.1941e-05	8.21735e-06	1.49671e-05	1.30938e-05	9.4962e-06	8.4265e-06	1.23585e-05	9.40986e-06	6.40146e-06	1.15841e-05	6.10925e-06	1.0485e-05	1.04261e-05	3.58585e-06	1.06675e-05	1.17794e-05	5.72841e-06	7.99484e-06	7.01874e-06	6.29728e-06	7.90182e-06	1.15909e-05	8.81433e-06	8.81561e-06	1.14948e-05
TOBG-IN994	0.000410368	0.000288251	0.000128044	0.000138323	3.79607e-07	0.000750316	3.35945e-07	0.00012543	0.000137555	0.000357461	0.000349405	6.13717e-06	1.02382e-05	0.000164283	0.000331743	0.000220458	0.000139427	0.000147442	0.000301547	0.000171803	9.3364e-05	0.000229839	8.68496e-05	5.09762e-05	0.000214195	0.000128998	0.000168677	8.09009e-05	5.39303e-05	1.46548e-07	0.000191401	1.02622e-05	7.34982e-06	0.000257964	7.32279e-05	0.000118031	0.000168071	0.000216154	0.000201213	0.000109309	7.29071e-05	2.53804e-07	0.000150717	7.08939e-05	1.33871e-05	0.000196967	0.000162234	0.000389362	0.000297004
TOBG-NAT509	0	2.43168e-08	1.0712e-07	0	8.98402e-06	0	0	0	6.3121e-07	4.21783e-08	0	0	5.60996e-07	1.13025e-06	7.52081e-08	3.77173e-08	3.00597e-07	7.46597e-07	0	0	1.34482e-07	0	1.3284e-06	1.91916e-05	9.28054e-08	0	1.90059e-07	1.87054e-07	9.75011e-06	1.46548e-07	4.46157e-07	2.96615e-06	0	1.09284e-07	7.89631e-07	5.99144e-08	8.54597e-08	1.25379e-07	8.63762e-08	0	4.62902e-07	0	1.59517e-07	1.18817e-07	2.87687e-06	7.72723e-08	0	0	0
TOBG-NAT510	6.36089e-07	3.16118e-07	5.74879e-06	1.2988e-06	6.64311e-07	4.61985e-07	3.35945e-07	3.8208e-06	2.33062e-06	2.10891e-07	9.2167e-08	1.93805e-07	5.14246e-07	1.92143e-06	1.8802e-07	8.67498e-07	3.90777e-06	5.63147e-06	9.96256e-07	1.56741e-06	5.00944e-06	6.23059e-07	2.51937e-06	2.22585e-05	1.08273e-06	7.77974e-07	3.18349e-06	2.0576e-06	1.17814e-05	0	5.88927e-06	7.84155e-07	9.48365e-07	3.27851e-07	4.8209e-06	4.37375e-06	2.36438e-06	1.27887e-06	1.25246e-06	4.69028e-06	5.09192e-06	0	2.44592e-06	2.29712e-06	2.3015e-07	1.27499e-06	2.27583e-06	4.02233e-07	1.64211e-06
TOBG-NAT53	3.40762e-06	2.06693e-06	4.99895e-07	3.75969e-07	0	7.69976e-06	0	4.776e-07	4.36992e-07	2.78377e-06	2.90326e-06	1.93805e-07	0	4.23846e-06	2.97072e-06	4.52608e-07	0	4.47958e-07	3.22787e-06	7.6459e-07	2.01723e-07	2.00763e-06	2.7026e-06	5.48331e-06	6.80573e-07	2.9174e-07	5.22662e-07	2.80581e-07	5.83991e-06	0	8.03083e-07	0	4.74182e-07	1.80318e-06	1.24679e-07	2.39658e-07	3.70325e-07	1.50455e-07	4.31881e-08	3.58036e-08	5.78628e-08	0	3.72206e-07	2.37633e-07	3.83583e-08	6.18179e-07	2.5287e-07	1.94413e-06	7.11582e-07
[truncated: 136 more columns]

## Sheet: bGT HOT
Genome Abrrev.	HOT_S0506_SRR5720304_175	HOT_S0502_SRR5720300_100	HOT_S0501_SRR5720299_5	HOT_S0540_SRR5720266_5	HOT_S0513_SRR5720227_5	HOT_S0503_SRR5720301_175	HOT_S0534_SRR5720268_5	HOT_S0542_SRR5720295_175	HOT_S0536_SRR5720274_175	HOT_S0543_SRR5720294_5	HOT_S0505_SRR5720303_125	HOT_S0516_SRR5720222_5	HOT_S0521_SRR5720242_175	HOT_S0628_SRR6507278_100	HOT_S0559_SRR5720308_100	HOT_S0544_SRR5720293_100	HOT_S0523_SRR5720244_100	HOT_S0511_SRR5720225_125	HOT_S0547_SRR5720290_125	HOT_S0531_SRR5720269_5	HOT_S0533_SRR5720267_175	HOT_S0509_SRR5720297_175	HOT_S0519_SRR5720219_5	HOT_S0512_SRR5720226_175	HOT_S0549_SRR5720288_5	HOT_S0507_SRR5720305_5	HOT_S0504_SRR5720302_25	HOT_S0525_SRR5720246_5	HOT_S0566_SRR5720324_175	HOT_S0518_SRR5720224_175	HOT_S0514_SRR5720228_100	HOT_S0515_SRR5720221_175	HOT_S0508_SRR5720306_115	HOT_S0510_SRR5720298_5	HOT_S0627_SRR6507277_5	HOT_S0538_SRR5720272_125	HOT_S0565_SRR5720325_115	HOT_S0526_SRR5720245_100	HOT_S0520_SRR5720220_115	HOT_S0554_SRR5720313_175	HOT_S0551_SRR5720310_175	HOT_S0558_SRR5720317_10	HOT_S0517_SRR5720223_115	HOT_S0535_SRR5720273_125	HOT_S0563_SRR5720331_175	HOT_S0560_SRR5720309_175	HOT_S0564_SRR5720330_10	HOT_S0530_SRR5720239_175	HOT_S0546_SRR5720291_5
TARA-ANE-00014	4.47829e-07	1.61276e-06	5.24989e-07	1.68051e-07	4.02322e-07	3.26723e-07	2.24382e-07	5.23677e-07	5.00606e-07	1.9465e-07	3.01269e-07	7.96084e-07	5.48743e-07	3.59056e-07	1.70143e-07	1.47595e-07	1.02529e-07	3.16315e-07	5.2731e-08	5.58581e-07	1.09557e-07	1.26386e-07	3.57498e-06	8.65409e-07	1.06988e-06	3.91152e-07	6.98667e-07	7.76853e-07	4.81692e-07	8.71627e-07	3.49068e-07	3.98e-08	4.55574e-08	8.5293e-08	1.67353e-07	6.27859e-08	1.98431e-06	1.60408e-07	0	5.51848e-08	1.24487e-07	6.96587e-07	1.02779e-07	3.20077e-07	1.96207e-07	3.40763e-07	6.37496e-07	1.75686e-07	4.22456e-07
GCA-004356535.1	1.04493e-06	7.58947e-07	1.04998e-06	7.73034e-06	4.24673e-06	1.06185e-06	7.40459e-06	3.86212e-06	3.94923e-06	4.98303e-06	3.9165e-06	7.01312e-06	1.29347e-06	1.73859e-06	3.573e-06	9.07712e-06	4.33183e-06	3.99348e-06	5.32583e-06	6.42368e-06	1.86246e-06	2.02217e-06	6.12215e-06	3.33343e-06	6.17239e-06	9.17428e-06	1.2046e-07	7.5295e-06	3.32805e-06	1.99961e-06	5.74375e-06	1.194e-06	2.91568e-06	6.82344e-06	1.4132e-06	4.61476e-06	9.56078e-06	5.26138e-06	1.6188e-06	8.82957e-07	5.31144e-06	6.99904e-06	4.28246e-06	7.77788e-06	2.09287e-06	1.55778e-06	9.29402e-06	2.75242e-06	9.91364e-06
GCA-001443445.1	1.49276e-07	1.89737e-07	3.74992e-07	5.04153e-07	3.12917e-07	6.53446e-07	6.73145e-07	1.04735e-06	6.95286e-07	6.22878e-07	2.25952e-07	3.79088e-07	5.09547e-07	4.15749e-07	5.67143e-07	7.37977e-07	6.40803e-07	5.9309e-07	6.85503e-07	4.46865e-07	3.94404e-07	5.37139e-07	2.23436e-07	6.41044e-07	5.7609e-07	0	0	3.28669e-07	7.44433e-07	5.63994e-07	4.12534e-07	1.194e-07	4.55574e-08	1.27939e-07	1.67353e-07	2.19751e-07	6.49411e-07	7.05795e-07	2.1584e-07	1.04851e-06	6.22435e-07	4.31221e-07	2.05558e-07	3.52085e-07	9.15632e-07	1.07097e-06	4.36182e-07	4.68497e-07	7.04093e-07
GCA-003696425.1	3.9807e-07	7.58947e-07	7.49984e-07	5.46166e-07	3.12917e-07	6.53446e-07	8.41431e-07	2.09471e-06	1.61306e-06	1.59613e-06	2.63611e-07	1.06145e-06	8.6231e-07	5.85828e-07	8.50714e-07	1.82034e-06	1.25597e-06	5.53551e-07	9.75523e-07	5.02723e-07	1.05174e-06	7.26718e-07	4.91559e-07	1.66671e-06	1.23448e-06	2.48915e-07	1.44552e-07	8.6649e-07	1.57645e-06	6.15266e-07	9.52003e-07	9.55201e-07	2.73345e-07	2.98525e-07	4.64869e-07	6.59252e-07	1.91216e-06	9.30366e-07	8.63359e-07	1.4348e-06	9.544e-07	7.29758e-07	5.82414e-07	8.32201e-07	5.23218e-07	1.16833e-06	1.27499e-06	1.05412e-06	1.88697e-06
GCA-003695355.1	3.68215e-06	1.46097e-05	7.64984e-06	3.73913e-06	1.26061e-05	8.33144e-06	9.08745e-06	1.30919e-06	2.58646e-06	2.219e-06	6.40197e-06	5.72422e-06	2.78291e-06	5.21009e-05	1.32711e-05	1.04793e-05	4.58815e-06	1.04779e-05	8.70061e-06	5.97681e-06	4.448e-06	2.18015e-06	9.96525e-06	6.95532e-06	1.11926e-05	5.65392e-06	1.77558e-05	1.64334e-05	1.10351e-05	1.17926e-06	8.12375e-06	6.60681e-06	1.1936e-05	7.71901e-06	2.39686e-05	6.59252e-06	1.32408e-05	3.22099e-05	5.50392e-06	0.00057486	1.3984e-05	1.69835e-05	6.68063e-06	8.22599e-06	1.22302e-05	1.37766e-05	1.12736e-05	1.0834e-06	5.26662e-06
GCA-003694225.1	9.95175e-08	0	7.49984e-08	0	8.94049e-08	0	5.60954e-08	6.54596e-08	5.56229e-08	7.78598e-08	0	0	7.83918e-08	4.15749e-07	1.13429e-07	1.47595e-07	1.02529e-07	2.37236e-07	2.63655e-08	5.58581e-08	2.19113e-08	3.15964e-08	8.93744e-08	1.60261e-07	1.64597e-07	0	1.92736e-07	8.96369e-08	4.81692e-07	5.12722e-08	6.34668e-08	1.99e-07	4.55574e-08	3.41172e-07	5.39248e-07	6.27859e-08	0	9.62448e-08	1.6188e-07	4.41478e-07	1.24487e-07	1.65854e-07	1.37039e-07	0	1.30805e-07	4.86805e-08	3.35524e-08	1.75686e-07	2.81637e-08
GCA-003694065.1	3.9807e-07	8.53815e-07	1.04998e-06	2.26869e-06	7.59942e-07	7.35127e-07	1.73896e-06	1.37465e-06	1.4462e-06	2.45258e-06	4.89562e-07	1.78171e-06	1.05829e-06	9.8268e-07	1.70143e-06	2.26313e-06	1.71735e-06	1.54204e-06	1.05462e-06	1.11716e-06	1.29277e-06	1.45344e-06	1.34062e-06	2.1475e-06	2.55126e-06	1.77796e-07	2.4092e-07	2.06165e-06	2.49604e-06	1.48689e-06	2.72907e-06	1.791e-06	5.46689e-07	1.23675e-06	9.11143e-07	1.44408e-06	2.85019e-06	1.98906e-06	1.45692e-06	1.76591e-06	2.36525e-06	1.26049e-06	1.74724e-06	2.11251e-06	3.59712e-06	1.11965e-06	1.67762e-06	1.63974e-06	2.47841e-06
GCA-003696525.1	2.39339e-05	5.05648e-05	4.7624e-05	2.77704e-05	2.38264e-05	6.31392e-05	3.18061e-05	2.74276e-05	3.18997e-05	3.02096e-05	2.70766e-05	2.48681e-05	3.15919e-05	3.33544e-05	4.15149e-05	2.93223e-05	3.39113e-05	2.97731e-05	3.2245e-05	3.07219e-05	3.31737e-05	2.78048e-05	2.29692e-05	2.98726e-05	2.94629e-05	2.4607e-05	2.90067e-05	3.0118e-05	4.47536e-05	2.53285e-05	2.9163e-05	3.34718e-05	2.38721e-05	2.3882e-05	3.57391e-05	3.66356e-05	4.60721e-05	3.51935e-05	2.45518e-05	2.28465e-05	4.40684e-05	3.85113e-05	2.70309e-05	3.20718e-05	4.60432e-05	4.3423e-05	4.03636e-05	3.0423e-05	3.11491e-05
GCA-003695505.1	4.97587e-08	0	1.49997e-07	8.40255e-08	2.23512e-07	8.16808e-08	3.36572e-07	6.54596e-08	8.34343e-08	7.78598e-08	0	3.79088e-08	2.35176e-07	5.66931e-08	1.13429e-07	1.96794e-07	2.56321e-07	1.18618e-07	2.10924e-07	1.11716e-07	8.76453e-08	9.47893e-08	1.34062e-07	2.56417e-07	1.64597e-07	0	4.81839e-08	2.9879e-07	1.31371e-07	1.02544e-07	2.22134e-07	1.194e-07	1.8223e-07	8.5293e-08	1.85948e-08	2.82537e-07	1.80392e-07	6.41632e-08	1.0792e-07	1.65554e-07	2.07478e-07	1.65854e-07	2.05558e-07	3.20077e-07	1.30805e-07	1.94722e-07	1.3421e-07	1.17124e-07	1.40819e-07
MED-G136	6.62786e-05	4.7529e-05	9.74979e-07	1.9746e-06	0	5.29292e-05	4.9364e-06	7.56713e-05	8.16266e-05	6.93342e-05	2.50807e-05	4.16996e-07	9.97144e-05	4.83592e-05	5.56367e-05	1.13156e-05	6.64385e-05	7.15267e-05	3.77817e-05	1.17861e-05	3.42036e-05	1.64933e-05	3.57498e-07	0.000202826	4.19723e-06	7.11185e-08	3.63789e-06	1.40431e-05	1.89611e-05	0.000144075	1.22174e-05	5.0148e-06	9.38483e-06	0	5.02058e-07	1.53825e-05	5.81945e-05	2.93226e-05	5.22332e-05	2.17428e-05	5.07907e-05	3.64879e-07	4.51885e-05	9.66634e-06	4.80053e-05	2.02024e-05	8.9585e-06	3.87388e-05	5.63275e-08
MED-G137	3.38359e-06	9.48683e-07	1.49997e-07	4.20127e-08	0	3.02219e-06	1.12191e-07	1.63649e-06	1.6965e-06	1.90757e-06	2.25952e-07	0	2.46934e-06	5.66931e-07	5.67143e-07	1.47595e-07	1.15345e-06	9.88484e-07	7.90965e-08	2.23432e-07	2.27878e-06	1.801e-06	0	1.79492e-06	0	0	0	0	1.09475e-06	3.02506e-06	1.26934e-07	3.98e-07	3.64459e-07	4.26465e-08	7.4379e-08	2.51144e-07	2.1647e-07	1.09077e-06	1.02524e-06	6.07033e-07	4.97948e-07	3.31708e-08	3.42597e-07	9.60232e-08	1.43885e-06	2.58007e-06	3.35524e-08	2.66457e-06	0
GCA-007571325.1	2.08987e-06	4.74342e-07	1.19997e-06	1.59648e-06	1.29637e-06	4.90085e-07	1.57067e-06	3.33844e-06	1.77993e-06	2.80295e-06	2.48547e-06	1.06145e-06	1.29347e-06	9.44884e-07	1.53129e-06	1.57435e-06	2.35816e-06	1.97697e-06	2.10924e-06	1.17302e-06	1.64335e-06	2.30654e-06	1.16187e-06	1.85903e-06	1.39908e-06	7.82303e-07	2.4092e-07	1.7031e-06	2.05814e-06	2.40979e-06	2.03094e-06	1.1144e-06	1.95897e-06	6.39697e-07	1.0599e-06	1.91497e-06	3.4996e-06	1.79657e-06	1.02524e-06	8.82957e-07	2.15777e-06	9.95124e-07	1.50743e-06	2.59263e-06	2.55069e-06	1.70382e-06	1.94604e-06	1.75686e-06	1.71799e-06
GCA-001775255.1	4.97587e-08	9.48683e-08	7.49984e-08	4.20127e-08	4.47025e-08	8.16808e-08	0	1.30919e-07	5.56229e-08	0	7.53173e-08	0	1.17588e-07	7.55907e-08	0	4.91985e-08	7.68964e-08	0	1.05462e-07	0	4.38226e-08	3.15964e-08	0	6.41044e-08	0	3.55592e-08	2.4092e-08	8.96369e-08	8.75804e-08	5.12722e-08	6.34668e-08	7.96001e-08	0	8.5293e-08	7.4379e-08	1.25572e-07	3.60784e-08	1.28326e-07	0	5.51848e-08	1.24487e-07	9.95124e-08	0	6.40155e-08	0	1.94722e-07	3.35524e-08	0	0
GCA-008933205.1	0	0	0	0	4.47025e-08	8.16808e-08	0	6.54596e-08	5.56229e-08	0	0	3.79088e-08	0	1.88977e-08	5.67143e-08	0	0	3.95394e-08	0	0	4.38226e-08	0	0	0	0	0	0	0	0	0	0	3.98e-08	4.55574e-08	0	3.71895e-08	0	3.60784e-08	3.20816e-08	0	0	0	3.31708e-08	3.42597e-08	0	6.54023e-08	0	0	0	2.81637e-08
GCA-003229065.1	4.97587e-08	2.84605e-07	3.74992e-07	2.52076e-07	7.15239e-07	2.45042e-07	1.12191e-07	6.54596e-08	5.00606e-07	1.5572e-07	2.25952e-07	1.13726e-07	1.56784e-07	1.45512e-06	2.83571e-07	9.83969e-07	2.56321e-08	1.18618e-07	1.58193e-07	2.7929e-07	1.31468e-07	6.31928e-08	4.46872e-08	5.12835e-07	1.15218e-06	1.06678e-07	4.09563e-07	7.46974e-07	2.18951e-07	0	1.26934e-07	1.99e-07	9.11149e-08	3.83818e-07	2.17559e-06	1.56965e-07	1.08235e-07	3.52897e-07	3.2376e-07	4.41478e-07	4.14957e-08	1.45952e-06	3.42597e-08	2.8807e-07	7.19425e-07	4.86805e-08	4.02629e-07	5.85621e-08	2.2531e-07
GCA-003252465.1	4.97587e-08	0	2.24995e-07	2.94089e-07	1.7881e-07	1.63362e-07	1.68286e-07	3.27298e-07	1.11246e-07	0	0	7.58175e-08	0	2.07875e-07	0	1.47595e-07	7.68964e-08	7.90787e-08	0	1.11716e-07	6.5734e-08	6.31928e-08	0	0	0	0	0	1.19516e-07	2.62741e-07	0	0	0	0	0	3.71895e-08	0	7.21568e-08	1.28326e-07	1.0792e-07	5.51848e-07	0	2.98537e-07	6.85193e-08	0	2.61609e-07	9.7361e-08	0	5.85621e-08	2.53474e-07
GCA-003232505.1	0	0	2.24995e-07	0	0	2.45042e-07	1.12191e-07	0	5.56229e-08	0	0	3.79088e-08	0	1.88977e-08	0	4.91985e-08	0	0	0	0	8.76453e-08	3.15964e-08	0	1.60261e-07	0	0	7.22759e-08	5.97579e-08	4.37902e-08	5.12722e-08	3.17334e-08	3.98e-08	4.55574e-08	0	3.71895e-08	9.41789e-08	7.21568e-08	1.28326e-07	5.396e-08	0	1.65983e-07	3.31708e-08	3.42597e-08	0	2.61609e-07	2.92083e-07	0	1.17124e-07	8.44912e-08
UBA1144	2.43818e-06	9.48683e-08	1.49997e-07	1.26038e-07	0	6.45278e-06	1.68286e-07	1.96379e-06	1.72431e-06	1.63506e-06	3.76587e-08	1.13726e-07	3.01809e-06	1.88977e-07	5.67143e-08	9.83969e-08	2.05057e-07	3.16315e-07	2.63655e-07	5.58581e-08	2.10349e-06	2.33814e-06	0	9.61565e-08	0	0	4.81839e-08	0	2.75878e-06	2.51234e-06	6.34668e-08	2.5472e-06	9.11149e-08	4.26465e-08	1.67353e-07	1.56965e-07	3.60784e-08	9.62448e-08	1.6188e-07	4.41478e-06	5.39444e-07	1.32683e-07	3.42597e-08	2.24054e-07	1.56965e-06	1.65514e-06	3.35524e-08	3.2502e-06	0
UBA2774	9.95175e-08	1.89737e-07	1.49997e-07	0	4.47025e-08	0	0	6.54596e-08	0	3.89299e-08	0	0	3.91959e-08	1.88977e-07	5.67143e-08	0	0	3.95394e-08	2.63655e-08	0	6.5734e-08	3.15964e-08	4.46872e-08	1.28209e-07	8.22986e-08	3.55592e-08	0	0	0	5.12722e-08	3.17334e-08	1.194e-07	4.55574e-08	0	1.48758e-07	0	3.60784e-08	6.41632e-08	5.396e-08	0	4.14957e-08	3.31708e-08	3.42597e-08	3.20077e-08	0	0	1.3421e-07	2.9281e-08	2.81637e-08
TOBG-EAC113	0.000280341	0.000292953	2.92494e-06	4.57939e-06	1.20697e-06	0.000121623	2.61966e-05	0.000235785	0.000265516	0.000207341	0.00017854	1.06145e-06	0.000169914	0.000279497	0.000309944	5.43889e-05	0.000302997	0.000413898	0.00011585	7.42912e-05	0.000105393	4.49617e-05	2.18967e-06	0.000856466	1.85172e-05	2.06244e-06	2.15382e-05	7.82231e-05	4.12941e-05	0.000212318	7.02261e-05	6.64661e-06	5.04321e-05	2.30291e-06	4.90902e-06	4.36362e-05	0.000252837	0.00014703	0.00024568	4.32097e-05	0.000165277	1.79122e-06	0.000249205	4.71154e-05	0.000138587	8.15885e-05	3.98267e-05	0.00010998	1.49268e-06
TOBG-EAC99	1.09469e-06	2.84605e-06	1.34997e-06	7.56229e-07	7.59942e-07	3.26723e-07	7.2924e-07	1.04735e-06	9.45589e-07	5.83949e-07	1.58166e-06	7.05103e-06	2.74371e-07	6.61419e-07	3.40286e-07	6.3958e-07	3.07586e-07	1.97697e-06	3.95482e-07	1.67574e-06	4.16315e-07	3.47561e-07	1.64449e-05	2.01929e-06	2.13976e-06	2.80918e-06	2.91513e-06	5.28858e-06	8.32013e-07	9.22899e-07	3.17334e-07	1.194e-07	9.11149e-08	6.39697e-07	1.04131e-06	1.25572e-07	5.30352e-06	6.0955e-07	2.1584e-07	2.20739e-07	1.65983e-07	3.71513e-06	4.11116e-07	8.96217e-07	7.19425e-07	9.24929e-07	2.14736e-06	6.44183e-07	1.15471e-06
GCA-002898375.1	2.68697e-06	1.17637e-05	1.28247e-05	6.84808e-06	2.10996e-05	4.41076e-06	1.17239e-05	2.94568e-06	1.86893e-05	5.41126e-06	4.3684e-06	6.63403e-06	9.99496e-06	2.23371e-05	2.41036e-05	1.11189e-05	1.33287e-05	2.73217e-05	1.47647e-05	9.49587e-06	1.04079e-05	6.35088e-06	1.37637e-05	0.00040437	2.44427e-05	3.91152e-06	9.82952e-06	1.32961e-05	1.086e-05	6.35775e-06	4.75049e-05	6.76601e-06	1.25739e-05	1.0491e-05	1.76464e-05	1.64499e-05	1.39263e-05	2.23609e-05	1.12776e-05	9.76771e-06	6.63931e-06	3.09815e-05	2.32966e-05	1.6708e-05	9.35252e-06	1.29977e-05	1.21795e-05	8.63791e-06	8.08299e-06
TARA-ION-00011	8.45898e-07	1.23329e-06	1.49997e-07	8.40255e-08	8.04644e-07	1.63362e-07	1.90724e-06	3.27298e-07	5.8404e-07	3.11439e-07	9.41466e-07	2.69152e-06	0	2.83465e-07	1.13429e-07	8.36374e-07	0	8.30327e-07	0	1.34059e-06	1.09557e-07	0	1.2289e-05	7.05148e-07	1.81057e-06	8.17862e-07	1.68644e-06	2.18116e-06	0	1.02544e-07	1.90401e-07	0	9.11149e-08	2.13232e-07	4.27679e-07	6.27859e-08	2.52549e-06	3.20816e-08	0	1.1037e-07	0	2.18927e-06	0	8.32201e-07	0	0	1.4092e-06	1.17124e-07	5.91439e-07
TARA-IOS-00024	3.48311e-07	1.51789e-06	9.74979e-07	8.40255e-08	7.15239e-07	6.53446e-07	9.53622e-07	3.92757e-07	6.39663e-07	3.89299e-07	4.89562e-07	3.37388e-06	7.83918e-08	1.88977e-07	1.70143e-07	3.68988e-07	3.5885e-07	5.14012e-07	2.37289e-07	7.82013e-07	2.19113e-08	0	6.34558e-06	5.44887e-07	1.06988e-06	2.13355e-06	1.78281e-06	2.24092e-06	2.18951e-07	1.02544e-07	1.26934e-07	1.592e-07	9.11149e-08	6.39697e-07	8.92548e-07	6.27859e-08	1.91216e-06	1.9249e-07	0	1.1037e-07	0	1.92391e-06	6.85193e-08	7.0417e-07	2.61609e-07	1.94722e-07	9.39468e-07	1.75686e-07	9.29403e-07
TOBG-NP136	3.04523e-05	1.23329e-06	2.99994e-07	4.20127e-08	0	5.18673e-05	5.60954e-08	2.33691e-05	1.20145e-05	1.73238e-05	1.50635e-07	3.79088e-08	2.67708e-05	4.9134e-07	1.13429e-07	2.45992e-07	1.58919e-06	2.76776e-07	7.90965e-07	1.11716e-07	2.00708e-05	3.20388e-05	8.93744e-08	1.4744e-06	1.64597e-07	7.11185e-08	4.81839e-08	5.97579e-08	3.12662e-05	2.73793e-05	6.34668e-08	1.65966e-05	1.27561e-06	4.26465e-08	7.25195e-07	5.02287e-07	0	1.12286e-06	1.6188e-07	3.01309e-05	2.53124e-06	6.63416e-08	3.42597e-08	3.20077e-07	1.89013e-05	9.15193e-06	6.71049e-08	2.86954e-05	2.81637e-08
TARA-PON-00040	2.85615e-05	0.000147141	2.05496e-05	2.09223e-05	2.2843e-05	1.38857e-06	6.40049e-05	3.7181e-05	7.83727e-05	4.00199e-05	8.9138e-05	0.000139732	8.03516e-06	9.2353e-05	1.20234e-05	6.14489e-05	1.73273e-05	3.59808e-05	1.84822e-05	0.000102555	2.27878e-06	1.70621e-06	0.000543933	0.000135709	3.65406e-05	2.88385e-05	5.48333e-05	3.10442e-05	1.48887e-06	1.64071e-05	4.03966e-05	7.96001e-08	4.00905e-06	2.06835e-05	3.53858e-05	1.27141e-05	0.000324164	5.87093e-06	1.79687e-05	1.54517e-06	1.30296e-05	5.8447e-05	3.15189e-05	6.01746e-05	4.18574e-06	1.84986e-06	4.73425e-05	1.18588e-05	6.06929e-05
TARA-RED-00009	2.61233e-05	0.000301492	0.000150522	0.00010646	0.000132006	5.71766e-07	0.000158526	1.17827e-05	5.30086e-05	2.64334e-05	0.00012691	0.000688651	1.64623e-06	4.85482e-05	2.33096e-05	0.000104498	8.81745e-06	0.000132299	4.90398e-06	0.000271694	1.99393e-06	2.6857e-06	0.002057	0.000119683	0.000322199	0.000318682	0.000342901	0.000519954	7.31296e-06	1.8458e-06	2.88139e-05	3.98e-08	9.02037e-06	0.000147727	7.11063e-05	8.22495e-06	0.000480059	2.37083e-05	7.71628e-06	5.51848e-07	1.64323e-05	0.000540386	2.28512e-05	0.000150212	3.07391e-06	9.24929e-07	0.000259092	3.01009e-05	0.000184557
TARA-RED-00089	9.73281e-05	1.47995e-05	0	0	0	2.22172e-05	2.80477e-07	3.97994e-05	2.60037e-05	3.95528e-05	1.25403e-05	0	1.38362e-05	8.25829e-06	4.59386e-05	2.55832e-06	4.88548e-05	4.19908e-05	4.98308e-06	1.67574e-07	3.56278e-05	2.67622e-05	0	5.73734e-06	0	0	2.4092e-08	7.76853e-07	1.7122e-05	9.0239e-06	2.47521e-06	1.4328e-06	4.19128e-05	0	3.71895e-08	2.79397e-06	7.93725e-07	8.98605e-05	2.26632e-05	7.00847e-06	1.57269e-05	0	1.23677e-05	2.75267e-06	3.32897e-05	8.83551e-05	3.35524e-08	3.36732e-05	0
TOBG-SAT1607	0.000214162	0.000190116	2.99994e-06	2.89888e-06	1.11756e-06	0.000102019	1.63238e-05	0.000162733	0.00018884	0.000162104	0.000109624	4.09415e-06	0.000146671	0.000195553	0.000222547	4.22369e-05	0.000218437	0.000301132	8.16539e-05	4.94344e-05	8.24085e-05	3.61147e-05	7.99901e-06	0.000602581	1.22625e-05	1.45793e-06	1.70571e-05	5.68597e-05	3.30178e-05	0.000184426	4.70607e-05	7.36301e-06	3.45781e-05	1.96174e-06	3.03095e-06	2.72805e-05	0.000192154	0.000107056	0.000176395	3.97882e-05	0.000118138	3.94733e-06	0.000174005	3.17837e-05	0.000125115	6.63028e-05	3.15393e-05	8.76089e-05	2.16861e-06
SBR1093	1.14445e-06	9.48683e-07	9.74979e-07	1.93259e-06	2.72685e-06	1.63362e-07	3.02915e-06	2.22563e-06	2.47522e-06	3.30904e-06	1.88293e-06	2.72943e-06	1.41105e-06	4.9134e-07	1.92829e-06	2.01714e-06	2.05057e-06	1.26526e-06	1.60829e-06	1.45231e-06	1.48997e-06	2.11696e-06	1.83218e-06	2.2757e-06	1.56367e-06	2.34691e-06	2.89104e-07	1.64334e-06	2.01435e-06	9.22899e-07	2.34827e-06	8.35801e-07	1.41228e-06	2.68673e-06	8.73953e-07	1.50686e-06	3.86039e-06	2.4382e-06	1.349e-06	1.32444e-06	3.15367e-06	2.25562e-06	2.1241e-06	2.40058e-06	2.8777e-06	2.38534e-06	3.18748e-06	1.75686e-06	3.66129e-06
TOBG-SP357	3.43335e-06	1.13842e-06	2.24995e-07	4.20127e-08	0	4.90085e-07	5.60954e-08	2.29109e-06	1.27933e-06	1.12897e-06	4.89562e-07	0	7.83918e-07	1.11496e-06	3.00586e-06	4.42786e-07	1.12781e-06	1.14664e-06	2.10924e-07	0	1.29277e-06	9.47893e-07	8.93744e-08	1.25003e-06	0	0	4.81839e-08	6.57337e-07	7.00643e-07	6.15266e-07	1.26934e-07	7.16401e-07	5.46689e-06	4.26465e-08	7.4379e-08	1.25572e-07	4.32941e-07	3.78563e-06	7.5544e-07	3.31109e-07	3.63502e-05	3.31708e-08	8.22232e-07	3.20077e-08	1.43885e-06	2.14194e-06	2.01315e-07	4.97778e-07	2.81637e-08
TOBG-SP78	7.31453e-06	5.27468e-05	1.16998e-05	9.41085e-06	1.28296e-05	9.80169e-07	2.06992e-05	6.34958e-06	1.53241e-05	7.74705e-06	2.1955e-05	8.66215e-05	1.41105e-06	1.24536e-05	3.79986e-06	1.49071e-05	3.38344e-06	1.53808e-05	2.42562e-06	3.13364e-05	1.22703e-06	9.16296e-07	0.00027	2.83021e-05	3.0862e-05	2.95497e-05	3.78003e-05	4.87326e-05	2.53983e-06	2.15343e-06	8.79016e-06	2.388e-07	2.09564e-06	1.71439e-05	1.00226e-05	2.04054e-06	9.46336e-05	2.95151e-06	2.75196e-06	2.75924e-07	4.02508e-06	5.81816e-05	7.19453e-06	2.15732e-05	1.37345e-06	1.16833e-06	2.91571e-05	4.88993e-06	2.29253e-05
GCA-003232385.1	3.9807e-06	1.89737e-06	7.19985e-06	1.03351e-05	8.44877e-06	3.18555e-06	1.45848e-05	1.44011e-05	1.18199e-05	1.32751e-05	7.41875e-06	9.81837e-06	7.6824e-06	2.96694e-06	1.02086e-05	1.2029e-05	9.45826e-06	6.48446e-06	9.017e-06	1.09482e-05	6.33237e-06	7.58314e-06	8.44588e-06	8.8464e-06	1.05342e-05	5.61836e-06	1.2046e-06	9.11308e-06	1.27429e-05	7.7421e-06	9.74216e-06	5.29341e-06	3.28014e-06	8.65724e-06	4.51853e-06	9.51207e-06	1.9771e-05	1.1389e-05	7.12272e-06	7.67069e-06	1.16603e-05	1.03161e-05	8.94177e-06	1.33472e-05	9.94114e-06	1.00282e-05	1.38236e-05	9.1064e-06	1.71236e-05
TOBG-IN994	2.92581e-05	0.000427856	0.000740384	0.000560282	0.000578807	8.16808e-07	0.000607177	1.95724e-05	7.31719e-05	4.07207e-05	0.000311964	0.00108211	1.29347e-06	0.000143887	3.60136e-05	0.000203288	1.79169e-05	0.000128503	1.86668e-05	0.000540874	2.34451e-06	2.05377e-06	0.00206057	0.000129651	0.000621601	0.000992352	0.000924312	0.000743628	9.02078e-06	1.38435e-06	7.68266e-05	7.96001e-08	1.72207e-05	0.000590995	0.000421264	4.6493e-05	0.000591794	4.05511e-05	1.51628e-05	1.15888e-06	3.63502e-05	0.000847348	4.45376e-05	0.000558087	3.27011e-06	1.26569e-06	0.000640348	5.41406e-05	0.000701925
TOBG-NAT509	4.97587e-08	0	7.49984e-08	4.20127e-08	0	0	5.60954e-08	1.30919e-07	3.33737e-07	7.78598e-08	0	7.58175e-08	1.56784e-07	0	2.83571e-07	2.45992e-08	0	0	1.05462e-07	0	0	0	4.46872e-08	9.61565e-08	0	0	2.4092e-08	0	8.75804e-08	3.58905e-07	6.34668e-08	1.194e-07	4.55574e-08	0	3.71895e-08	0	1.44314e-07	6.41632e-08	1.0792e-07	1.1037e-07	0	3.31708e-08	0	6.40155e-08	1.30805e-07	0	3.35524e-08	0	8.44912e-08
TOBG-NAT510	8.95657e-07	2.84605e-07	2.24995e-07	0	0	6.53446e-07	0	9.81894e-07	5.28417e-07	8.56458e-07	1.50635e-07	0	1.29347e-06	2.4567e-07	1.191e-06	2.21393e-07	7.177e-07	1.3048e-06	1.05462e-07	4.46865e-07	4.38226e-07	5.37139e-07	3.1281e-07	1.25003e-06	1.64597e-07	7.11185e-08	2.4092e-08	2.9879e-07	5.25482e-07	2.10216e-06	1.90401e-07	2.786e-07	1.8223e-07	2.13232e-07	5.57843e-08	3.1393e-08	9.0196e-07	2.88734e-07	3.2376e-07	3.86294e-07	7.88417e-07	6.63416e-08	2.05558e-07	1.60039e-07	1.17724e-06	7.78888e-07	1.3421e-07	4.97778e-07	1.12655e-07
TOBG-NAT53	3.48311e-07	2.75118e-06	9.74979e-07	3.36102e-07	1.38578e-06	1.63362e-07	7.2924e-07	2.61838e-07	4.17172e-07	5.45019e-07	8.2849e-07	4.28369e-06	3.52763e-07	3.21261e-07	3.97e-07	9.83969e-07	2.56321e-08	8.69866e-07	0	1.7316e-06	2.19113e-08	0	1.59533e-05	8.97461e-07	1.64597e-06	1.20901e-06	2.45738e-06	2.53971e-06	8.75804e-08	8.71627e-07	9.52003e-08	3.98e-08	2.73345e-07	8.5293e-07	3.533e-07	6.27859e-08	3.75215e-06	2.56653e-07	5.396e-08	1.1037e-07	0	2.02342e-06	1.71298e-07	1.18429e-06	1.96207e-07	1.46041e-07	1.91249e-06	5.85621e-08	9.57567e-07
[truncated: 19 more columns]

## Sheet: bGT BATS
Genome Abrrev.	BATS_S0617_SRR5720259_180	BATS_S0599_SRR5720344_180	BATS_S0625_SRR5720319_40	BATS_S0612_SRR5720262_1	BATS_S0624_SRR5720322_1	BATS_S0611_SRR5720261_180	BATS_S0594_SRR5720256_1	BATS_S0584_SRR5720231_180	BATS_S0591_SRR5720286_10	BATS_S0582_SRR5720233_1	BATS_S0585_SRR5720238_1	BATS_S0601_SRR5720280_100	BATS_S0571_SRR5720340_80	BATS_S0595_SRR5720249_40	BATS_S0576_SRR5720337_1	BATS_S0590_SRR5720229_180	BATS_S0621_SRR5720321_1	BATS_S0581_SRR5720234_180	BATS_S0575_SRR5720336_180	BATS_S0608_SRR5720281_180	BATS_S0622_SRR5720320_120	BATS_S0616_SRR5720258_80	BATS_S0580_SRR5720343_100	BATS_S0573_SRR5720338_1	BATS_S0630_SRR6507280_100	BATS_S0574_SRR5720339_40	BATS_S0607_SRR5720282_100	BATS_S0614_SRR5720264_180	BATS_S0593_SRR5720255_160	BATS_S0618_SRR5720260_10	BATS_S0572_SRR5720341_180	BATS_S0592_SRR5720285_100	BATS_S0602_SRR5720279_180	BATS_S0587_SRR5720236_180	BATS_S0600_SRR5720307_1	BATS_S0620_SRR5720254_180	BATS_S0586_SRR5720237_80	BATS_S0605_SRR5720284_180	BATS_S0579_SRR5720342_1	BATS_S0623_SRR5720323_180	BATS_S0603_SRR5720278_1	BATS_S0583_SRR5720232_40	BATS_S0619_SRR5720253_100	BATS_S0588_SRR5720235_10	BATS_S0570_SRR5720332_1	BATS_S0615_SRR5720257_10	BATS_S0596_SRR5720250_180	BATS_S0613_SRR5720263_100	BATS_S0589_SRR5720230_120
TARA-ANE-00014	3.79958e-06	1.11832e-06	4.08965e-05	1.85778e-05	4.66313e-05	5.83111e-07	1.61832e-05	1.56013e-05	3.1415e-07	2.39121e-05	9.61768e-06	5.01384e-07	7.13559e-06	1.75751e-05	1.39242e-05	7.09939e-07	4.52353e-08	2.62619e-07	3.13645e-07	7.68186e-07	1.55382e-05	3.11687e-06	4.27636e-05	2.67174e-05	1.85994e-06	2.86186e-05	1.23868e-06	4.81746e-07	8.06055e-08	3.97806e-07	4.97945e-07	2.40724e-06	6.44782e-07	4.16325e-06	8.75343e-07	3.01428e-06	1.01946e-05	1.37673e-06	6.01467e-05	1.33614e-06	5.38994e-05	2.97962e-05	6.89126e-07	3.75912e-07	6.71249e-06	1.47581e-06	2.14574e-05	6.05382e-07	4.4273e-07
GCA-004356535.1	1.92305e-06	1.46242e-06	3.94039e-06	3.42569e-06	4.01196e-06	1.09762e-06	5.25464e-06	2.91848e-06	1.49221e-06	4.19336e-06	3.83174e-06	5.33051e-06	6.47489e-06	8.46909e-06	6.47311e-06	1.89317e-06	1.40229e-06	1.3131e-06	1.99592e-06	1.18183e-06	5.71651e-06	3.34947e-06	8.28241e-06	7.32835e-06	1.6042e-06	8.06548e-06	3.77955e-06	8.02909e-07	2.4719e-06	5.56928e-07	1.62662e-06	8.20426e-06	1.70867e-06	2.56776e-06	3.0637e-06	1.60375e-06	3.86816e-06	2.14159e-06	6.05908e-06	1.44303e-06	5.30949e-06	1.07697e-06	4.4301e-06	7.51825e-07	5.94663e-06	6.70824e-07	6.0467e-06	4.42885e-06	6.46386e-06
GCA-001443445.1	6.51357e-07	7.31212e-07	5.07475e-07	3.07433e-07	7.09808e-07	7.20313e-07	7.54655e-07	8.28705e-07	3.92687e-07	1.99684e-07	2.68222e-07	5.27773e-07	7.0475e-07	1.2739e-06	3.25984e-07	1.44946e-06	1.80941e-07	7.87858e-07	1.31161e-06	8.56823e-07	3.06926e-07	2.32602e-07	8.31707e-07	7.30131e-07	1.97618e-07	9.54792e-07	9.52827e-07	8.56437e-07	8.06055e-07	2.38683e-07	8.96301e-07	1.49838e-06	6.44782e-07	1.17169e-06	7.11216e-07	4.05768e-07	6.86869e-07	9.17823e-07	7.93074e-07	6.14624e-07	2.41341e-07	2.15394e-07	9.35243e-07	2.25547e-07	1.35151e-07	2.6833e-07	2.09955e-06	3.50485e-07	5.60792e-07
GCA-003696425.1	1.05458e-06	9.46274e-07	6.26881e-07	7.46624e-07	1.38875e-06	9.26117e-07	8.66456e-07	1.40519e-06	3.92687e-07	6.98893e-07	6.51396e-07	1.29304e-06	1.58569e-06	1.43904e-06	1.02452e-06	1.09449e-06	9.04705e-07	1.72578e-06	1.76782e-06	7.68186e-07	7.86499e-07	5.11725e-07	1.38618e-06	1.08168e-06	6.16105e-07	1.70857e-06	1.07987e-06	6.95855e-07	7.25449e-07	4.77367e-07	1.49384e-06	2.28442e-06	8.05978e-07	2.19381e-06	7.11216e-07	1.08205e-06	1.30144e-06	1.00961e-06	1.17375e-06	1.49648e-06	8.04468e-07	3.94889e-07	1.72282e-06	6.0146e-07	9.46055e-07	5.36659e-07	3.7372e-06	8.6028e-07	1.41674e-06
GCA-003695355.1	1.95407e-06	3.52702e-06	1.15824e-05	1.41859e-05	3.79593e-06	3.15566e-06	2.09626e-06	4.75604e-06	7.61813e-06	9.23538e-06	7.54853e-06	8.52353e-06	1.66497e-05	4.45866e-06	1.1782e-05	6.65568e-06	3.62335e-05	5.0648e-06	4.87576e-06	1.50683e-06	6.42627e-06	1.20488e-05	1.68767e-05	1.51164e-05	1.79135e-05	8.6685e-06	3.52546e-06	1.19901e-05	1.4106e-05	1.80604e-05	1.49384e-06	4.27407e-06	1.77315e-06	4.5372e-06	1.4662e-05	2.8597e-06	5.13344e-06	1.5603e-06	1.65594e-05	1.02883e-05	7.562e-06	1.0662e-05	8.71253e-06	3.36066e-05	1.87409e-05	1.16723e-05	2.56145e-06	4.46071e-06	1.30458e-05
GCA-003694225.1	9.3051e-08	1.29037e-07	8.95544e-08	4.39191e-08	3.08612e-08	6.86013e-07	8.38506e-08	1.80153e-07	2.35612e-07	0	1.14952e-07	1.31943e-07	4.84516e-07	9.43632e-08	9.31383e-08	4.14131e-07	2.26176e-07	1.50068e-07	1.71079e-07	2.95456e-08	1.15097e-07	1.86082e-07	6.93089e-08	8.11257e-08	2.55742e-07	0	1.58805e-07	1.60582e-07	1.88079e-07	3.97806e-07	1.99178e-07	3.68455e-07	3.22391e-08	4.23804e-07	4.9238e-07	1.93223e-07	7.2302e-08	1.22376e-07	1.26892e-07	1.06891e-07	1.60894e-07	1.07697e-07	0	3.75912e-07	1.80201e-07	4.02494e-07	1.04977e-07	3.18622e-08	2.95153e-07
GCA-003694065.1	1.51983e-06	1.50544e-06	2.20901e-06	1.09798e-06	1.88253e-06	1.33772e-06	2.73912e-06	3.71116e-06	3.92687e-07	1.74723e-06	1.11121e-06	1.58332e-06	2.51067e-06	4.19916e-06	2.5613e-06	1.41988e-06	1.85465e-06	1.35061e-06	1.53971e-06	9.75006e-07	2.09094e-06	1.67474e-06	2.00996e-06	2.46081e-06	1.02297e-06	3.3669e-06	2.54087e-06	1.33818e-06	1.80019e-06	2.38683e-07	1.26146e-06	4.24951e-06	1.80539e-06	2.16888e-06	1.64127e-06	1.42985e-06	2.63902e-06	1.37673e-06	2.18888e-06	1.68353e-06	2.41341e-06	2.04624e-06	1.77204e-06	3.75912e-07	1.53171e-06	5.36659e-07	6.55059e-06	1.37008e-06	1.38722e-06
GCA-003696525.1	2.65971e-05	2.89044e-05	2.77619e-05	2.74933e-05	2.93181e-05	2.91555e-05	2.54626e-05	2.65185e-05	3.43994e-05	2.21649e-05	2.53661e-05	2.69692e-05	2.2552e-05	2.90874e-05	2.43557e-05	2.90779e-05	2.16677e-05	2.39359e-05	2.51486e-05	2.5557e-05	2.85442e-05	2.63771e-05	2.26294e-05	2.7123e-05	4.69402e-05	2.53774e-05	3.03952e-05	2.95471e-05	2.89642e-05	3.38135e-05	2.69886e-05	3.068e-05	2.75644e-05	2.88935e-05	2.64791e-05	2.7341e-05	2.49803e-05	3.0074e-05	2.44267e-05	3.09984e-05	3.04491e-05	2.65293e-05	2.64821e-05	3.52606e-05	2.12187e-05	3.28033e-05	2.95197e-05	2.80388e-05	3.11387e-05
GCA-003695505.1	2.32627e-07	1.29037e-07	0	1.31757e-07	9.25836e-08	2.05804e-07	1.11801e-07	1.80153e-07	2.35612e-07	1.49763e-07	3.83174e-08	1.31943e-07	3.52375e-07	2.35908e-07	1.39707e-07	1.77485e-07	0	1.50068e-07	1.14053e-07	1.18183e-07	2.11012e-07	4.65205e-08	3.46544e-07	1.35209e-07	5.81231e-08	1.75883e-07	1.90565e-07	3.21164e-07	1.07474e-07	7.95612e-08	9.9589e-08	1.47382e-07	3.22391e-08	1.24648e-07	5.47089e-08	2.31867e-07	1.44604e-07	1.83565e-07	1.90338e-07	1.06891e-07	2.41341e-07	7.1798e-08	2.9534e-07	0	2.70301e-07	6.70824e-08	2.93937e-07	9.55867e-08	1.47577e-07
MED-G136	0.000120889	3.03238e-05	0.000115167	5.57772e-06	0.000111069	1.68073e-05	8.03009e-05	0.000173524	0	6.18022e-05	7.81293e-05	2.7497e-05	5.97716e-05	7.36976e-05	9.25329e-05	3.40771e-05	0	8.21623e-06	3.2505e-06	3.70207e-05	6.17881e-05	4.69391e-05	7.88389e-05	7.41759e-05	2.24588e-05	7.66095e-05	1.98823e-05	5.83447e-06	3.62725e-06	2.38683e-07	8.59785e-06	1.29942e-05	1.83118e-05	7.51879e-05	3.0637e-06	7.22653e-05	0.000149304	1.71021e-05	4.0193e-05	4.02445e-05	4.42458e-05	0.000137996	1.30934e-05	0	2.52281e-06	6.70824e-08	0.000236535	2.8676e-05	1.14224e-05
MED-G137	1.62839e-06	2.02159e-06	9.25396e-07	2.19595e-07	1.04928e-06	2.05804e-06	6.70805e-07	2.08978e-06	1.57075e-07	1.1981e-06	4.21492e-07	8.70825e-07	1.76188e-07	4.71816e-07	8.84814e-07	1.65653e-06	0	1.27558e-06	8.26883e-07	1.21137e-06	3.06926e-07	4.65205e-08	8.31707e-07	4.3267e-07	1.27871e-07	7.03531e-07	3.4937e-07	1.44524e-06	5.10501e-07	7.95612e-08	9.62694e-07	1.71946e-07	1.19285e-06	1.24648e-06	5.47089e-08	1.33324e-06	1.59064e-06	1.77446e-06	3.80675e-07	1.5232e-06	3.21787e-07	1.79495e-06	1.96893e-07	1.50365e-07	9.01005e-08	2.6833e-07	2.12055e-06	3.18622e-07	5.01761e-07
GCA-007571325.1	1.55085e-06	1.97857e-06	8.65693e-07	1.1419e-06	7.09808e-07	9.94718e-07	2.01241e-06	1.80153e-06	3.1415e-07	6.48973e-07	9.96253e-07	2.19026e-06	2.24639e-06	1.93444e-06	2.00247e-06	1.74527e-06	5.42823e-07	2.02592e-06	1.45417e-06	1.80228e-06	1.30444e-06	1.25605e-06	1.87134e-06	2.56898e-06	4.88234e-07	3.56791e-06	1.84213e-06	1.87345e-06	1.4509e-06	4.77367e-07	2.09137e-06	2.92307e-06	1.54748e-06	2.16888e-06	9.84761e-07	1.70036e-06	1.6991e-06	1.77446e-06	1.45926e-06	9.6202e-07	5.63128e-07	9.33373e-07	1.32903e-06	5.26277e-07	7.20804e-07	3.35412e-07	2.56145e-06	1.37008e-06	2.09559e-06
GCA-001775255.1	3.1017e-08	8.60249e-08	2.98515e-08	4.39191e-08	9.25836e-08	6.86013e-08	1.67701e-07	0	0	4.9921e-08	3.83174e-08	7.91659e-08	8.80938e-08	2.35908e-08	0	1.18323e-07	1.35706e-07	0	8.55396e-08	1.18183e-07	1.15097e-07	4.65205e-08	2.07927e-07	2.70419e-08	4.64985e-08	2.51261e-08	3.17609e-08	0	5.3737e-08	7.95612e-08	1.32785e-07	2.45636e-08	1.61196e-07	4.98593e-08	1.09418e-07	1.93223e-08	1.08453e-07	9.17823e-08	3.17229e-08	0	1.2067e-07	7.1798e-08	4.92233e-08	3.0073e-07	4.50502e-08	2.01247e-07	6.29865e-08	3.18622e-08	2.95153e-08
GCA-008933205.1	1.55085e-08	4.30125e-08	5.97029e-08	8.78381e-08	0	1.02902e-07	8.38506e-08	0	0	0	0	5.27773e-08	4.40469e-08	4.71816e-08	0	8.87424e-08	0	0	2.85132e-08	5.90913e-08	3.83658e-08	4.65205e-08	0	8.11257e-08	4.64985e-08	5.02522e-08	9.52827e-08	0	2.68685e-08	7.95612e-08	6.63927e-08	4.91273e-08	3.22391e-08	7.4789e-08	1.09418e-07	3.86446e-08	0	0	0	0	0	0	0	2.25547e-07	9.01005e-08	0	2.09955e-08	0	2.95153e-08
GCA-003229065.1	2.32627e-07	1.29037e-07	2.68663e-07	3.95272e-07	3.70334e-07	1.37203e-07	3.91303e-07	2.16184e-07	3.1415e-07	8.98577e-07	4.98127e-07	2.11109e-07	1.76188e-06	2.35908e-08	1.86277e-07	2.36646e-07	1.67371e-06	1.12551e-07	1.42566e-07	1.18183e-07	1.3428e-07	4.18684e-07	1.38618e-07	2.16335e-07	9.88092e-07	2.51261e-08	1.58805e-07	2.67636e-07	1.61211e-07	2.38683e-07	1.32785e-07	9.82546e-08	3.22391e-08	2.49297e-08	1.64127e-07	1.54578e-07	1.80755e-07	0	5.71013e-07	2.40505e-07	1.60894e-07	3.5899e-07	2.46117e-07	5.26277e-07	4.95553e-07	4.69577e-07	2.51946e-07	3.18622e-08	4.13215e-07
GCA-003252465.1	3.1017e-08	0	1.19406e-07	1.31757e-07	2.77751e-07	6.86013e-08	1.11801e-07	3.24276e-07	2.35612e-07	0	0	7.91659e-08	1.76188e-07	1.65136e-07	9.31383e-08	2.07066e-07	2.26176e-07	7.50341e-08	1.99592e-07	5.90913e-08	3.83658e-08	4.65205e-08	0	5.40838e-08	1.39495e-07	3.01513e-07	1.27044e-07	0	1.34342e-07	1.59122e-07	2.32374e-07	1.96509e-07	1.93435e-07	3.24086e-07	2.73545e-07	3.86446e-08	3.25359e-07	1.22376e-07	1.58615e-07	5.34455e-08	0	2.51293e-07	0	2.25547e-07	0	6.70824e-08	8.3982e-08	3.18622e-08	1.77092e-07
GCA-003232505.1	0	0	8.95544e-08	4.39191e-08	2.16028e-07	2.05804e-07	1.11801e-07	3.60306e-08	7.85374e-08	0	7.66349e-08	5.27773e-08	8.80938e-08	2.35908e-08	0	0	1.35706e-07	0	5.70264e-08	2.95456e-08	3.83658e-08	1.86082e-07	0	5.40838e-08	8.13723e-08	7.53783e-08	6.35218e-08	5.35273e-08	5.3737e-08	1.59122e-07	9.9589e-08	9.82546e-08	6.44782e-08	1.74508e-07	0	9.66114e-08	7.2302e-08	0	0	1.06891e-07	4.02234e-08	7.1798e-08	9.84466e-08	0	4.50502e-08	6.70824e-08	6.29865e-08	3.18622e-08	8.8546e-08
UBA1144	1.24068e-06	4.60233e-06	8.95544e-08	1.75676e-07	2.16028e-07	3.18996e-06	1.11801e-07	7.92674e-07	1.57075e-07	0	2.68222e-07	2.63886e-07	5.28563e-07	1.41545e-07	0	2.39605e-06	4.52353e-08	2.47612e-06	3.33604e-06	2.95456e-06	1.91829e-08	2.32602e-07	3.46544e-08	1.08168e-07	5.81231e-08	4.02018e-07	3.81131e-07	3.31869e-06	7.52318e-07	1.59122e-07	3.5852e-06	1.22818e-07	3.48182e-06	2.21874e-06	0	2.39596e-06	2.16906e-07	2.23337e-06	1.58615e-07	1.12236e-06	0	2.87192e-07	1.4767e-07	3.75912e-07	0	5.36659e-07	4.40905e-07	1.91173e-07	5.01761e-07
UBA2774	4.65255e-08	4.30125e-08	0	4.39191e-08	6.17224e-08	6.86013e-08	2.79502e-08	0	1.57075e-07	4.9921e-08	3.83174e-08	2.63886e-08	1.76188e-07	1.41545e-07	0	1.77485e-07	9.04705e-08	3.7517e-08	2.85132e-08	2.95456e-08	9.59145e-08	0	6.93089e-08	5.40838e-08	1.16246e-07	2.51261e-08	6.35218e-08	5.35273e-08	1.07474e-07	1.59122e-07	6.63927e-08	1.71946e-07	9.67173e-08	9.97187e-08	1.09418e-07	1.93223e-08	0	6.11882e-08	3.17229e-08	5.34455e-08	4.02234e-08	3.5899e-08	4.92233e-08	1.50365e-07	0	2.01247e-07	2.09955e-08	3.18622e-08	2.65638e-07
TOBG-EAC113	0.000589106	0.000137812	0.000606791	4.22941e-05	0.000603985	6.253e-05	0.00038711	0.000752248	4.17034e-05	0.000272219	0.000334664	0.000140625	0.000333699	0.000349592	0.000480128	0.000129771	1.81393e-05	2.43486e-05	7.75559e-06	0.000157271	0.000322023	0.000229299	0.000401506	0.000374179	0.000104459	0.00036257	9.89035e-05	1.43453e-05	1.55569e-05	4.9487e-05	2.93788e-05	6.13109e-05	6.83792e-05	0.000331041	3.15671e-05	0.000346371	0.00062158	6.99381e-05	0.000173683	0.000211618	0.000204697	0.000679388	8.41719e-05	3.96212e-05	1.62181e-05	3.15287e-05	0.000935139	0.000164377	5.26259e-05
TOBG-EAC99	7.35568e-05	6.62392e-06	0.000406428	0.000205322	0.000458598	9.94718e-06	0.000150037	0.000208761	1.2566e-06	0.000224295	0.00012936	1.42499e-05	9.87091e-05	0.000165702	0.000167649	1.03829e-05	1.35706e-07	1.72578e-06	3.99185e-07	2.02092e-05	0.000139939	5.71736e-05	0.000518881	0.00027461	2.09359e-05	0.000278548	1.75955e-05	1.01702e-06	1.82706e-06	2.22771e-06	4.01676e-06	4.1881e-05	1.86987e-06	5.85598e-05	1.90934e-05	4.03449e-05	0.00012924	1.79281e-05	0.000718556	1.48579e-05	0.000699083	0.000286725	1.41763e-05	1.50365e-07	9.04158e-05	5.90325e-06	0.00024275	1.58355e-05	3.837e-06
GCA-002898375.1	6.79272e-06	3.65606e-06	8.38826e-06	8.91557e-06	7.28324e-06	1.5744e-05	6.45649e-06	1.58174e-05	1.33514e-06	7.98735e-06	8.92796e-06	1.23763e-05	2.99078e-05	1.17246e-05	1.13163e-05	1.4258e-05	0.000120552	7.42837e-06	2.20692e-05	7.74095e-06	3.45292e-06	3.13083e-05	7.24278e-06	1.9389e-05	2.54579e-05	1.4146e-05	1.06081e-05	8.29673e-06	9.35023e-06	2.78464e-06	7.90073e-06	1.62366e-05	1.46043e-05	8.37637e-06	1.03947e-05	6.04787e-06	6.79639e-06	4.34436e-06	1.70669e-05	7.21515e-06	1.44e-05	1.2098e-05	1.41271e-05	4.43577e-06	2.11286e-05	4.49452e-06	5.90183e-05	1.6186e-05	1.5348e-05
TARA-ION-00011	9.15001e-07	0	2.17916e-06	1.01014e-06	1.69737e-06	0	3.91303e-07	1.72947e-06	7.85374e-08	1.04834e-06	3.44857e-07	2.63886e-07	4.84516e-07	7.31315e-07	8.38245e-07	2.36646e-07	0	7.50341e-08	0	5.90913e-08	3.26109e-07	9.30409e-08	2.25254e-06	1.4873e-06	4.06861e-07	2.08547e-06	2.54087e-07	2.14109e-07	5.3737e-08	0	1.65982e-07	2.45636e-07	0	4.73664e-07	2.73545e-07	9.66114e-08	6.14567e-07	1.83565e-07	5.61496e-06	5.34455e-08	4.74636e-06	1.54366e-06	4.92233e-08	3.75912e-07	4.50502e-07	6.70824e-08	9.44797e-07	1.59311e-07	1.18061e-07
TARA-IOS-00024	3.25678e-07	5.59162e-07	9.25396e-07	1.8446e-06	1.17273e-06	4.80209e-07	5.31054e-07	5.4046e-07	1.57075e-07	7.48814e-07	4.98127e-07	1.58332e-07	6.16656e-07	6.60542e-07	2.79415e-07	2.95808e-07	9.04705e-08	1.50068e-07	2.56619e-07	5.90913e-08	3.06926e-07	1.86082e-07	1.28221e-06	1.37914e-06	1.97618e-07	1.68345e-06	9.52827e-08	2.67636e-07	1.88079e-07	3.18245e-07	2.65571e-07	2.702e-07	1.28956e-07	3.98875e-07	1.09418e-07	1.15934e-07	5.06114e-07	2.75347e-07	2.41094e-06	2.9395e-07	3.33854e-06	7.89778e-07	3.44563e-07	7.51825e-08	4.05452e-07	2.6833e-07	1.00778e-06	1.59311e-07	4.13215e-07
TOBG-NP136	1.58807e-05	4.39587e-05	1.52242e-06	4.39191e-08	1.88253e-06	4.82953e-05	6.98755e-07	1.0593e-05	4.71224e-07	1.99684e-07	1.91587e-07	5.14579e-06	2.77495e-06	4.01043e-07	2.79415e-07	2.62678e-05	2.26176e-07	4.01807e-05	4.8615e-05	2.88661e-05	5.75487e-08	4.46596e-06	2.42581e-07	1.51435e-06	1.26708e-06	1.50757e-06	4.25596e-06	4.43741e-05	8.57105e-06	2.38683e-07	3.59184e-05	3.43891e-07	3.83645e-05	2.93173e-05	2.73545e-07	2.42688e-05	2.38597e-06	2.72288e-05	9.51688e-08	2.02024e-05	3.62011e-07	3.6617e-06	2.26427e-06	6.0146e-07	1.80201e-07	6.70824e-07	2.66643e-06	6.69107e-07	1.97753e-06
TARA-PON-00040	1.87653e-06	2.15062e-07	1.73437e-05	1.95001e-05	1.76835e-05	1.37203e-07	5.92544e-06	6.7017e-06	1.64929e-06	6.58957e-06	2.83549e-06	1.00277e-06	1.51962e-05	4.50584e-06	8.84814e-06	1.15365e-06	6.42341e-06	0	5.70264e-08	1.15228e-06	5.02592e-06	1.76778e-06	0.000118622	1.86589e-05	3.95237e-07	1.88194e-05	9.52827e-08	1.07055e-07	5.3737e-08	3.50069e-06	6.63927e-08	1.03167e-06	6.44782e-08	2.49297e-06	1.93123e-05	7.53569e-07	2.27751e-06	2.20278e-06	5.08202e-05	4.8101e-07	0.000110172	8.90295e-06	1.13214e-06	1.50365e-06	1.54522e-05	4.76285e-06	6.78155e-06	1.84801e-06	1.1511e-06
TARA-RED-00009	3.60417e-05	1.67749e-06	0.000326306	0.000475599	0.000358762	8.57516e-07	6.79469e-05	0.000221336	1.7828e-05	0.000173675	8.2804e-05	2.63886e-06	0.000107651	6.43793e-05	0.000138916	2.72143e-06	8.36853e-06	2.25102e-07	3.70672e-07	1.08137e-05	6.48382e-05	1.99573e-05	0.000568576	0.00035122	1.21012e-05	0.000336539	1.11481e-05	1.60582e-07	9.13529e-07	1.80604e-05	4.97945e-07	2.45391e-05	1.93435e-07	5.27262e-05	0.000111442	1.53032e-05	9.05221e-05	3.21238e-05	0.000971483	4.99716e-06	0.00146313	0.000253447	9.84466e-06	6.24014e-06	0.000341976	2.53572e-05	0.000101156	1.01003e-05	4.69294e-06
TARA-RED-00089	1.11816e-05	8.12935e-06	3.22396e-06	4.39191e-08	3.54904e-06	2.03746e-05	1.36956e-06	2.78517e-05	1.57075e-07	2.99526e-07	9.96253e-07	5.19856e-06	5.90228e-06	7.31315e-07	1.39707e-06	1.15365e-05	0	6.11528e-06	5.07535e-06	1.15819e-05	1.72646e-07	4.60553e-06	4.85162e-07	4.59712e-06	2.00292e-05	4.12068e-06	4.89118e-06	1.04913e-05	4.3527e-06	0	9.82611e-06	2.45636e-07	6.5123e-06	1.10937e-05	0	1.1091e-05	6.03722e-06	8.04625e-06	9.51688e-08	1.99085e-05	0	7.68238e-06	3.24874e-06	7.51825e-08	0	0	4.09412e-06	4.84306e-06	1.41674e-06
TOBG-SAT1607	0.000431121	9.62619e-05	0.000432787	2.0598e-05	0.000438167	4.29444e-05	0.000280396	0.00056878	3.1415e-07	0.000203977	0.000246956	9.42603e-05	0.000208033	0.00025294	0.000347266	9.64334e-05	6.78529e-07	1.8646e-05	8.49693e-06	0.000120576	0.000226282	0.00015603	0.000280424	0.000251436	7.24562e-05	0.000263271	6.93658e-05	1.28465e-05	9.24276e-06	1.11386e-06	2.25071e-05	4.67692e-05	5.26465e-05	0.000246878	1.3349e-05	0.000247538	0.000470903	5.39986e-05	0.000141484	0.000153683	0.000165117	0.000491995	5.40964e-05	1.50365e-07	9.3254e-06	1.07332e-06	0.000705407	0.000111805	3.42968e-05
SBR1093	1.93856e-06	1.89255e-06	1.91049e-06	2.67906e-06	2.68492e-06	1.30342e-06	3.46582e-06	3.31482e-06	1.57075e-06	2.74565e-06	2.26073e-06	2.05831e-06	1.89402e-06	4.57661e-06	2.5613e-06	1.44946e-06	1.49276e-06	1.65075e-06	2.56619e-06	1.80228e-06	1.97584e-06	1.90734e-06	2.98028e-06	3.10982e-06	5.92855e-07	3.9448e-06	2.41383e-06	1.87345e-06	2.25695e-06	1.0343e-06	1.89219e-06	4.10213e-06	1.54748e-06	2.24367e-06	1.8054e-06	1.41053e-06	2.49442e-06	1.68268e-06	2.95023e-06	1.79043e-06	2.97653e-06	1.25646e-06	2.1166e-06	1.05255e-06	4.68522e-06	7.37907e-07	5.75277e-06	2.07105e-06	2.15462e-06
TOBG-SP357	1.50432e-06	6.02174e-07	1.0448e-06	1.31757e-07	1.85167e-06	3.43006e-07	8.94406e-07	2.19787e-06	7.85374e-08	7.48814e-07	8.81301e-07	2.63886e-07	7.0475e-07	6.36951e-07	6.98537e-07	5.62035e-07	0	3.7517e-08	3.42158e-07	5.02276e-07	2.68561e-07	4.18684e-07	7.27743e-07	6.76047e-07	7.556e-07	1.03017e-06	5.71696e-07	2.14109e-07	3.22422e-07	3.97806e-07	1.65982e-07	1.96509e-07	1.28956e-07	7.7282e-07	0	8.5018e-07	1.40989e-06	4.89506e-07	6.34459e-07	9.88743e-07	5.63128e-07	1.14877e-06	1.96893e-07	2.25547e-07	9.01005e-08	2.01247e-07	1.93159e-06	3.18622e-07	4.72246e-07
TOBG-SP78	3.13272e-06	6.45187e-07	2.36722e-05	4.20745e-05	2.85466e-05	6.86013e-07	4.61178e-06	1.49167e-05	3.92687e-07	1.52259e-05	6.47565e-06	7.12493e-07	8.98556e-06	4.31711e-06	8.98784e-06	9.46586e-07	3.16647e-07	8.62892e-07	6.55803e-07	1.06364e-06	5.21775e-06	2.65167e-06	5.00757e-05	2.93945e-05	1.54607e-06	2.99503e-05	7.94023e-07	9.63491e-07	3.4929e-07	6.36489e-07	8.63105e-07	1.98966e-06	2.57913e-07	3.34057e-06	7.16687e-06	1.44917e-06	7.66401e-06	2.93703e-06	7.34703e-05	8.28406e-07	9.33183e-05	1.83444e-05	8.8602e-07	8.27007e-07	1.84706e-05	1.34165e-06	7.99928e-06	1.08332e-06	1.03304e-06
GCA-003232385.1	8.73128e-06	7.01103e-06	1.07465e-05	8.47638e-06	1.30852e-05	6.62002e-06	2.17452e-05	1.56013e-05	2.98442e-06	1.27298e-05	1.46373e-05	8.57631e-06	9.99864e-06	2.22461e-05	1.19217e-05	8.0164e-06	7.64476e-06	6.94065e-06	1.00366e-05	5.93867e-06	1.07232e-05	1.05136e-05	1.15399e-05	2.06871e-05	3.47576e-06	1.75883e-05	9.21066e-06	5.19215e-06	8.46357e-06	2.54596e-06	1.15191e-05	2.27705e-05	5.86752e-06	1.50575e-05	7.00274e-06	7.07195e-06	1.29782e-05	7.37318e-06	1.4656e-05	9.56675e-06	1.07799e-05	8.50806e-06	1.01892e-05	1.57883e-06	1.29745e-05	3.68953e-06	3.85267e-05	9.46308e-06	1.20423e-05
TOBG-IN994	3.35914e-05	1.24736e-06	0.000384815	0.000830641	0.00042428	4.80209e-07	0.00016854	0.000132016	0.000926349	0.000199484	0.00014484	7.57354e-06	7.15321e-05	0.000151736	0.000249517	2.33688e-06	0.000664958	7.50341e-07	1.71079e-07	5.7614e-06	0.00012678	5.70341e-05	0.0004844	0.000276125	1.63907e-05	0.000283925	1.27361e-05	1.60582e-07	1.98827e-06	0.000610473	7.30319e-07	4.04809e-05	6.44782e-07	2.87439e-05	0.00067002	1.13422e-05	9.82584e-05	2.55155e-05	0.000902137	5.77212e-06	0.00104999	0.000245764	7.12754e-05	0.000599355	0.000599889	0.000568523	0.000155178	1.09606e-05	1.71189e-05
TOBG-NAT509	5.73814e-07	5.1615e-07	2.98515e-08	1.31757e-07	0	3.43006e-07	2.79502e-08	4.32368e-07	0	0	7.66349e-08	1.31943e-07	1.32141e-07	1.88726e-07	4.65691e-08	8.87424e-07	0	0	2.85132e-08	9.75006e-07	9.59145e-08	9.30409e-08	3.46544e-08	2.70419e-08	5.81231e-08	5.02522e-08	6.35218e-08	1.60582e-07	8.06055e-08	1.59122e-07	6.97123e-07	4.91273e-08	1.28956e-07	8.47609e-07	2.18836e-07	1.15934e-07	3.6151e-08	0	0	5.34455e-08	2.01117e-07	7.1798e-08	0	7.51825e-08	0	6.70824e-08	8.3982e-08	0	8.8546e-08
TOBG-NAT510	1.93856e-06	5.59162e-07	9.55247e-07	2.63514e-07	5.86363e-07	4.45908e-07	7.54655e-07	1.18901e-06	0	7.98735e-07	3.83174e-07	6.59716e-07	4.84516e-07	6.84133e-07	1.25737e-06	4.73293e-07	9.04705e-08	6.37789e-07	1.42566e-07	1.00455e-06	5.17938e-07	3.72164e-07	1.28221e-06	1.35209e-06	1.16246e-07	7.78909e-07	2.54087e-07	0	2.95553e-07	3.18245e-07	3.6516e-07	2.45636e-07	6.77021e-07	1.54564e-06	5.47089e-08	5.21701e-07	2.09676e-06	3.05941e-07	6.34459e-07	5.87901e-07	8.44692e-07	6.10283e-07	1.96893e-07	0	1.80201e-07	0	1.91059e-06	2.8676e-07	1.47577e-07
TOBG-NAT53	9.79672e-05	9.3337e-06	0.000627926	0.000333653	0.00068839	1.01873e-05	0.000232769	0.00030399	2.35612e-06	0.000355787	0.0001758	1.49096e-05	0.00013311	0.000237748	0.000242811	1.41988e-05	1.80941e-07	1.5382e-06	1.71079e-07	2.47001e-05	0.00021715	7.55957e-05	0.000774458	0.000402492	3.134e-05	0.000401163	2.44559e-05	7.49382e-07	2.01514e-06	5.09191e-06	3.35283e-06	6.0574e-05	2.12778e-06	8.08469e-05	2.88863e-05	5.92614e-05	0.000183972	2.6005e-05	0.00110098	2.09774e-05	0.00110248	0.000462128	1.89018e-05	1.50365e-07	0.000136007	1.01965e-05	0.000321945	2.16663e-05	5.81452e-06
[truncated: 13 more columns]
