# Supplementary material for: Marine Dadabacteria exhibit genome streamlining and phototrophy-driven niche partitioning
Source: ISME J. 2020 Nov 23;15(4):1248–56. doi: 10.1038/s41396-020-00834-5 (PMC8115339; doi:10.1038/s41396-020-00834-5)
Supplement: Supplementary file 11 — Supplemental Table 10 [file 41396_2020_834_MOESM11_ESM.xlsx]

## Sheet: README
Table S10. RPKM values for each MAG for each expedition in Figure 2, Supplemental Figure 1, and Supplemental Figure 4.
Genome Abrrev.			corresponds to genome IDs in Supplemental Table 1
Additional Tabs
Sample Naming Schema
Tara Oceans			stationID_sizefraction_depthregime
bGT GA02			cruisetrack_sampleID_SRAaccession_depth
bGT GA03			cruisetrack_sampleID_SRAaccession_depth
bGT GA10			cruisetrack_sampleID_SRAaccession_depth
bGT GP13			cruisetrack_sampleID_SRAaccession_depth
bGT HOT			cruisetrack_sampleID_SRAaccession_depth
bGT BATS			cruisetrack_sampleID_SRAaccession_depth

## Sheet: Tara Oceans
Genome Abrrev.	tara098_bact_meso	tara110_bact_surface	tara070_virus_meso	tara037_girus_meso	tara034_girus_surface	tara076_bact_dcm	tara031_bact_surface	tara068_girus_meso	tara056_bact_meso	tara146_prot_meso	tara064_bact_meso	tara146_prot_surface	tara041_virus_surface	tara067_girus_surface	tara145_bact_meso	tara046_virus_surface	tara042_virus_dcm	tara102_virus_dcm	tara072_virus_dcm	tara152_bact_surface	tara070_girus_surface	tara133_bact_surface	tara137_virus_surface	tara038_girus_surface	tara122_virus_surface	tara110_prot_surface	tara076_virus_surface	tara102_virus_meso	tara070_bact_meso	tara042_bact_dcm	tara133_bact_meso	tara138_prot_surface	tara151_prot_dcm	tara065_virus_dcm	tara070_girus_meso	tara036_girus_surface	tara066_bact_surface	tara109_virus_surface	tara125_prot_surface	tara030_bact_surface	tara038_prot_surface	tara076_virus_dcm	tara150_prot_surface	tara046_girus_surface	tara025_bact_surface	tara122_prot_surface	tara068_bact_dcm	tara056_bact_surface	tara123_girus_surface
TARA-ANE-00014	7.04021e-06	0.00746337	0	5.35746e-05	0.00079635	0.000175631	0.00597279	2.91578e-06	0.000182281	2.72219e-06	1.29474e-05	0	0	3.03288e-06	3.58106e-05	0	8.80839e-06	0	1.0828e-05	0.022433	0.00808565	0.000339215	0	7.49346e-05	1.76125e-05	4.16649e-05	0	0	7.86682e-05	0.000562906	4.82889e-06	2.63661e-05	0.00266087	0	0.000272103	0.000242629	0.00112059	1.15354e-05	1.45304e-06	0.00801667	0.000400058	0	0.0017603	0	0.0537066	1.65139e-05	0.000124721	0.00138655	7.75655e-05
GCA-004356535.1	0.00105944	0.00270265	0.000149074	0.00123483	0.000137242	0.00141169	0.00585361	0.00126959	0.00139071	0.000770649	0.0013256	0	0.000297989	0.001063	0.00130088	0.000314641	7.06164e-05	4.44889e-05	5.42549e-06	0.00237932	0.00193796	0.00213785	5.82393e-05	0.000195243	0.000220623	0.000164467	0.00027461	0.000269583	0.00239631	0.00186965	0.00149045	0.000507888	0.000506268	0.000289568	0.00174896	5.52598e-05	0.00101397	0.000450835	3.66456e-05	0.00168815	0.0003275	5.40153e-05	0.000166281	0.000146131	0.00236146	0.000248234	0.00220538	0.00411627	0.00223085
GCA-001443445.1	0.000294629	0.000107805	2.71613e-05	3.33168e-05	5.80684e-06	9.0293e-05	0.000284153	0.00022031	0.000215171	0.000153743	0.000278333	0	5.20088e-05	4.97666e-05	0.000274449	6.77214e-05	2.68906e-05	1.93615e-05	0	0.000158052	4.7804e-05	0.000135432	0	0	8.06525e-05	2.01653e-05	9.65272e-05	3.94834e-05	0.000275358	0.000222312	0.000275488	3.68919e-05	2.90115e-05	6.0469e-05	0.000145147	0	0.00019243	3.96179e-05	2.58761e-06	0.000171032	2.58024e-05	9.14177e-06	6.29264e-06	6.07051e-05	9.16871e-05	4.41127e-05	0.0001566	0.000119237	0.000132928
GCA-003696425.1	0.000331957	0.000229725	3.6653e-05	5.48748e-05	8.06181e-06	0.000252005	0.000523581	0.000258594	0.000207822	0.000146239	0.000288098	0	9.05848e-05	8.24288e-05	0.000310196	6.50905e-05	2.23998e-05	3.62881e-05	3.44198e-06	0.000270458	0.000315397	0.000323485	5.08028e-05	1.4292e-05	6.99826e-05	1.67976e-05	0.000164164	5.92012e-05	0.000320776	0.000232849	0.000266321	0.000108955	6.86017e-05	7.40743e-05	0.00107654	0	0.000253537	6.60032e-05	1.53962e-05	0.000280026	6.44801e-05	1.90377e-05	2.42431e-05	4.49486e-05	0.000428876	4.09453e-05	0.000236595	0.000252449	0.00040481
GCA-003695355.1	1.64165e-05	7.07064e-06	0	0	0	1.57515e-05	1.84063e-05	0	1.04627e-05	5.85938e-06	1.62567e-05	1.67201e-06	0	0	0	0	0	0	0	6.9108e-06	7.66018e-07	6.3307e-06	0	0	0	2.89824e-05	0	0	4.3792e-06	9.25914e-06	1.03939e-05	5.35987e-05	2.11148e-05	0	0	0	1.41883e-05	0	1.38135e-05	1.66329e-05	9.39937e-05	8.0569e-07	7.76423e-06	9.5113e-06	8.70223e-06	0.000232822	1.94846e-05	3.5029e-06	7.58889e-06
GCA-003694225.1	5.38185e-06	3.76673e-06	2.44847e-06	0	0	8.39124e-06	2.11196e-05	0	9.75407e-06	4.68217e-06	2.4744e-06	0	1.42071e-05	0	6.8438e-06	7.82664e-06	5.05014e-06	0	6.20808e-06	9.20393e-06	0	3.37254e-06	8.32999e-06	0	5.04893e-06	0	6.0427e-06	0	6.22112e-06	9.86519e-06	4.15284e-06	0	1.40605e-06	1.06882e-05	0	0	1.32273e-05	0	0	1.51899e-05	0	0	0	0	5.29819e-06	0	6.91998e-06	5.59827e-06	4.04281e-06
GCA-003694065.1	0.00040654	0.000433857	5.65566e-05	0.000553967	1.81551e-05	0.00041734	0.00115744	0.000232731	0.000423647	0.000221177	0.000440252	7.78502e-06	8.42591e-05	0.000145463	0.00034287	0.000210102	4.72914e-05	7.26404e-05	0	0.00036659	0.000337302	0.000414071	3.1202e-05	4.8278e-05	0.000226944	5.63783e-05	0.000324427	0.000137024	0.000469938	0.000520854	0.000419134	0.000178257	0.000116745	0.000186832	0.000353442	0	0.000329129	0.000305534	1.40422e-05	0.000463874	9.07552e-05	5.57343e-05	3.94708e-05	9.48971e-05	0.000492834	9.57546e-05	0.000408968	0.000554532	0.000474995
GCA-003696525.1	0.000595033	0.000816282	1.90865e-05	1.18242e-06	0	0.0011796	0.000406096	8.68766e-07	0.000231004	0.00115093	0.000558084	0.000234226	7.38324e-05	0	0.00042057	0.000105752	0.000170591	0.000226758	5.16199e-05	0.000702166	0	0.000173513	5.62766e-05	0	3.14862e-05	0.00290825	0.000131893	0.000104816	0.000657112	3.88171e-05	0.000566879	0.00426223	0.00196559	0.000361044	0	0	0.000400659	5.15552e-05	0.000555746	4.53904e-05	0.00670197	2.23055e-05	0.0029335	3.68649e-05	0.000280846	0.0125076	0.00112082	0.000431552	0.000135303
GCA-003695505.1	1.25557e-05	5.49231e-06	9.52039e-06	0	0	1.95766e-05	4.57523e-05	0	1.95052e-05	1.00131e-05	1.73182e-05	9.35122e-06	1.24294e-05	0	1.09769e-05	4.10836e-05	5.89094e-06	8.48305e-06	3.62083e-06	7.51541e-06	0	7.86806e-06	0	0	1.76686e-05	1.01945e-06	6.69631e-05	1.38394e-05	1.17924e-05	1.89054e-05	1.04959e-05	3.91851e-06	4.10036e-06	2.80524e-05	0	0	1.43275e-05	3.85738e-06	1.61962e-07	7.38288e-06	1.88418e-06	5.00672e-06	5.51412e-06	8.86579e-06	6.95282e-06	4.41773e-06	1.21081e-05	9.79549e-06	8.01702e-06
MED-G136	5.09859e-05	5.94746e-05	3.86601e-06	1.79626e-05	9.18352e-06	0.0381735	0.00210085	0.00106638	4.62035e-05	1.72501e-05	0.00032037	0	3.36485e-05	0.00113391	0.000148582	4.94314e-05	0	0	0	0.112246	0.041557	0.000149102	0	0	0	0	1.90822e-05	9.36645e-06	0.000464128	0.000113487	2.62285e-05	2.65203e-06	0.00920889	0	0.00135744	0	0.138111	0	8.76921e-07	0.0251174	7.65122e-06	4.06623e-06	0.00324957	3.20017e-05	0.108982	1.19596e-05	0.155401	0.000126698	5.48971e-05
MED-G137	1.16383e-05	2.44368e-05	0	0	0	0.000235901	3.91471e-05	4.33814e-05	6.02667e-06	1.68755e-05	0	0	3.07232e-05	0.00372833	9.98988e-05	0	0	0	0	0.138223	0.000834823	4.86211e-05	0	0	0	6.29975e-06	0	0	1.34533e-05	0.000146288	7.48383e-05	1.08966e-05	0.000659812	0	1.08828e-05	0	0.0031996	0	3.00256e-06	0.000112232	6.98605e-06	0	3.45008e-05	3.2872e-05	0.00790849	7.37089e-05	0.00185561	0	1.22397e-05
GCA-007571325.1	0.00139835	0.00100251	7.01708e-05	0.00057967	8.82462e-05	0.00123248	0.00177575	0.00192343	0.00149226	0.000357173	0.00163936	0	0.000242501	0.000526552	0.00160298	0.000257289	0.000114934	7.35588e-05	0	0.00100778	0.00129403	0.000766122	7.37252e-05	1.08641e-05	0.000236197	6.62994e-05	0.000511893	0.00023251	0.0012192	0.00148788	0.00172749	0.000231478	0.000154666	0.000229736	0.00124288	1.59894e-05	0.000927	0.000175604	1.57997e-05	0.00112513	0.000114368	4.23293e-05	5.30441e-05	0.000128129	0.000562704	0.000177171	0.000863274	0.00121982	0.00260385
GCA-001775255.1	3.0328e-06	0	2.45293e-06	0	0	4.20326e-06	3.40041e-06	0	8.37586e-06	3.51803e-06	3.71836e-06	0	5.33738e-06	0	3.85665e-06	0	0	0	0	0	0	0	0	0	0	0	4.54028e-06	4.45717e-06	2.33717e-06	0	1.0401e-06	1.26201e-06	3.16938e-06	8.03079e-06	0	0	2.83959e-06	0	4.17296e-07	9.51101e-07	1.21365e-06	0	1.33192e-06	3.80712e-06	9.9522e-07	1.42279e-06	5.19944e-06	2.80423e-06	3.64515e-06
GCA-008933205.1	1.55681e-06	2.17921e-06	2.83308e-06	0	0	0	1.74551e-06	0	0	5.41766e-06	2.86309e-06	0	0	0	3.95942e-06	0	0	0	0	0	0	2.60154e-06	0	0	1.1684e-05	0	0	0	5.39876e-06	0	4.80518e-06	1.36042e-05	0	0	0	0	2.18645e-06	7.65254e-06	0	5.85867e-06	0	0	8.88819e-06	1.17257e-05	0	0	0	0	9.35572e-07
GCA-003229065.1	0	0	0	0	0	1.23621e-05	0	0	0	4.59856e-06	0	0	0	0	0	2.30606e-05	0	0	0	1.62712e-05	0	3.31231e-06	0	0	0	1.20168e-05	0	0	0	0	4.07868e-06	3.46421e-05	2.4857e-05	0	0	0	1.67029e-05	0	6.54559e-06	0	4.75924e-06	2.52929e-06	6.96404e-06	0	3.90269e-06	7.25316e-05	6.79641e-06	0	0
GCA-003252465.1	2.78371e-05	1.62359e-05	9.85017e-06	7.84575e-06	0	3.85804e-05	8.58311e-05	0	3.84397e-05	8.07271e-06	3.41297e-05	0	0	0	3.83489e-05	0	0	0	0	2.22164e-05	0	1.74442e-05	0	0	1.74101e-05	3.01361e-06	0	2.04555e-05	2.68152e-05	3.64477e-05	2.38669e-05	0	4.84845e-06	0	0	0	4.23536e-05	0	0	3.2737e-05	0	1.48004e-06	2.03755e-06	0	2.51207e-05	3.26483e-06	1.1931e-05	1.93044e-05	3.62458e-05
GCA-003232505.1	8.67192e-06	1.51736e-06	6.57549e-07	0	0	2.25351e-06	2.43076e-06	0	1.12264e-06	0	1.99354e-06	0	5.72309e-06	0	5.5138e-06	0	4.06872e-06	0	0	2.96611e-06	0	0	0	0	4.06774e-06	0	1.46052e-05	0	3.7591e-06	4.54173e-06	7.80686e-06	1.35321e-06	1.1328e-06	4.30557e-06	0	0	1.5224e-06	0	2.23726e-07	9.1785e-06	0	0	0	0	2.13428e-06	0	1.85839e-06	3.00688e-06	6.51429e-06
UBA1144	0.0131373	8.81991e-06	1.27404e-06	0.00156277	0	4.3663e-05	5.18072e-05	0.0109498	0.0112392	0.00242658	0.0149289	0	0	5.42876e-06	0.0243633	0	0	0	0	8.62052e-06	1.14664e-05	1.57938e-05	2.60066e-05	0	1.5763e-05	1.819e-06	0	0	0.0132996	4.61993e-05	0.0181364	0	0	0	0.0139099	0	8.25927e-05	0	4.33483e-07	2.96398e-05	0	0	0	0	7.6503e-05	2.95595e-06	0	8.73902e-06	2.27193e-05
UBA2774	2.68442e-06	0	5.42789e-07	0	0	9.30105e-07	5.01633e-06	1.11178e-06	0	0	0	0	0	0	0	5.20514e-06	0	0	0	0	0	0	0	0	0	0	0	0	1.03435e-06	0	0	0	9.35101e-07	0	0	0	1.2567e-06	0	0	8.41845e-07	0	0	3.92973e-07	0	8.80896e-07	0	0	0	5.37737e-07
TOBG-EAC113	0.000112145	0.00132311	6.94154e-06	5.41842e-05	0.000163244	0.163944	0.0142212	0.00104077	0.000244139	5.0442e-05	0.000909151	0	7.25003e-05	0.0012068	0.000427826	0.000133134	4.29522e-05	0.000581408	4.22405e-05	0.0797933	0.0680827	0.000349944	0.000467596	0.00188548	0.000283417	8.91966e-06	0.000102788	0.000292629	0.000518533	0.00151748	2.82565e-05	2.85708e-05	0.00826106	0.0126904	0.00198743	0.00354939	0.188361	0.000461251	1.65327e-05	0.0850024	2.7476e-05	2.19031e-05	0.00678657	0.000146523	0.0240563	1.61054e-05	0.127822	0.0014062	0.0212704
TOBG-EAC99	5.58494e-05	0.000592845	5.64637e-06	7.4769e-05	0.00700645	0.000657929	0.0867715	2.31307e-05	0.00477187	4.58892e-05	0.000487877	0	4.91442e-05	0.000138342	0.000319593	1.35366e-05	0	0	0	0.00068769	0.00100788	7.97178e-05	0	0.000297225	8.73242e-06	1.0077e-05	1.04512e-05	1.02599e-05	3.76593e-05	0.0138986	8.37969e-05	1.162e-05	0.000114297	1.8486e-05	3.48157e-05	0.000349956	0.0689854	2.28774e-05	9.60569e-07	0.0631314	0.00142757	4.4541e-06	0.00052734	3.50542e-05	0.266542	6.55018e-06	0.00350279	0.0329658	0.000195784
GCA-002898375.1	0.000447672	0.000377529	7.95753e-05	9.30792e-05	1.9828e-05	0.000501567	0.000543077	0.000380695	0.000569093	0.000371382	0.000539869	8.5024e-06	0.00024701	0.0001891	0.000478288	0.000101391	4.13194e-05	2.97503e-05	4.23278e-06	0.000367739	0.000252081	0.000344152	3.97568e-05	5.85853e-06	8.26188e-05	0.000251856	0.000387282	9.70705e-05	0.000628828	0.000297877	0.000442655	0.000871492	0.000399766	8.74493e-05	0.000296228	8.62236e-06	0.000322094	9.46954e-05	6.98647e-05	0.000441889	0.00057048	3.68733e-05	0.000203454	7.6004e-05	0.000404589	0.000786274	0.000470244	0.000371522	0.000450957
TARA-ION-00011	0	0.000636447	2.81434e-06	3.53059e-05	0.042664	0.000147088	0.0769488	0	0.0108328	5.38181e-06	0.000136519	0	1.22475e-05	0	0	1.34942e-05	0	0	0	9.52131e-06	0.000384157	1.35677e-05	0	0.00108147	0	1.3059e-05	0	0	0	0.881754	4.77338e-05	1.73753e-05	0	0	1.15689e-05	0.000305251	0.00217306	0	0	0.000126583	0.00471767	0	0	0	0.000210101	6.52965e-06	3.5793e-05	0.079164	0.000204928
TARA-IOS-00024	1.24023e-05	0.129218	1.50465e-06	8.38926e-06	1.07227e-05	0.000146964	0.000300361	8.93761e-05	0.0737534	5.75463e-06	2.73705e-05	0	1.3096e-05	6.4114e-06	0.000328044	0	0	0	0	5.76917e-05	0.389427	2.07251e-05	0.000522137	0	0.000251318	0.00141355	1.11402e-05	0	0.0017261	0.00207334	2.29682e-05	0.01508	2.59216e-06	0	0.0127924	0	0.000459843	1.21928e-05	0.000993686	0.000109682	2.38228e-05	0	3.26804e-06	0	0.000190468	0.00549482	0.00335522	0.536666	0.242914
TOBG-NP136	0.0026695	2.95394e-05	7.04052e-05	0.0677111	1.82448e-05	0.000131612	7.0982e-06	0.00381237	0.000793346	0.00109177	0.00148252	0	0	0.000188182	0.00106536	2.45512e-05	0.000102971	0.000182499	9.73701e-06	0.00204989	0.000161292	3.52642e-06	0	6.73842e-05	7.91894e-06	1.82765e-06	1.89552e-05	0.00670827	0.000812308	0.000190096	0.000792475	5.26876e-06	6.39539e-05	3.35278e-05	0.00120501	0	0.00274444	0	4.35543e-07	1.38976e-05	0	1.34639e-06	1.76087e-05	0	0	0	0.000962351	2.0488e-05	6.3409e-06
TARA-PON-00040	5.67702e-05	0.000623183	0	0	9.68719e-05	0.0127244	0.0049179	3.34118e-05	0.000807651	3.46594e-06	0.000170344	0	0	1.35153e-05	1.51982e-05	3.47616e-05	0	0	1.37864e-05	0.000241185	0.0276165	0.00038446	0	0	0	6.46932e-06	0	1.31735e-05	0.000151969	0.00139585	2.15188e-05	2.61098e-05	4.37144e-05	1.18678e-05	0.00106169	0	0.00122113	2.93742e-05	0	0.000140553	1.07611e-05	3.81266e-06	0.000188957	1.12523e-05	8.82438e-05	1.26155e-05	0.0020285	0.00558621	0.000321411
TARA-RED-00009	4.77422e-06	0.000578071	0	4.03677e-06	0.0106596	0.058129	0.707673	2.96595e-06	0.0257928	1.10761e-05	0.000983375	6.32129e-06	0	5.8616e-05	0.000291413	1.3886e-05	0	0	0	6.53182e-05	0.00731685	6.98079e-05	2.9558e-05	0	0	4.1348e-06	0	0	2.20749e-05	0.0679882	3.68397e-05	0.000426135	0	1.8963e-05	0.000205356	0	0.00338943	0	2.26632e-05	0.00130033	7.45103e-05	1.06611e-05	0.000391035	2.69691e-05	0.000392451	2.35173e-05	0.000613869	0.188372	0.00259939
TARA-RED-00089	1.16231e-05	0.000113889	0	0	0.000552694	0.000761143	0.0031016	0	0.00168526	0	0.000171006	0	0	0	0	0	0	0	0	4.77062e-05	0.000133961	1.9423e-05	0	0	0	0	0	0	0	0.21867	0	0	0	0	0	0	0.000734578	0	4.79781e-06	4.37407e-05	1.39538e-05	0	0	0	2.28849e-05	0	0.000378606	0.00509413	0.00293368
TOBG-SAT1607	0.000509063	0.000542257	2.2595e-05	0.000241461	0.000128816	0.123206	0.0123174	0.00151492	0.000524644	0.0003255	0.00113258	0	0	0.00171055	0.000754713	0.000101116	3.72829e-05	1.3422e-05	0	0.102042	0.0496471	0.000230306	0	0	9.31849e-05	1.07533e-05	4.46106e-05	5.47424e-05	0.00059706	0.00190139	0.000452214	5.26994e-05	0.00943045	7.89065e-05	0.00190096	0	0.172665	2.44128e-05	2.56259e-06	0.00218207	4.47177e-05	4.75303e-06	0.00587815	3.74069e-05	0.007109	4.54337e-05	0.156046	0.00179783	0.000408893
SBR1093	0.00076705	0.00148118	0.000119748	0.000125894	6.50874e-05	0.000765139	0.0014612	0.00054252	0.000771878	0.000617116	0.000744558	0.000138442	0.000410717	0.000585928	0.000737146	0.000209231	0.00010361	4.97333e-05	7.71916e-06	0.00182993	0.00140552	0.00153899	7.25029e-05	2.13679e-05	0.000188336	0.000179663	0.000758867	0.000206528	0.000605293	0.000803452	0.000894176	0.00166449	0.000536726	0.000172768	0.000675797	3.14485e-05	0.00103146	0.000254927	6.2669e-05	0.00150075	0.000391642	7.84518e-05	0.00125195	0.000280361	0.00148061	0.000721658	0.000920665	0.00130517	0.001405
TOBG-SP357	1.92672e-05	0.0249743	0	1.81012e-06	1.85087e-05	0.000291509	6.72081e-05	4.78785e-05	0.000135246	2.48331e-06	3.14967e-05	0	0	0.000408093	2.99457e-05	0	1.60709e-05	0	0	0.0015289	0.215423	1.96759e-05	0	0	0	0.000213219	0	0	0.000730021	0.000266845	8.81027e-06	5.34497e-06	2.68465e-05	0	0.00745744	0	0.00698741	0	5.30212e-06	1.61128e-05	7.71025e-06	0	1.0342e-05	0	7.58709e-05	6.62851e-05	0.000495476	0.000543361	0.00454915
TOBG-SP78	0.000121645	0.00110025	5.67612e-06	5.34053e-05	0.000535963	0.0311586	0.0183233	5.81313e-06	0.00180978	5.42718e-06	0.000107554	0	2.47016e-05	0.0011035	5.35461e-05	5.44318e-05	2.63416e-05	1.26441e-05	0	0.0006081	0.00900233	0.000334233	0	0	0	3.03901e-06	2.10126e-05	0	4.86742e-05	0.00954405	2.40681e-05	0.000102211	2.68913e-05	9.29168e-06	0.000357283	6.59624e-05	0.000788503	1.1499e-05	3.86252e-06	0.00104981	0.000148845	2.98504e-06	7.08879e-05	8.80973e-06	0.00168346	1.64617e-05	0.000649705	0.0145971	0.00197096
GCA-003232385.1	0.00501126	0.0106573	0.000846147	0.00451284	0.000748287	0.00428981	0.0100939	0.00462052	0.0057442	0.00534951	0.00645708	0	0.00236855	0.00683905	0.00598366	0.00219009	0.000644312	0.000265091	3.32792e-05	0.00936451	0.0100741	0.00942634	0.0002322	0.000377702	0.00142364	0.000309203	0.00361502	0.00117659	0.00945613	0.00619191	0.00585486	0.00211949	0.00121049	0.00204546	0.00873967	0.000420305	0.00745535	0.0019712	0.000115515	0.0091701	0.000921296	0.000573371	0.000461826	0.00148304	0.0098511	0.000623263	0.00496584	0.0106376	0.00998211
TOBG-IN994	0.000226618	0.0598923	3.81851e-06	7.62903e-05	0.00547415	0.0565185	0.271745	0.000138177	0.0494018	3.16423e-05	0.0020491	0	6.64701e-05	0.00226437	0.000234811	0.000524858	8.66353e-05	1.13415e-05	0	0.010797	0.15071	0.00365194	6.4955e-05	0.000308209	7.87403e-05	0.00135115	0	9.25136e-06	0.000797999	0.0777349	7.77186e-05	0.0250156	0.00141436	0.000341711	0.00368872	0.000473333	0.0302829	2.06286e-05	0.000379372	0.178111	0.00818446	5.35502e-06	0.00196283	0.000252868	0.0404091	0.00326028	0.00993227	0.330637	0.0535479
TOBG-NAT509	2.15535e-06	9.05111e-06	0	0	0	2.01634e-05	1.69162e-05	0.000200849	2.23221e-06	4.75036e-05	0	0	0	0.0266548	0.00102507	1.25378e-05	0	0	0	0.138695	0.00141072	5.5827e-05	0	0	0	0	0	0	9.96587e-06	1.58035e-05	2.66104e-05	0	0.000657704	0	8.33041e-05	0	0.00995903	0	0	1.41945e-05	0	0	1.51451e-05	0	0.00201576	0	0.00302262	1.79362e-05	9.06688e-06
TOBG-NAT510	3.49953e-05	9.49103e-05	3.98027e-06	2.77403e-05	0	0.000252357	0.000272207	0.000326108	4.75691e-05	2.02971e-05	4.02242e-05	0	3.4643e-05	0.0476596	0.00146299	0	0	0	0	0.320143	0.000647458	0.00220395	0	0	8.20761e-06	3.78854e-06	9.82311e-06	9.64329e-06	2.27546e-05	0.000217645	0.00043881	5.46082e-06	0.000811423	1.7375e-05	3.27233e-05	0	0.180689	2.15025e-05	4.5142e-07	0.00018314	2.62579e-06	1.39547e-06	3.65012e-05	1.64738e-05	0.00242236	3.07826e-06	0.00793821	6.6738e-05	5.65196e-05
TOBG-NAT53	4.31489e-06	0.000437896	0	7.11436e-05	0.00625329	0.000340869	0.11074	2.14448e-05	0.00241089	1.00105e-05	0.0002579	1.14262e-05	0	9.48002e-05	0.000334708	0	1.61958e-05	1.16611e-05	0	0.000628712	0.00100116	1.4421e-05	0	0.000385786	0	2.80275e-06	9.68946e-06	0	1.24694e-05	0.0100495	1.77575e-05	5.38652e-06	8.79294e-05	1.71386e-05	3.76578e-05	0.00020278	0.0397749	0	0	0.097893	0.00126136	0	0.000617763	0	0.388862	3.03638e-06	0.00214526	0.0174928	0.000134839
[truncated: 189 more columns]

## Sheet: bGT GA02
Genome Abrrev.	GA02_S0170_SRR5788377_87	GA02_S0169_SRR5788376_76	GA02_S0227_SRR5787990_50	GA02_S0219_SRR5788099_149	GA02_S0192_SRR5788188_49	GA02_S0001_SRR5788236_10	GA02_S0165_SRR5788289_100	GA02_S0202_SRR5788181_10	GA02_S0206_SRR5788353_61	GA02_S0222_SRR5788048_150	GA02_S0028_SRR5788368_50	GA02_S0198_SRR5788185_135	GA02_S0044_SRR5788144_8	GA02_S0046_SRR5788146_101	GA02_S0164_SRR5788290_75	GA02_S0016_SRR5788433_50	GA02_S0209_SRR5788347_10	GA02_S0035_SRR5788199_99	GA02_S0186_SRR5788020_151	GA02_S0204_SRR5788351_149	GA02_S0025_SRR5788369_151	GA02_S0009_SRR5788233_49	GA02_S0045_SRR5788145_76	GA02_S0048_SRR5788140_201	GA02_S0149_SRR5788113_119	GA02_S0210_SRR5788350_49	GA02_S0201_SRR5788180_149	GA02_S0003_SRR5788238_75	GA02_S0024_SRR5788372_103	GA02_S0161_SRR5788285_152	GA02_S0183_SRR5788023_150	GA02_S0008_SRR5788234_10	GA02_S0224_SRR5788190_50	GA02_S0167_SRR5788281_202	GA02_S0203_SRR5788352_65	GA02_S0147_SRR5788447_11	GA02_S0172_SRR5788379_200	GA02_S0294_SRR5788387_9	GA02_S0163_SRR5788287_10	GA02_S0013_SRR5788435_198	GA02_S0190_SRR5788016_49	GA02_S0150_SRR5788110_152	GA02_S0034_SRR5788196_75	GA02_S0296_SRR5788000_76	GA02_S0037_SRR5788193_200	GA02_S0182_SRR5788024_50	GA02_S0156_SRR5788108_200	GA02_S0036_SRR5788198_150	GA02_S0298_SRR5788002_201
TARA-ANE-00014	0.016617	0.0135618	0.0018663	0	0.000472901	0	0.000840931	0.00222579	0.00071297	0	0.00221402	0	0.00385756	0.000231628	0.000517587	0.00355846	5.4e-05	0	0.000135486	0	0.00360281	0.00139342	7.64e-05	0.000851839	0.00538265	6.82e-05	6.14e-05	0.000147399	0.0222989	0.0118912	0.000386215	0.00117139	0.0530574	0.00242542	0.00631259	0	0.00264464	0.000559297	0.000500631	0.00793064	0.000227692	0.0365923	0	0.00997283	0.00473862	0.000428767	0.000691511	0.00142257	0.00278513
GCA-004356535.1	0.00172143	0.00161152	0.00308876	0.000277919	0.00355427	0.00118825	0.000842713	0.00813317	0.00256766	0.000583133	0.000763819	0.00183883	0.000459056	0.000812417	0.00194506	0.000580012	0.000432971	0.00086838	0.00118802	0.00149601	0.000730202	0.000558548	0.00114786	0.00219813	0.00235126	0.000854628	0.00239875	0.000443133	0.00126817	0.00112865	0.000895015	0.000796558	0.00512513	0.000678294	0.00212439	0.000236733	0.000891031	0.00163941	0.00030659	0.000258754	0.00340361	0.00171455	0.000884938	0.0017102	0.00073903	0.00384559	0.00109721	0.000950389	0.000634325
GCA-001443445.1	0.000107023	0.000163644	0.00028056	0.000229301	6.94e-05	0.000120662	6.42e-05	0.000207164	0.000255069	0.000399701	0.000124655	0.000159545	0	0.000206245	9.88e-05	6.54e-05	0.000370968	0.000146968	0.00032314	0.000224662	0.000169926	0.000106347	0.000218553	9.75e-05	0.00017556	0.000286388	0.000866598	1.41e-05	9.99e-05	0.000319842	0.000165805	0	0.000146112	0.000322867	5.39e-05	3e-05	0.000243602	0.000128058	5.31e-05	2.82e-05	7.24e-05	0.000541142	0.000275713	0.000305269	0.000143705	0.000196344	0.000406822	0.000150795	0.00024155
GCA-003696425.1	0.0001783	0.000408945	0.000251683	7.35e-05	0.000289084	6.7e-05	0.000203157	0.000448674	0.00032579	0.000277458	0.000161524	0.000206734	9.2e-05	0.000184073	0.000143962	2.73e-05	0.000103005	0.000171394	0.000635252	0.000534694	0.000270227	0.000126553	0.000351971	0.000230163	0.000175489	0.000108437	0.000877955	4.69e-05	0.000235814	0.000233124	0.000245537	0	0.000208648	0.000143438	0.000104824	5.01e-05	0.000246403	0.000124451	6.19e-05	1.17e-05	0.000313638	0.00030378	0.000344503	0.000186478	0.000249387	0.00053155	0.000558696	0.000301467	0.000482906
GCA-003695355.1	0.0112055	0.00651893	0.00989062	0.00223853	0.00407157	0.000226865	0.0118016	0.00172355	0.00460389	0.00106463	0.000488275	0.000949906	0.00134927	0.000145415	0.00311593	0.000346057	0.00421396	0.000974043	0.000820202	0.000294173	0.000283183	0.000171386	0.000184912	0.000641738	0.00804574	0.00312061	0.000231191	5.95e-05	0.000422675	0.000479205	0.000363697	0.000810437	0.00306112	0.0006981	0.00557696	0.0115467	0.00193838	0.00588385	0.00794717	0.000178642	0.00249132	0.00152616	0.000237594	0.00152099	0.000320849	0.00149971	0.000728715	0.00104193	0.000272493
GCA-003694225.1	8.04e-05	0.000122931	6.48e-05	0	0	0	9.64e-05	6.22e-05	7.66e-05	0	6.24e-05	5.33e-05	2.76e-05	2.21e-05	0.000111281	0	0	0	0	9.64e-05	6.96e-05	0	0	0	0	3.91e-05	0.000105567	2.11e-05	0	0	0	4.8e-05	3.14e-05	3.23e-05	0	0.000248307	0	0.000144299	0.000127568	0	8.7e-05	1.77e-05	6.9e-05	3.06e-05	0	0	1.65e-05	9.06e-05	0.000108873
GCA-003694065.1	0.000476817	0.000422097	0.000485817	4.96e-05	0.000846319	0.000113175	0.000276912	0.00108813	0.000366837	0.000520694	0.000207858	0.000332544	3.45e-05	0.000317806	0.000439988	7.67e-05	0.000251297	0.000317052	0.000509189	0.000571958	0.000405698	9.97e-05	0.000191325	0.000335385	0.000576332	0.000231988	0.00101054	6.59e-05	0.000390477	0.000487492	0.000207355	0.000119792	0.000509028	0.000383588	0.000539569	0.000140923	0.000571217	0.000970908	0.000149324	0.000105622	0.000910051	0.00060687	0.00066088	0.000668096	0.000381898	0.000445054	0.000618775	0.000693044	0.000543748
GCA-003696525.1	0.00823091	0.00729894	0.00850955	0.00709255	0.0082807	0.0090443	0.00837865	0.0113387	0.0116572	0.00823549	0.00826214	0.0119034	0.00439634	0.007235	0.00756624	0.00952951	0.0107652	0.007826	0.00948661	0.0113016	0.00794848	0.00977435	0.00709875	0.007132	0.0105959	0.00642366	0.011777	0.00742212	0.00806122	0.00600909	0.00907645	0.00949832	0.0106423	0.00759632	0.0124361	0.00484492	0.0102573	0.00905711	0.00432577	0.00978154	0.00811837	0.00946071	0.00828803	0.00808801	0.00885467	0.00872548	0.00709971	0.00793557	0.00763827
GCA-003695505.1	4.69e-05	3.58e-05	0	6.18e-05	8.51e-05	3.52e-05	4.5e-05	0.000127074	7.45e-05	1.95e-05	0	0	0	0	8.65e-05	0	1.81e-05	2.58e-05	4.53e-05	1.41e-05	4.06e-05	0	0	4.27e-05	4.62e-05	0	0	1.23e-05	0	1.75e-05	0	4.2e-05	1.83e-05	1.89e-05	4.73e-05	0	1.52e-05	3.74e-05	9.3e-06	1.23e-05	1.27e-05	2.06e-05	0	1.78e-05	4.2e-05	0	5.78e-05	9.25e-05	0
MED-G136	0.0262137	0.012374	0.0775119	0.00246874	0.000329307	9.54e-05	0.0557245	0.000245722	0.00673663	0.00479363	0.0982093	0.0100928	4.37e-05	0.00691959	0.0172486	0.163823	0.00141782	6.97e-05	0.278663	7.61e-05	0.0724124	0.0312469	0.000587589	0.000192785	0.0296528	0.000679384	0.000111124	0.00607128	0.842651	0.287137	0.122544	0.011248	0.253573	0.103961	0.000980856	0	0.030339	0.0123793	0.000478381	0.121347	0.000206121	0.0903072	0.00152614	0.297056	0.169542	0.262348	0.0127547	0.493907	0.0680171
MED-G137	0.000260791	0	0	0.00326655	4.51e-05	0.000718728	0.000375344	0	0.000276241	0.00598816	0.000315004	0.000691151	0	0.0015795	0.000200539	0.000691026	0.000535681	0	0.00478749	0	0.00316198	0.00760152	9.47e-05	0	0.000741516	0.000549829	0	0.00315246	0.0132554	0.0393586	0.00664399	0.00088178	0.00244142	0.00328687	5.84e-05	0	0.00209174	0.00034672	0	0.0173331	0	0.00129952	0.000895798	0.00264486	0.00163415	0.000850565	0.00192907	0.00328256	0.00251136
GCA-007571325.1	0.000254129	0.00066058	0.000573953	0.000770648	0.000738355	3.82e-05	0.00109727	0.00145607	0.00258418	0.00181383	0.00036835	0.00134699	0	0.000895511	0.000773851	0.00052834	0.00113535	0.000558366	0.00125224	0.00326175	0.00108576	0.000750356	0.00116246	0.000802752	0.00130064	0.000247285	0.00342589	0.00010685	0.000632663	0.00144299	0.00129486	0.000333594	0.00122918	0.00134931	0.000682988	2.85e-05	0.0013552	0.000324349	2.02e-05	0.000828919	0.000962821	0.00165368	0.00142576	0.00127577	0.000887197	0.00108785	0.00200512	0.00111716	0.00183541
GCA-001775255.1	6.04e-05	2.31e-05	0	0	3.13e-05	0	1.45e-05	2.34e-05	0	2.51e-05	1.56e-05	0	0	0	4.18e-05	0	2.33e-05	3.32e-05	7.3e-05	0	0	0	0	0	3.96e-05	2.94e-05	0	0	1.88e-05	0	0	3.6e-05	2.36e-05	0	4.06e-05	3.39e-05	0	3.61e-05	2.4e-05	0	1.63e-05	0	0	2.3e-05	0	1.85e-05	1.24e-05	0	2.73e-05
GCA-008933205.1	0.000186053	0	3.75e-05	0	0	6.99e-05	4.46e-05	0	0	3.86e-05	0	0	0	0	2.15e-05	2.84e-05	0	0	0	5.58e-05	0	0	2.53e-05	0	0	0	0	2.44e-05	2.89e-05	0	0	0	0	0	0	0	0	0	1.85e-05	0	0	0	0	0	0	0	0	2.62e-05	4.2e-05
GCA-003229065.1	6.48e-05	0	2.61e-05	0	1.68e-05	0	1.55e-05	0	0	0	1.68e-05	0	4.45e-05	0	0	0	0	0	3.13e-05	3.88e-05	1.87e-05	0	0	0	2.13e-05	3.15e-05	5.67e-05	0	0	0	0	0	2.53e-05	0	0	3.64e-05	4.21e-05	1.29e-05	1.28e-05	0	0	5.7e-05	0	0	1.45e-05	3.96e-05	0	3.65e-05	5.85e-05
GCA-003252465.1	0.000592212	0.00153939	0.000668758	0.00195205	0.000307255	0	0.00136375	9.17e-05	0.000225827	9.83e-05	6.13e-05	0	0	0	0.000710411	0	0	0	0.000228875	0	0	0	0	0	0.000777166	0.000576263	0	0	0	0.000265476	0.000815534	0	9.24e-05	0.000285852	7.96e-05	6.65e-05	0.000154054	0.000141722	0.000704758	0	6.41e-05	0.000572842	0	0	0.000106025	0.000434586	0.000243366	0	0.000748504
GCA-003232505.1	6.93e-05	0	0	0.000137072	7.19e-05	0	3.33e-05	0.000321981	0.000440484	5.75e-05	0	9.18e-05	4.77e-05	7.63e-05	3.2e-05	0	0.000106772	0.000114211	0.000167411	0.000207843	0.000200079	0.000196772	0.000188712	8.42e-05	9.1e-05	0	0.000606709	0	0.000172544	0	0	0	0	0.000111513	0	0	0	0.000110574	5.5e-05	0	0.000225075	9.14e-05	0.00019839	0	6.2e-05	0	0.000113927	0	0
UBA1144	0	0	0	0.00128241	0	0	0.000150524	9.72e-05	3.99e-05	0.00182277	0	8.32e-05	4.32e-05	0.00134748	8.69e-05	7.67e-05	0.00096671	0.00465327	0.000757865	0.00733901	0.00355053	7.13e-05	0.00287042	7.62e-05	0.000123523	0.00122122	0.00346065	9.89e-05	0.00015622	0.000656364	0.00190111	0	0	0.00060578	4.22e-05	0	0.00387685	2.5e-05	0	0.00141956	0	0.000220722	0.00204768	9.55e-05	0.000196602	0	0.00355863	0.000141464	0.00135963
UBA2774	2.67e-05	0	0	0	0	0	2.57e-05	0	0	2.22e-05	0	3.54e-05	3.68e-05	0	1.23e-05	0	0	0	0	0	0	0	0	0	0	0	0	1.41e-05	3.33e-05	3.99e-05	0	1.6e-05	0	2.15e-05	0	1.5e-05	0	1.07e-05	6.36e-05	0	0	0	0	0	0	0	0	0	2.41e-05
TOBG-EAC113	0.104278	0.0561461	0.110807	0.00302024	0.000638585	0.000770931	0.238952	0.000476498	0.0488904	0.00505077	0.346611	0.0498806	0	0.0190883	0.0880842	0.696467	0.000579378	0.000713643	0.603424	0.000164046	0.220966	0.126731	0.000856441	0.000955377	0.142678	0.00056557	0.000119716	0.0135846	1.76514	0.795237	0.122791	0.0380667	0.44335	0.438425	0.0103372	0.0175095	0.114552	0.062455	0.0688968	0.358769	0.00107328	0.44529	0.00661572	1.33164	0.681576	0.485189	0.0517041	2.06426	0.276437
TOBG-EAC99	0.216851	0.172167	0.00112161	9.17e-05	0.000865726	0	0.0289857	0.00818249	0.00207679	0.000173106	0.0457087	0.000184259	0.129866	0.000459372	0.0127028	0.106071	0	0.00015276	0.000537401	8.34e-05	0.0254497	0.0144885	0.000302889	0.00544829	0.0623166	0.00010148	0	0.000365407	0.095068	0.0555811	0.000143616	0.0043144	0.0370999	0.0540303	0.000794135	0	0.0246873	0.0157231	0.00239943	0.0287864	0.000413935	0.384834	0.000159211	0.239297	0.059654	0.00144558	0.00682855	0.0155562	0.0330158
GCA-002898375.1	0.00718094	0.00490329	0.00519531	0.00430032	0.00888756	0.00168925	0.00802096	0.00199482	0.0044593	0.0015468	0.002412	0.00130747	0.000603182	0.000633819	0.00456505	0.000737416	0.00437015	0.000195716	0.00291296	0.000624663	0.00199387	0.000591388	0.00140299	0.00281378	0.00271558	0.0044539	0.00112765	0.00220395	0.00148408	0.00143342	0.0010757	0.00189705	0.00248032	0.000970166	0.00462224	0.00617176	0.00215675	0.00708375	0.00110898	0.000692128	0.00504373	0.00272347	0.000423653	0.00356491	0.000748308	0.001542	0.00177959	0.000602437	0.000791806
TARA-ION-00011	0.000277232	0.000105975	0	0.000137072	3.6e-05	0	6.65e-05	0.114679	0.0453258	5.75e-05	0.000717565	9.18e-05	0.000714979	0.000457932	6.4e-05	0.000211901	0	7.61e-05	0.000267858	0.000498824	0.000200079	0	7.55e-05	0.00105256	9.1e-05	0	0	0	0.000258817	0	0	0	0.000162209	0.000223027	0.0788386	0	4.51e-05	0	2.75e-05	0	0.000112538	0.000304732	0.000317424	0.000263588	0.00167513	8.48e-05	0	0.00945291	0.000375425
TARA-IOS-00024	0.000148218	0.000226633	0.000239109	4.89e-05	0.000153799	0	0	0.000918095	0.00178979	0.000123012	0.000191818	0.000540114	0.00107031	0.000204023	6.84e-05	0.000181264	0	0.000162831	0	0	0.000128363	0	8.07e-05	4.5e-05	0	0.000180284	0.000259495	3.89e-05	0	0	0.000306167	0	0.000231261	0.000178857	0.00129462	0	0.000289173	0.000206909	0.000176386	0	0.000641778	0.000553931	4.24e-05	0.000225478	0.00424573	0.00018128	0.000121819	0.000877119	0
TOBG-NP136	6.3e-05	0	0.000101712	0.0106405	0	0	0.00369025	0	4.01e-05	0.00863392	0.000652766	0.000501281	4.34e-05	0.0179129	0.000901779	0.000809616	4.86e-05	0.00464075	0.00417284	0.0204956	0.0193295	0.00128882	0.0121543	0	0.00049644	0.00110432	0.0055744	0.000331367	0.00274685	0.0100336	0.0090298	0.000225721	0.000836177	0.0186148	0.000169449	7.08e-05	0.0412899	2.51e-05	0.000100042	0.00686618	3.41e-05	0.00105341	0.00519767	0.00206215	8.47e-05	3.86e-05	0.0315581	0.000319808	0.0156531
TARA-PON-00040	0.00285665	0.00184273	0.00208818	5.89e-05	0.0120421	0	0.000728068	0.00760316	0.00567353	0.000222265	0.000277272	0.000887194	0.00343806	0	0.000411875	0.00201971	0.000137525	9.81e-05	0.0124203	0.000107083	0.0028863	0.000405514	9.72e-05	0.0122015	0.00128865	4.34e-05	0.000468873	0	0.00216685	0.00093375	0.000983471	0	0.00557143	0.00172358	0	0.00571474	0.00011611	0.00619532	0.000531177	9.39e-05	0.0102432	0.00682953	0	0.00536422	0.0594539	0.237909	7.34e-05	0.00623871	0.00475496
TARA-RED-00009	0.056129	0.0379501	0.000632803	0	0.065902	0	0.00249776	0.470873	0.144458	0	0.00121836	0.0149793	0.115609	0.00070684	0.00190853	0.00143915	0	0.000509284	0.00451352	0.00265208	0.00415892	0.000566956	0.000349543	0.634101	0.0190464	0	0.00262216	0.000112451	0.000710215	0.000905852	0.000491075	0.000212776	0.0110722	0.00315565	0.00460026	0.0132564	0.00194803	0.00787953	0.0108922	0.000637862	0.091949	0.0199436	0.00024498	0.00786598	1.24941	0.0143055	0.00187575	0.140645	0.007147
TARA-RED-00089	0	0	0	0.000457863	0	0	0.00833006	0	0.131319	0	0.000179767	0.0883515	0	0.660803	0.000160221	0.00318517	0	0.0011445	0.0147631	0.00166623	0.0236587	0	0.0315809	0	0.0478506	0	0.0106396	0	0.000864529	0.00570796	0.00143466	0	0.00108366	0.0421844	0.0501648	0	0.0341015	0	0	0.00584625	0	0.0143524	0.141152	0.000792421	0.1646	0	0.0244029	0.758404	0.049848
TOBG-SAT1607	0.0871015	0.0435056	0.082944	0.00298354	0.00146273	0.000780704	0.18555	0.00315948	0.0357416	0.0051107	0.283325	0.0373587	0.00096946	0.0189136	0.0631558	0.569988	0.00611487	0.000611298	0.541032	0.00044498	0.196787	0.0991263	0.00149488	0.00347034	0.111821	0.00476481	0.00155871	0.0159092	1.61699	0.686515	0.135784	0.0335115	0.416909	0.353877	0.00702871	0.000166649	0.0966437	0.0367822	0.000912349	0.307613	0.00208811	0.336776	0.00518184	1.08819	0.582316	0.45729	0.0389343	1.76732	0.227465
SBR1093	0.000674774	0.000286601	0.000443487	0.000313034	0.0011151	0.000356902	0.000371683	0.00148998	0.000603567	0.000850399	0.000388118	0.000645773	5.16e-05	0.00035777	0.000818675	0.000504299	0.000423509	0.000631475	0.000796838	0.000929327	0.000577167	0.000354767	0.000421893	0.000607264	0.000590341	0.000462053	0.00109386	0.000315236	0.00060662	0.0010643	0.000585071	0.000208767	0.00115031	0.000643365	0.000436582	0.000168407	0.000568849	0.0011164	0.000198274	0.000289256	0.00151497	0.00082412	0.000429222	0.00112155	0.000917231	0.00106982	0.000883235	0.000690172	0.000586619
TOBG-SP357	0.000319806	0.000537899	0.000412734	0.00134931	0	4.81e-05	0.000306855	9.9e-05	0.00373983	0.00185793	0.00086087	0.0664482	0	0.00140868	0.000177063	0.00129066	0.00147803	0	0.00145227	0.000191809	0.000701645	0.00065373	6.97e-05	0.000116563	0.000251811	0.000840222	0.000279952	0.000806785	0.00417988	0.00243715	0.000308283	0.000305314	0.00189614	0.00097765	0.0756359	3.59e-05	0.000332768	0.000255108	7.61e-05	0.00111044	0	0.00036559	0.001721	0.00296769	0.00214708	0.00148634	0.000262845	0.00450602	0.000519694
TOBG-SP78	0.00475267	0.0032595	0.00067651	9.22e-05	0.14425	0.000105065	0.000335309	0.0279779	0.0134148	0	0.00050653	0.00222275	0.00980568	0.000808136	0	0.00106844	5.38e-05	0	0.00969042	8.38e-05	0.000766708	0.000158744	0.000152242	0.0287436	0.00210957	0.00020403	0.000611824	0	0.00139199	0.000574405	0.000384994	4.17e-05	0.00261722	0.00067472	0.00239496	0.000353229	0.000545438	0.000613282	0.000415874	0.000294161	0.0559865	0.00537777	0.000440138	0.00164802	0.131198	0.0239778	0.00106271	0.0131566	0.00182985
GCA-003232385.1	0.00517175	0.00467883	0.0047278	0.00178995	0.00543357	0.0024943	0.00318415	0.0096772	0.006519	0.00547258	0.00354733	0.00451164	0.000444597	0.00232551	0.00542848	0.0019238	0.00451483	0.00390611	0.00655842	0.00586766	0.00460337	0.00278978	0.0036847	0.00479105	0.00557095	0.00312433	0.0106013	0.00228775	0.00528422	0.00846854	0.00501509	0.000668606	0.00897714	0.00533938	0.00451731	0.00193612	0.00420419	0.00929956	0.00251313	0.00204063	0.0104969	0.00710596	0.00520602	0.00747419	0.00462955	0.0060618	0.00449856	0.00410497	0.00828753
TOBG-IN994	0.26575	0.207055	0.00991127	0.000123987	0.377758	0	0.0143164	0.476134	0.276792	0.00062436	0.016616	0.0211006	0.114212	0.000207108	0.0189457	0.0197423	0.000289739	0.000585413	0.00460347	0.00127841	0.00749251	0.00355974	0.000409673	0.350898	0.0515427	0.000244013	0.00225004	6.59e-05	0.0137734	0.00571434	0.00237415	0.000972576	0.0300295	0.00988505	0.0146584	0.460612	0.00175312	0.0563351	0.34535	0.00260557	0.473208	0.0460045	0.000358902	0.0368129	1.05627	0.04382	0.00175187	0.187899	0.0146588
TOBG-NAT509	0	0	0.000623309	0.0190187	0	0.00358171	6.18e-05	4.99e-05	0.00012278	0.0317994	0.000566702	8.53e-05	0	3.55e-05	0	0.00129943	0.000297615	0	0.000217765	7.72e-05	0.0162103	0.0495458	3.51e-05	0	8.45e-05	0.000657947	0	0.0345552	0.0561505	0.250183	0.0115283	0.0141399	0.00788729	0.00119151	8.65e-05	0	8.38e-05	5.14e-05	2.55e-05	0.14395	6.97e-05	0.000113254	0	0.000195925	5.76e-05	0.00015752	0	0.000399225	0.00459276
TOBG-NAT510	0	9.99e-05	0.00716856	0.400857	0	0.0175838	0.000971868	0.000354179	0.000249188	0.561053	0.00426233	0.000606147	0	0.000359804	0.000331651	0.00731241	0.0522987	7.18e-05	0.00198885	7.84e-05	0.0256935	0.233245	0.000213514	0.000158786	0.000428781	0.0413002	0.000343224	0.396097	0.357215	1.21408	0.0161532	0.0648818	0.121179	0.00420565	0.000790315	3.67e-05	0.000934947	0	2.59e-05	0.480654	7.07e-05	0.000775761	0.000149643	0.00313143	0.00125767	0.000879162	0.000671356	0.00335149	0.00182886
TOBG-NAT53	0.309981	0.250195	0.00103986	0	0	0	0.032965	0.00379305	0.000819327	0.000106993	0.0529881	8.54e-05	0.162558	0	0.0172789	0.13003	0	0	0.000124558	0	0.0330848	0.0154089	3.51e-05	0.00481624	0.0966435	0	0	0.000440406	0.11225	0.0650626	0.000355063	0.00457686	0.0323341	0.0714048	0.000476399	0.000325767	0.0350865	0.0198989	0.00373314	0.0330636	0.000209326	0.549446	0	0.273483	0.0916863	0.00153731	0.00916515	0.0244854	0.0448084
[truncated: 78 more columns]

## Sheet: bGT GA03
Genome Abrrev.	GA03_S0075_SRR5788107_134.2	GA03_S0240_SRR5788341_101	GA03_S0098_SRR5788411_48.1	GA03_S0111_SRR5788081_233.6	GA03_S0242_SRR5788339_185	GA03_S0058_SRR5788005_65.2	GA03_S0248_SRR5788175_136.5	GA03_S0103_SRR5788426_234.5	GA03_S0084_SRR5788312_89.1	GA03_S0128_SRR5788321_236.7	GA03_S0114_SRR5788089_30.2	GA03_S0089_SRR5788251_414.2	GA03_S0069_SRR5788069_186.5	GA03_S0104_SRR5788425_285.9	GA03_S0106_SRR5788088_69.4	GA03_S0243_SRR5788344_2	GA03_S0087_SRR5788249_233.3	GA03_S0138_SRR5788451_50	GA03_S0074_SRR5788062_99.7	GA03_S0072_SRR5788068_39.9	GA03_S0123_SRR5788219_65.6	GA03_S0236_SRR5788337_349	GA03_S0126_SRR5788226_135.2	GA03_S0119_SRR5788222_185.8	GA03_S0235_SRR5788338_201.1	GA03_S0093_SRR5788025_110.7	GA03_S0249_SRR5788168_185.4	GA03_S0245_SRR5788172_50.4	GA03_S0100_SRR5788409_89.3	GA03_S0095_SRR5788414_185.7	GA03_S0108_SRR5788086_113.8	GA03_S0131_SRR5788316_64.6	GA03_S0234_SRR5788464_151.8	GA03_S0144_SRR5788453_283.3	GA03_S0099_SRR5788410_71.6	GA03_S0060_SRR5788011_113.9	GA03_S0137_SRR5788452_284.7	GA03_S0080_SRR5788215_499.6	GA03_S0105_SRR5788087_40.1	GA03_S0077_SRR5788214_234.1	GA03_S0247_SRR5788174_91.6	GA03_S0118_SRR5788223_135.4	GA03_S0120_SRR5788217_285.9	GA03_S0049_SRR5788141_31.3	GA03_S0088_SRR5788250_281.4	GA03_S0110_SRR5788084_183.8	GA03_S0117_SRR5788220_109.9	GA03_S0109_SRR5788083_133.7	GA03_S0233_SRR5788463_72.9
TARA-ANE-00014	0.000211315	0.000362254	0.00705756	0.000118516	7.9e-05	0.00141967	0.0034407	0	0.0238279	0.00056132	0.0297471	9.6e-05	0.000172439	3.59e-05	0.00417268	0	0.000162662	0.00170795	0.000144963	0.00309664	0.0523035	0.000292665	0.0319354	8.95e-05	0.00238212	0.00205384	0.000832878	0.00171161	0.000626627	0.00012758	0.00309782	0.0328223	0.0229561	0	0.0179827	0.000275407	4.14e-05	0	0.00232681	6.02e-05	0.0087813	4.06e-05	5.94e-05	0.0281513	0.000147091	0.000412943	8.55e-05	0.00107674	0.0135049
GCA-004356535.1	0.00258653	0.0026319	0.00280713	0.00132623	0.00166274	0.00323781	0.00296236	0.00102984	0.0024754	0.00103127	0.00149965	0.0017077	0.00210821	0.00181449	0.00364444	0.00299228	0.00138555	0.00425854	0.00815331	0.00521104	0.0039384	0.00117314	0.00118949	0.00159286	0.0013641	0.00254899	0.00144835	0.00588743	0.00170725	0.00198168	0.00175915	0.00369455	0.00282081	0.00197183	0.00214534	0.00263724	0.00134777	0.00325464	0.00257536	0.00122155	0.00246826	0.00134397	0.00177112	0.00385845	0.00216682	0.00130353	0.00141325	0.00187545	0.00327997
GCA-001443445.1	0.000529913	0.000368635	0.000485887	0.000391961	0.000346734	0.000242854	0.000147942	0.000316746	0.000307797	0.000547407	0.000403924	0.000348042	0.000710679	0.00077989	0.000146084	0.000613553	0.000682798	0.000217254	0.000649996	0.000423627	0.000143592	0.000255275	0.000237263	0.000734706	0.000281367	8.44e-05	0.000261743	0.000211835	0.000448358	0.000819533	0.000295536	0.0002931	0.000208575	0.000938589	0.000274493	0.000128452	0.000426374	0.00103608	0.000106021	0.000470907	0.00013077	0.000310171	0.000385394	0.000211963	0.000864416	0.000567293	0.000154926	0.000234795	0.000247551
GCA-003696425.1	0.000719699	0.00057576	0.00031223	0.000627889	0.000489753	0.000264542	0.000400516	0.000615647	0.000320493	0.000277558	0.000324865	0.000427248	0.0010634	0.000729427	0.000462413	0.000961333	0.000568769	0.000284384	0.00118657	0.000742906	0.000159482	0.000279094	0.000359345	0.000298888	0.000288465	0.000411808	0.000264752	0.000352917	0.000298785	0.000993588	0.000295417	0.000358089	0.000173743	0.000799216	0.00041375	0.000262636	0.00042094	0.00117987	0.000397417	0.000602748	0.00038126	0.000697603	0.000660948	0.000457464	0.000916435	0.000472554	0.000475459	0.000570452	0.000262448
GCA-003695355.1	0.0001462	0.000129955	0.000685162	0.00036139	0.000170066	0.000342455	0.00135601	0.000361575	0.00162762	0.000302053	0.000844554	0.000284138	7.42e-05	0.00015435	0.00191577	0.000164798	0.00017506	0.00144425	0.00011701	0.00270387	0.00209232	0.000652444	0.000456233	0.000650529	0.000213641	0.000833146	0.000316363	0.00365925	0.000252896	8.01e-05	0.00219484	0.00154302	0.00238235	0.00152941	0.000165887	0.000510465	0.000111341	0.000110962	0.00338249	0.000129568	0.00278909	0.000262428	6.39e-05	0.00297536	3.17e-05	0.000177768	0.000356443	0.000827725	0.002031
GCA-003694225.1	8.65e-05	1.73e-05	0	0	0	0	5.56e-05	0	1.93e-05	0	0.000104632	2.75e-05	3.95e-05	0.000164453	6.58e-05	4.39e-05	0.000139889	2.33e-05	0	0	0	0.000119853	6.48e-05	5.13e-05	0.000195107	3.62e-05	0	7.96e-05	0	8.53e-05	0	5.87e-05	0	0	3.93e-05	8.77e-05	0	1.97e-05	5.97e-05	3.45e-05	9.82e-05	0	6.81e-05	1.45e-05	3.37e-05	0	1.23e-05	0.000117587	0
GCA-003694065.1	0.000929232	0.00121016	0.000781264	0.0012019	0.000664579	0.000700878	0.000901957	0.00106104	0.000745803	0.000625058	0.000587886	0.000446716	0.00128378	0.00118066	0.000685098	0.00132909	0.00113531	0.000654985	0.00158253	0.00121294	0.000763198	0.000553693	0.000647392	0.000657065	0.000649619	0.000712504	0.000438396	0.000811321	0.00053268	0.000745849	0.000609835	0.00113631	0.000723842	0.000821659	0.00041684	0.000383349	0.00077021	0.00163606	0.00105657	0.000818737	0.000827928	0.00088732	0.000893068	0.000849465	0.00075813	0.000812919	0.000604196	0.000697381	0.000569921
GCA-003696525.1	0.00882365	0.0118278	0.00429235	0.0117589	0.00840427	0.0053093	0.0107715	0.0114941	0.00879186	0.00916141	0.0114841	0.00429074	0.00885768	0.0120076	0.0109954	0.0127976	0.00357433	0.00810585	0.00864925	0.00896541	0.0115852	0.00900656	0.00847108	0.0109927	0.0101225	0.00551693	0.0105394	0.0102823	0.00441091	0.00374426	0.0111376	0.00994731	0.00799608	0.0126374	0.00412312	0.0115884	0.00828569	0.00777216	0.0113822	0.00972106	0.00999342	0.0112734	0.00938133	0.0127509	0.00390054	0.00978149	0.0105812	0.0129244	0.0103847
GCA-003695505.1	2.02e-05	6.06e-05	1.22e-05	2.64e-05	0	1.64e-05	4.86e-05	2.64e-05	2.25e-05	4.17e-05	1.22e-05	0	5.77e-05	9.59e-05	2.56e-05	2.56e-05	2.72e-05	0	9.69e-05	0.000117226	4.19e-05	1.4e-05	0	7.49e-05	0	0	6.55e-05	6.19e-05	0	4.27e-05	8.63e-05	3.42e-05	1.83e-05	0	0	1.02e-05	4.15e-05	2.3e-05	3.48e-05	0	0	2.72e-05	2.98e-05	5.91e-05	2.95e-05	0	1.43e-05	0	9.86e-05
MED-G136	0.0341599	0.000327935	0.0114606	0.00121593	0	0.00886325	0.0190833	0	0.21893	0.0221889	0.0117628	0.010125	0.00908517	6.49e-05	0.107153	6.93e-05	0.0238547	0.00625819	0.0820516	0.00423136	0.0265318	0.00185457	0.103308	0.000526925	0.00667472	0.0723682	0.00510041	0.00138195	0.0279022	0.0107986	0.16125	0.0200712	0.0204844	9.9e-05	0.0463567	0.0709165	0.00172324	0.000248896	0.00138329	0.000326959	0.0371101	0.00154518	0.000752912	0.0429234	0.0171772	0.0104296	0.00317231	0.148206	0.00384383
MED-G137	0.0023954	0.000748563	0.000180418	0.000489803	0	0	0.00276384	0	0.00125005	0.00340242	0.00524942	0.00136886	0.00132554	4.45e-05	0.00137643	4.75e-05	0.00156298	0	0.00233651	0.000289762	0	0.00114041	0.0023827	0.00177643	0.00393794	0.00148869	0.00255122	0.000114709	0.00242787	0.00197724	0.00243251	0.000126972	0	6.78e-05	0.00195353	0.000910563	0.00646471	0	0	0.0002239	0.00175261	0.0142597	0.0015836	0.00037564	0.00175075	0.00174075	0.00606679	0.00311498	0.000146236
GCA-007571325.1	0.00242904	0.00210079	0.000870257	0.00277784	0.00189007	0.00106461	0.0014403	0.00252139	0.00177845	0.00293874	0.00209023	0.00142669	0.00340004	0.00327488	0.00185928	0.0038018	0.00212245	0.00132653	0.00359915	0.0014824	0.00236401	0.0023337	0.00225355	0.00253166	0.00189127	0.00128269	0.0025926	0.00140842	0.00136273	0.00181883	0.00183392	0.00155898	0.0018622	0.0037244	0.00119184	0.00106477	0.00284981	0.00331348	0.00171189	0.00237818	0.00223572	0.00247466	0.00318679	0.00129946	0.00213254	0.001826	0.00236989	0.00193275	0.00145351
GCA-001775255.1	1.3e-05	3.9e-05	3.13e-05	0	0	0	2.09e-05	1.7e-05	0	2.69e-05	1.57e-05	0	0	4.63e-05	1.65e-05	0	0	0	1.56e-05	0	0	3.6e-05	2.43e-05	0	0	0	0	0	0	9.16e-06	0	2.21e-05	0	4.71e-05	0	3.95e-05	0	1.48e-05	0	2.59e-05	1.85e-05	0	3.84e-05	0	1.27e-05	0	1.84e-05	0	2.54e-05
GCA-008933205.1	2e-05	0	0	0	0	0	0	0	0	0	2.42e-05	0	0	2.38e-05	2.54e-05	0	0	8.09e-05	0	0	0	0	0	2.97e-05	0	0	0	0	0	0	0	0	0	0	0	0	0	0	4.61e-05	2e-05	2.84e-05	0	0	0	1.95e-05	0	0	0	0
GCA-003229065.1	2.79e-05	2.79e-05	1.68e-05	3.65e-05	3.65e-05	0	0	1.83e-05	0	0	0.000151737	0	7.97e-05	1.66e-05	0.000123779	5.3e-05	1.88e-05	0	1.67e-05	0	1.93e-05	0	5.22e-05	8.27e-05	5.24e-05	2.92e-05	0	0	1.81e-05	1.96e-05	2.38e-05	0	5.05e-05	0	0	7.07e-05	0	7.94e-05	1.6e-05	0	0	0	1.37e-05	4.66e-05	2.72e-05	1.91e-05	9.87e-05	9.47e-05	2.72e-05
GCA-003252465.1	0	0	0.000307274	0	6.67e-05	0.000165395	0	0.00020031	0.000170319	0	0.000493264	0	0	6.06e-05	6.47e-05	0	6.87e-05	0.000412173	0.000122442	0	0.000141256	0.000211884	9.55e-05	0	9.58e-05	0	0	7.81e-05	0	0	0.000348873	0.000172999	9.23e-05	9.23e-05	0.000115726	0.000103387	0.000139812	0	0.000234666	0	0.000289446	0	0	0.000682412	0	0.000209274	0	0.000259847	9.96e-05
GCA-003232505.1	0.000328249	0.000387931	7.19e-05	0.000117153	0.000390511	9.68e-05	0.000287421	0.000195356	0.000132886	0.000123304	0.00025256	0.000237254	0.000306822	0.000106327	0.000151366	0.000454097	0	8.04e-05	0.000358243	0	8.27e-05	0.00033063	0	0.000309819	0.000112131	6.25e-05	9.69e-05	9.15e-05	7.74e-05	4.2e-05	0.000102074	0	0	0.000162087	3.39e-05	0	8.18e-05	0.000169864	0.000205976	0.000178512	0	0.00064277	0.000205536	9.98e-05	0.000203561	0.000244918	0.000168976	0	5.83e-05
UBA1144	0.00264773	0.00224247	6.51e-05	0.00622276	0.00342959	0	0.000520458	0.0107186	0.00018047	0.00507955	9.8e-05	0.00601462	0.00731526	0.0102044	0.000102784	0.00719489	0.00393065	0	6.49e-05	0	7.48e-05	0.00273157	0.00177055	0.013785	0.00243653	2.83e-05	0.00219239	4.14e-05	0.000490719	0.00304486	4.62e-05	0	0.000146753	0.0110554	0.00036787	0.000246485	0.0090739	0.0137184	3.11e-05	0.00786567	0.000306698	0.0101843	0.0144885	0.000248561	0.0053711	0.00491539	0.00843357	0.000275334	5.28e-05
UBA2774	0	1.15e-05	1.39e-05	1.51e-05	0	0	0.000110867	0	1.28e-05	0	2.78e-05	0	1.32e-05	0	0	0	0	0	0	0	1.59e-05	1.59e-05	0	3.41e-05	6.49e-05	1.2e-05	0	0	0	0	0	3.9e-05	0	0	0	2.33e-05	0	0	1.32e-05	0	0	0	0	0	0	0	8.15e-06	0	2.25e-05
TOBG-EAC113	0.144172	0.000529936	0.058505	0.000577917	0	0.0506551	0.0743896	0.00030838	1.06975	0.0751198	0.0810174	0.0277144	0.0219633	0.00080425	0.561956	0.000410677	0.0558799	0.0377953	0.389422	0.0368101	0.129583	0.00350664	0.419275	0.002751	0.0178664	0.388432	0.0107029	0.0071733	0.118825	0.0345482	0.817932	0.0974287	0.101013	0.00021322	0.234606	0.419243	0.00899987	0.000737385	0.0204232	0.000469652	0.160544	0.01411	0.00199885	0.234609	0.0415437	0.0319362	0.0146915	0.72832	0.0517054
TOBG-EAC99	0.000838171	0.00119739	0.0342343	0.000783479	7.83e-05	0.00563104	0.00341185	0	0.442034	0.00599905	0.873021	0.0003808	0.00345406	7.11e-05	0.0368216	7.59e-05	0.00201622	0.00701644	0.000610928	0.0086906	0.790079	0	0.372388	0.00235315	0.00101235	0.014131	0.00131171	0.00614681	0.00201946	0.000484955	0.026469	0.590568	0.0114902	0	0.0364111	0.000910325	0.0015183	0.000136319	0.0255525	0.000149228	0.00722099	0.00189407	0.00382911	0.587797	0.000875148	0.0010237	0.00266975	0.00910098	0.0114619
GCA-002898375.1	0.00116827	0.000944055	0.000824815	0.000833919	0.00100379	0.00162661	0.00198908	0.000849798	0.00181298	0.000536372	0.00198325	0.000675526	0.00115942	0.00107922	0.00311263	0.00103256	0.00100148	0.00302033	0.00143085	0.00269509	0.00245155	0.00156899	0.00121524	0.0019253	0.00150765	0.00108695	0.00130232	0.00688975	0.000382741	0.000498721	0.00240175	0.00240197	0.00166655	0.00202977	0.000602539	0.00241635	0.000792654	0.00120912	0.00305453	0.00274137	0.00244474	0.000699012	0.00087086	0.00510258	0.000988989	0.00106539	0.000860339	0.00160346	0.0021209
TARA-ION-00011	0	0	0.000395571	7.81e-05	7.81e-05	0.00101622	0	7.81e-05	0.000797313	0	0.000901999	0	0.000102274	0	0.000378414	7.57e-05	0	0.00116574	7.16e-05	0.00190594	0.00462882	0	0.00245842	0	0	0.000374812	9.69e-05	0.00045728	0.000116142	4.2e-05	0	0.00379622	0.000108058	0	6.77e-05	9.07e-05	8.18e-05	0	0.000308964	0.000119008	0	0	0	0.0031197	0	0	6.34e-05	0.000152052	0.000116591
TARA-IOS-00024	0.000446712	6.38e-05	0.000653687	0.000208782	8.35e-05	0.00227672	5.12e-05	0.000125333	0.000994637	6.59e-05	0.000270055	0	0.000510342	0	0.00084972	4.05e-05	8.6e-05	0.000945618	0.000306448	0.00395242	0.00176767	0.000176767	0.000537693	9.47e-05	0	0.00100194	0.000103569	0.000586748	0.000124188	0.000247224	0.000109145	0.00254376	0.000173316	5.78e-05	0.000181023	0.000258756	0	0.00029061	0.000513904	0.000127252	4.53e-05	0	0.000125585	0.0013877	0.000621893	8.73e-05	4.52e-05	5.42e-05	0
TOBG-NP136	0.0117814	0.00567353	0	0.0392192	0.0106929	0	0.00108944	0.0194064	9.07e-05	0.0612443	0.00101748	0.0462737	0.0648477	0.0135416	0.000103273	0.037488	0.0412486	0	0.000260714	0	0.00011279	0.0106398	0.0232282	0.010871	0.00918043	0.000142069	0.00687278	0	0.00158481	0.0274384	9.29e-05	0.000460454	0.00014745	0.0186279	0.000862442	0.000137587	0.0177503	0.00679909	6.25e-05	0.0183232	0.000385195	0.0101596	0.0119931	0.000136223	0.0452365	0.0390273	0.00979946	0.000922142	0
TARA-PON-00040	0.00134525	0.000115307	0.0137566	0.000100597	0.000100597	0.156321	0.00185102	0	0.0310654	0	0.00343891	0	0.000131731	9.13e-05	0.00633628	0.000146222	0.000103552	0.104018	0.0225637	0.327244	0.0275211	0.000425859	0.00266273	0.000171023	7.22e-05	0.0175807	0	0.018612	0.000398916	0.000324873	0.00243225	0.0182545	0.0521234	0.000139181	0.00344529	0.030273	0.000105377	0.000131273	0.0062788	0	0.00354503	0	0	0.0259096	7.49e-05	0.000105153	2.72e-05	0.00267657	0.0458025
TARA-RED-00009	0.000522022	0.00104404	0.376341	0.000321479	0.000321479	0.716866	0.00842932	0.000120617	0.446639	0.000888187	0.18315	0.00029297	0.00301697	0.000838841	0.0820078	0.00023364	0.00049638	0.984529	0.0120915	1.42733	1.15959	0.000255172	0.15633	0.000546538	0.000230772	0.122233	0.000797371	0.373809	0.000995949	0.000930052	0.029778	0.933688	0.0185696	0.000444781	0.0634475	0.0416794	0.00063141	0.000314632	0.0700868	0.000459236	0.00509799	0	0.000513651	1.008	0.000329168	0.00130215	0.000260823	0.00672807	0.030234
TARA-RED-00089	0.148021	0.00687777	0.00414418	0.00567427	0	0	0.165373	0.00078306	0.0193088	0.0435557	0.0139199	0.0187823	0.0276718	0.00301891	0.00644652	0	0.0213495	0.000402822	0.0299759	0	0.0840731	0.00310615	0.505591	0.00532231	0.00927015	0.0139284	0.0230523	0	0.111536	0.0188513	0.034522	0.0705039	0.00108284	0	0.0980578	0.0189452	0.00430417	0.000680879	0.000688025	0.00223607	0.157422	0.00563602	0.00147119	0.0190075	0.0375919	0.0210662	0.00730236	0.0510442	0
TOBG-SAT1607	0.111579	0.00114997	0.0470796	0.00321884	0.000627046	0.0447564	0.0595352	0.000501894	0.827468	0.0666566	0.0575861	0.0269719	0.023283	0.00140378	0.416464	0.00137728	0.0512496	0.0264209	0.297165	0.0283162	0.0998524	0.0030084	0.341039	0.00307962	0.0156042	0.282529	0.00839848	0.0065104	0.0945296	0.0272476	0.639484	0.0749353	0.0565062	0.00115673	0.169084	0.301399	0.00731277	0.00258205	0.00624725	0.00178352	0.121295	0.00898786	0.00226307	0.18079	0.038974	0.0259119	0.0122097	0.552107	0.0169738
SBR1093	0.000946901	0.00137731	0.000596487	0.000887126	0.00118283	0.000942263	0.000967312	0.00128206	0.00109011	0.000755853	0.000715549	0.000581745	0.00175789	0.00115021	0.000941516	0.00144639	0.00073924	0.000913179	0.00215727	0.00162443	0.000760035	0.000760035	0.000463385	0.000829897	0.00062671	0.00102491	0.000646136	0.00105529	0.000739869	0.000788232	0.000717727	0.000876076	0.001091	0.000974111	0.000744761	0.000687168	0.000634265	0.00162927	0.00212914	0.000901169	0.000778691	0.000898128	0.00096348	0.000791947	0.00105908	0.00110393	0.00087588	0.00104174	0.000756746
TOBG-SP357	0.00118417	0.00302926	0.00228989	0.000144154	0.000396424	0.000223291	0.00932788	7.21e-05	0.00110371	0.000170687	0.000199779	0.000306531	0.000534843	0.000130833	0.000873054	0.000733365	7.42e-05	0.000111291	0.00105794	5.33e-05	0.000495826	0.00240285	0.00165001	4.08e-05	0.00858886	0.000720618	0.00147489	0	0.0167919	0.000271563	0.00136589	0.000560537	0.00438776	4.99e-05	0.0477455	0.000893294	3.78e-05	3.14e-05	0	0.000109827	0.0180925	0.000148296	5.42e-05	0.000552773	0.000375714	0.000263694	0.000311881	0.000748385	0.000537984
TOBG-SP78	0.00132406	9.03e-05	0.0166453	0.000826987	7.88e-05	0.0860819	0.00246367	0.000236403	0.0246236	0.000994748	0.0110971	0.000861313	0.00158142	0.000142965	0.00667808	0.000305284	0.000486442	0.0453202	0.00545507	0.136928	0.0636827	8.34e-05	0.0131282	0.000267798	0.00028269	0.0150244	0.000341865	0.0247629	0.000624646	0.000699471	0.00288216	0.0508387	0.00779129	5.45e-05	0.00327788	0.00649736	8.25e-05	0.000411111	0.00636985	0.000150014	0.00157991	0	0.000118439	0.0492034	0.000909084	0.000987931	0.0001065	0.00230001	0.009112
GCA-003232385.1	0.0100759	0.0109295	0.00601531	0.00801348	0.0117774	0.00668026	0.00914491	0.00573379	0.00846984	0.00651733	0.00684288	0.00616684	0.0103028	0.00857326	0.006824	0.0172012	0.00922367	0.00544922	0.0193585	0.0132883	0.00657909	0.00650199	0.0052463	0.00704569	0.0080534	0.00611809	0.00650487	0.00654008	0.00558508	0.00803819	0.00783888	0.0071133	0.00772731	0.00947436	0.00545317	0.00583104	0.00791088	0.0180622	0.0106309	0.00949088	0.00697755	0.00779406	0.00942135	0.008784	0.00942123	0.00855407	0.00682987	0.00860415	0.00793878
TOBG-IN994	0.000863748	0.000971717	0.395834	0.00010597	0.000211939	0.820501	0.00727953	0.000141365	0.227508	0.000836498	0.12816	0.000686735	0.00151101	6.41e-05	0.0718809	0.000718809	0.000254524	0.573406	0.0241737	1.10691	0.640714	0.00011215	0.086877	0.000320277	0.000659271	0.0951829	0.000481871	0.333465	0.00171589	0.000304198	0.0230362	0.48751	0.0776565	0.000342099	0.057946	0.0359528	0.000740027	0.000430215	0.541736	0.000269118	0.0127542	0.000872114	0.000690542	0.537693	0.000236737	0.00151384	0.000305691	0.00696854	0.126237
TOBG-NAT509	0.000110904	0.000637696	0	0	0	4.5e-05	0.00244796	7.26e-05	0	0.00332239	0.0172307	0.00110219	0	0	7.03e-05	0	0.00112047	0.000112047	0.000199712	0.000107325	0.000191998	0.00153599	0.00103826	0.0098284	0.00609474	5.8e-05	0.00278983	4.25e-05	0.00122299	0	4.74e-05	0.000752462	0.000752997	0	0.00179319	5.62e-05	0.0323061	0	0	2.76e-05	0.000472106	0.0756969	0.00924836	2.32e-05	0.000486344	0.000189633	0.0397015	0	5.42e-05
TOBG-NAT510	0.000618984	0.000281356	0.000440779	0.000368196	0.000368196	0	0.000451662	0	0.00140954	0.00796368	0.0293237	0.000313175	0.000385719	0.000133668	0.000499507	0.000499507	0.000682217	0	0.000911984	0	0.00054554	0.000389671	0.00168577	0.00905557	0.000264308	0.000824585	4.57e-05	0.000129345	0.000328516	0.000396356	0.00149173	0.00124082	5.09e-05	0	0.000670411	0.000484849	0.0295438	6.41e-05	0.000194206	2.81e-05	0.000678701	0.0846184	0.00661659	0.000517692	0.000548368	0.000307897	0.0436339	0.00152921	0
TOBG-NAT53	2.78e-05	0.00077708	0.0317057	3.63e-05	7.26e-05	0.0113413	0.00271765	0	0.540324	0.00418569	0.994045	0.000176522	0.00253648	6.59e-05	0.0547965	0	0.00145803	0.00893508	0.000199906	0.0187463	1.09826	0.000115311	0.519896	0.00242861	0.000104285	0.020247	0.000675615	0.00514593	0.000792113	0.000273675	0.0362164	0.774847	0.0154263	0	0.0309547	0.00174421	0.00152177	0.000189574	0.0378019	0	0.00693096	0.0016813	0.00333155	0.755226	0.000676134	0.000797233	0.0035163	0.0149426	0.0149638
[truncated: 65 more columns]

## Sheet: bGT GA10
Genome Abrrev.	GA10_S0482_SRR5788205_101.9	GA10_S0491_SRR5788075_40.7	GA10_S0478_SRR5788309_21.4	GA10_S0468_SRR5788439_52.1	GA10_S0480_SRR5788311_61.4	GA10_S0460_SRR5788035_21.1	GA10_S0455_SRR5788028_51.1	GA10_S0474_SRR5788305_66.3	GA10_S0495_SRR5788079_6.1	GA10_S0500_SRR5788072_121.1	GA10_S0466_SRR5788441_21.4	GA10_S0481_SRR5788206_76.2	GA10_S0499_SRR5788071_91.5	GA10_S0456_SRR5788029_61.4	GA10_S0448_SRR5788130_21.1	GA10_S0476_SRR5788307_101.9	GA10_S0489_SRR5788203_6.3	GA10_S0493_SRR5788073_80.9	GA10_S0487_SRR5788212_71.6	GA10_S0453_SRR5788030_6.4	GA10_S0498_SRR5788078_71.3	GA10_S0450_SRR5788136_40.8	GA10_S0465_SRR5788442_6.5	GA10_S0485_SRR5788210_41.3	GA10_S0459_SRR5788034_10	GA10_S0492_SRR5788076_61.5	GA10_S0473_SRR5788304_51.2	GA10_S0490_SRR5788202_21.1	GA10_S0447_SRR5788131_6.1	GA10_S0469_SRR5788438_62	GA10_S0479_SRR5788310_50.9	GA10_S0496_SRR5788080_21.4	GA10_S0452_SRR5788033_60.9	GA10_S0488_SRR5788211_101.1	GA10_S0472_SRR5788303_21.6	GA10_S0483_SRR5788208_6	GA10_S0477_SRR5788308_6	GA10_S0464_SRR5788443_101	GA10_S0462_SRR5788445_59.8	GA10_S0451_SRR5788032_51.4	GA10_S0475_SRR5788306_81.4	GA10_S0484_SRR5788207_21.2	GA10_S0486_SRR5788209_60.9	GA10_S0467_SRR5788440_42.2	GA10_S0494_SRR5788074_100.9	GA10_S0461_SRR5788446_50.2	GA10_S0454_SRR5788031_21.3	GA10_S0449_SRR5788137_31.2	GA10_S0457_SRR5788026_81.5
TARA-ANE-00014	0	8.64e-05	0	0	0	8.65e-05	0.000373993	3.87e-05	0.000154062	0.00047618	0	6.01e-05	1.96e-05	0.000394915	0.000573453	0	8.76e-05	0	0.00022721	0.000254288	0.000126827	0.000581829	0	0.000389812	0.000129937	0	0	0.000161507	0.00319689	0	0	7.74e-05	0.000593576	0.000867854	0	0.000141638	0	0	0	9.83e-05	4.12e-05	0.000160137	0.000550174	0	0.000182319	0	0.000545671	0.000646819	0.00164593
GCA-004356535.1	0.00125527	0.00197052	0.000905041	0.0016165	0.00193195	0.00312176	0.00292332	0.00118303	0.00013509	0.000286313	0.00286063	0.000964133	0.000392571	0.00226144	0.00201134	0.00172725	0.00210797	0.00165049	0.0033205	0.00307207	0.000169461	0.00179083	0.000263264	0.00264766	0.00533872	0.00234547	0.00151117	0.00176011	0.00229941	0.000206688	0.00162172	3.88e-05	0.00165704	0.00295238	0.00212907	0.00185939	0.000624529	0.000255489	0.00244601	0.00128041	0.00167802	0.00361071	0.00370431	0.00172181	0.00123326	0.00162867	0.00196516	0.00185618	0.00293406
GCA-001443445.1	0.000308866	0.000131934	8.41e-05	0	0.000302929	0.000231149	0.000228348	0.000141795	7.35e-05	3.63e-05	0.000198059	0.000298302	6.73e-05	0.00017223	0.0001515	0.000223502	0.000183955	0.000408906	0.000491327	0.000560662	3.23e-05	0.000190311	0.000401002	8.26e-05	0.000628075	8e-05	0.000102303	0.000261935	0.000255796	0	1.79e-05	5.91e-05	0.000194153	0.000453191	0.00020539	8.65e-05	5.4e-05	5.4e-05	0.000319887	0.000243789	0.000276258	0.000198605	0.000328046	0	5.22e-05	0.000237133	0.000455505	0.000112195	0.000688491
GCA-003696425.1	0.000416556	0.000233539	0.000126036	0.00025638	0.000252339	0.000467612	0.000344762	0.000214083	6.12e-05	0.000211913	0	0.000324941	6.54e-05	0.000466269	0.000406641	0.000308521	0.000139303	0.000315387	0.000276862	0.000413142	1.34e-05	0.000369899	0.000167017	0.000192752	0.00101883	0.000533009	0.000159784	0.000346539	0.000622843	0	0.000178927	0.000123079	0.000242593	0.000333948	0.000360188	0.000180094	0.000108056	0	0.000188093	0.000359287	0.000293733	0.000305422	0.00047001	0.000145645	0.000202842	0.000334283	0.000271025	0.000299067	0.000623819
GCA-003695355.1	0.00491537	0.00199996	0.00421976	0.00347207	0.00823825	0.00346902	0.00132825	0.00369489	0.00163732	0.00937831	0.00516683	0.00485357	0.00643819	0.00497876	0.00216007	0.00289052	0.00266473	0.00228508	0.00295473	0.00144437	0.00571001	0.0034887	0.00353414	0.00449824	0.00181794	0.00323322	0.00640152	0.00262898	0.00191451	0.00113761	0.00578023	0.00477125	0.00301158	0.00162222	0.00364318	0.00160056	0.00124996	0.000167678	0.00517416	0.00375506	0.00307529	0.00379154	0.00373769	0.00480776	0.00299228	0.0048872	0.0060378	0.00439822	0.000442847
GCA-003694225.1	2.21e-05	2.48e-05	2.53e-05	0.000231208	9.75e-05	4.96e-05	2.14e-05	2.66e-05	8.83e-05	0.000218408	0	6.9e-05	2.81e-05	0	0	9.59e-06	0.000100501	6.83e-05	4.34e-05	1.62e-05	4.85e-05	0.000142964	0	2.48e-05	2.48e-05	4.01e-05	3.84e-05	4.63e-05	5.91e-05	0	0.000134467	8.88e-05	0	0	1.62e-05	3.25e-05	0	0	5.65e-05	2.82e-05	3.71e-05	4.59e-05	1.97e-05	0	5.23e-05	0	5.87e-05	0	3.63e-05
GCA-003694065.1	0.000800125	0.000788888	0.000567664	0	0.000811807	0.000882709	0.000870103	0.000573548	6.89e-05	0.000204525	0.000185769	0.000581106	0.000199806	0.000949067	0.000536819	0.000509109	0.000956813	0.000667632	0.00123342	0.000910163	0.000105921	0.000505755	0.00018806	0.000713124	0.00159678	0.00101278	0.000491768	0.000621431	0.000793595	0.000221468	0.000621202	9.7e-05	0.000531142	0.00114442	0.00039543	0.000831416	0.000182506	4.06e-05	0.000653024	0.000492502	0.000610923	0.000802441	0.000898456	0.000737976	0.000832023	0.000530383	0.000573723	0.000673495	0.00101964
GCA-003696525.1	0.0173979	0.0191989	0.020267	0.0105737	0.0192091	0.0170165	0.0169043	0.00877853	0.0116364	0.0188983	0.0073455	0.0108751	0.0119794	0.0159521	0.0170993	0.00891483	0.0222756	0.0159634	0.0187975	0.0174766	0.0112484	0.0159737	0.00774916	0.0169573	0.0253972	0.014426	0.00851685	0.0218832	0.0175141	0.0019665	0.0206426	0.0103136	0.0155129	0.0167396	0.00862599	0.0149984	0.00324108	0.000768068	0.0162787	0.0165749	0.00991862	0.0195028	0.0159315	0.00914657	0.00863725	0.0150114	0.0113199	0.0147344	0.0158723
GCA-003695505.1	0.000154659	0.000173417	0.000132585	0	0.000113765	7.23e-05	6.25e-05	3.11e-05	1.29e-05	3.18e-05	0	8.04e-05	5.46e-06	5.66e-05	0.000103255	3.36e-05	0.000146542	3.98e-05	0.00012663	0.000113376	0	0.000222354	8.78e-05	0.000159318	4.35e-05	9.35e-05	6.72e-05	0.000189024	0	1.72e-05	0.000125483	1.29e-05	5.67e-05	4.58e-05	7.58e-05	0.000142089	3.79e-05	9.47e-06	8.24e-05	6.57e-05	4.13e-05	0.000160646	0.000172476	0	4.57e-05	9.59e-05	6.84e-05	1.97e-05	4.23e-05
MED-G136	0.00136074	0.019796	0.000438695	0.016428	0.000461973	0.0201712	0.0771244	0.0174424	0.123881	0.286229	0.0101017	0.0017419	0.165278	0.159905	0.0167718	0.0266919	0.0198357	0.192209	0.112167	0.0847126	0.128513	0.0177576	0.00903713	0.0934747	0.031681	0.0529377	0.0178982	0.0159365	0.140641	0.002754	0.000636947	0.127445	0.018308	0.127852	0.0177456	0.0706235	0.000359016	0.00212845	0.0181232	0.0167715	0.0243386	0.0858923	0.112124	0.00559944	0.386167	0.0184772	0.105217	0.0191099	0.342242
MED-G137	0.00324946	0.000803728	0.000819319	0.00149997	0.00203875	0.00514975	0.000741907	0.0210576	0.0282221	0.091156	0.00450448	0.00447317	0.0386655	0.00104921	0.000437533	0.0323868	0.000597671	0.0243566	0.000704263	0.000840738	0.0288808	0	0.00456002	0.000590707	0.00929021	0.00329166	0.0164114	0.00070085	0.00223754	0.000958947	0.00063973	0.0278912	0.000210269	0.000566317	0.0180877	0.000280975	0.000983411	0.00133463	0.00556341	0.00048743	0.0274524	0.000794178	0.000895295	0.00255632	0.0593372	0.00551167	0.00071883	0.00043743	0.00211918
GCA-007571325.1	0.000754363	0.00122179	0.000351292	0	0.000698761	0.000564549	0.00157243	0.000521878	0	0.000138074	0.00112871	0.00100255	0.000201149	0.00139048	0.00185466	0.000873396	0.000984794	0.000747996	0.00167451	0.00163853	3.06e-05	0.00138582	0	0.000784935	0.00310834	0.0012155	0.000461548	0.000761	0.00190628	3.74e-05	0.000544049	0.000140338	0.00181335	0.00195356	0.000657115	0.000821393	0.000205348	0.000123209	0.00107235	0.0012112	0.000533317	0.00133497	0.0020689	0.000332136	0.00075994	0.000450462	0.00101362	0.00132139	0.00282224
GCA-001775255.1	9.96e-05	7.45e-05	0.000132847	0	9.77e-05	3.73e-05	1.61e-05	2.67e-05	0	0	0	2.59e-05	5.63e-06	0	1.9e-05	0	3.78e-05	5.13e-05	1.63e-05	0	1.82e-05	3.58e-05	0.00011317	1.87e-05	7.46e-05	1.5e-05	1.44e-05	3.48e-05	0	2.22e-05	4.04e-05	1.67e-05	1.83e-05	3.94e-05	1.22e-05	4.88e-05	0	0	6.37e-05	4.23e-05	1.27e-05	5.17e-05	2.96e-05	0	1.96e-05	4.12e-05	2.94e-05	5.07e-05	1.36e-05
GCA-008933205.1	0.000102275	0.000114679	2.92e-05	0	3.76e-05	0	0	1.03e-05	0	0	0	0	8.66e-06	0	0	2.22e-05	5.81e-05	5.27e-05	7.54e-05	1.87e-05	0	0	0	0	5.75e-05	2.32e-05	2.22e-05	2.68e-05	3.42e-05	0	0.000124471	5.14e-05	2.81e-05	3.03e-05	0	3.76e-05	0	0	3.27e-05	0	3.9e-06	7.97e-05	4.56e-05	0	0	3.17e-05	0	3.9e-05	0
GCA-003229065.1	1.78e-05	3.99e-05	0	0	0	2e-05	0	7.15e-06	0	0	0	0	7.54e-06	2.61e-05	0	2.32e-05	4.05e-05	3.67e-05	1.75e-05	2.61e-05	1.95e-05	0	0	4e-05	2e-05	3.23e-05	0	3.73e-05	4.76e-05	9.53e-05	6.5e-05	0	3.92e-05	2.11e-05	2.62e-05	0	0	0	0	2.27e-05	1.09e-05	0	1.59e-05	0	0	8.83e-05	1.58e-05	5.43e-05	1.46e-05
GCA-003252465.1	6.51e-05	0	0.000223264	0	0.000191572	0.000511623	0	0.000313848	0	0.000643524	0.000876766	0.000203157	8.27e-05	0.00057182	0.00029807	8.48e-05	0.000296119	6.7e-05	6.4e-05	9.55e-05	7.14e-05	0.000421232	0	0.000146334	7.32e-05	0.000177035	0.000452872	6.82e-05	0	0	0.000158479	0.000196223	0.000716228	0	0.000191414	9.57e-05	4.79e-05	0	0.000416492	0.000415077	0.000347989	0.000202888	0	0.000386998	0.000230991	0.000161498	0.000864182	0.00129133	0
GCA-003232505.1	0.000114297	0.00017088	8.71e-05	0	0	0	0.000147878	6.89e-05	3.81e-05	9.41e-05	0.00051305	0	3.23e-05	0.000111536	0.000174419	6.62e-05	0	7.85e-05	0	2.79e-05	0	0.000328652	0	0	0.000214073	0.00024172	3.31e-05	7.98e-05	0	0	0	3.83e-05	0.000167644	9.03e-05	0	0.000112008	5.6e-05	0	0.000146229	0	6.4e-05	0	6.8e-05	0	0	4.73e-05	0.000168562	0.000232503	0.000219021
UBA1144	0	0.000154713	0	0	0	3.87e-05	0	1.39e-05	0.000103412	0.00034094	0	0.000161449	2.63e-05	5.05e-05	0	0	7.84e-05	0.000106557	0	0	0.000113508	0	0	7.75e-05	3.88e-05	0	0.000149958	3.61e-05	9.23e-05	0	8.4e-05	0.000103959	0	4.09e-05	2.54e-05	2.54e-05	0	5.07e-05	0	0	4.21e-05	7.17e-05	9.23e-05	0	8.16e-05	0	0	5.26e-05	0.000453257
UBA2774	2.94e-05	3.3e-05	3.36e-05	0	2.16e-05	3.3e-05	2.85e-05	5.9e-06	2.94e-05	7.26e-05	0	4.59e-05	3.73e-06	2.15e-05	3.36e-05	0	5.01e-05	3.03e-05	1.44e-05	1.08e-05	4.84e-05	6.34e-05	0	1.65e-05	3.3e-05	1.33e-05	0	0	0	0	1.79e-05	0	0	3.48e-05	2.16e-05	2.16e-05	0	0	0	3.75e-05	6.73e-06	3.05e-05	2.62e-05	0	1.74e-05	5.47e-05	1.3e-05	0	1.21e-05
TOBG-EAC113	0.00169148	0.0322849	0.000644474	0.0106189	0.00121658	0.0160766	0.122662	0.0130306	0.0803086	0.207122	0.00480865	0.00351859	0.108782	0.238734	0.0419018	0.0181151	0.0307292	0.125791	0.181149	0.119699	0.088479	0.0462863	0.00614897	0.157685	0.025429	0.0365897	0.00983713	0.0240204	0.295034	0.0015589	0.000823435	0.0812618	0.0409771	0.20625	0.0135647	0.113629	0.000331521	0.00093931	0.0152445	0.0456739	0.0176965	0.128688	0.172706	0.00670265	0.248353	0.015011	0.159684	0.0490316	0.473289
TOBG-EAC99	0	0.00604245	0	0	0	8.58e-05	0.0185057	9.98e-05	0	0.00113325	0	0.000119253	0.000469384	0.0290905	0.0210398	6.64e-05	0.00473666	0.000865787	0.0217419	0.0168384	0.000461133	0.0250561	0	0.0181675	0.000773087	6.93e-05	6.65e-05	0.00392373	0.223951	0	0	0.000191972	0.0237542	0.0289425	0	0.0134552	5.62e-05	5.62e-05	0.000195585	0.0230494	8.17e-05	0.0163161	0.0215837	0	0.0018079	0.000284399	0.0242816	0.0239649	0.0587253
GCA-002898375.1	0.0077291	0.0103728	0.0161538	0.00583275	0.019173	0.00801683	0.00666659	0.00417902	0.000903362	0.00201035	0.00984006	0.00524178	0.00326561	0.00937281	0.00577664	0.00266237	0.0115291	0.00764836	0.00732753	0.00334658	0.00315646	0.00887025	0.00616168	0.0104127	0.00443598	0.00555783	0.00581623	0.0110012	0.0026808	0.00114891	0.0242223	0.00196763	0.0081212	0.00360678	0.00619011	0.00672164	0.00329991	0.000177177	0.00603328	0.00987404	0.00566906	0.0125198	0.010619	0.00913444	0.00892657	0.007194	0.0111987	0.00848188	0.0019426
TARA-ION-00011	3.81e-05	0.000384479	0	0	0	0	0.00332724	0.000130087	0	0.000188283	0	0.00011888	9.68e-06	0.00909017	0.00191861	9.92e-05	0.00069311	0.000117692	0.00625133	0.00536245	4.18e-05	0.00205408	0	0.00543746	0.000214073	0	0	0.000319301	0.00718679	0	0	3.83e-05	0.00205364	0.00695333	0	0.00302422	2.8e-05	5.6e-05	4.87e-05	0.00213741	4.07e-05	0.00561952	0.00537052	0	9.01e-05	0	0.0065065	0.00232504	0.0138922
TARA-IOS-00024	0.000122215	0.000274076	4.66e-05	0	5.99e-05	9.15e-05	0.000158122	2.45e-05	0.00012213	0.000805303	0	6.36e-05	0.000386459	0	0.000186502	0.000159187	0.000185281	0.000419482	0.000360236	0.000179185	0.000178739	0	0	0.000137342	0.000366245	0.000184618	0.000141681	4.27e-05	0.000436008	0	4.96e-05	0.000122776	8.96e-05	0.000144838	5.99e-05	0.000179651	5.99e-05	0	5.21e-05	0.000311656	8.71e-05	0.000634732	0.000508834	0	0.00101172	0	0.000180239	0.000310762	0.000769493
TOBG-NP136	0.0010051	0.000194311	0.000316928	0.000725273	0.000356921	0.000505787	0.000874403	0.000897988	0.000519519	0.0047102	0.000700079	0.000865154	0.00128578	0.00152195	0.000238002	0.00121887	3.94e-05	0.0014632	0.00224748	0.00180392	0.00133056	7.47e-05	0	0.00249269	0.00101266	0.000219891	0.0014163	0.000326775	0.000417306	0.000185469	0.000337445	0.000731172	7.63e-05	0.00246445	0.00129914	0.0015284	7.64e-05	0.000254733	0.000532096	0.000176763	0.00123318	0.00133201	0.00265922	0.000824027	0.00196738	0.000515811	0.00113472	0.000105754	0.00515184
TARA-PON-00040	0	0.000110048	5.61e-05	0	0	0	0.000714261	0.000108418	0.000539423	0.000727537	0	0.000153119	0.000423955	0.00158027	0.000336983	0.000149141	0.000167389	0.000303179	0.000578576	0.000719474	0.000376783	0.000634967	0	0.000275731	0.000496316	0.000934021	0	0.000102816	0.000196952	0	0	0.000690169	0.000269911	0.000290781	0.000144269	0.000144269	3.61e-05	0	0.00031391	0.000125138	0.000337217	0.000509722	0.000700491	0	0.000464262	0.000426024	0.000998713	0.000299469	0.00185382
TARA-RED-00009	7.84e-05	0.000659403	0	0	0	0.000176042	0.00243473	7.09e-05	0.000705205	0.000290624	0	6.12e-05	0.000212523	0.00149206	0.000852543	6.81e-05	0.000356616	0.000484434	0.00238823	0.00155197	0.00043003	0.000760936	0	0.00224694	0.000176231	0.000248737	6.82e-05	0.000328571	0.000629399	0	0.000190856	0.000512008	0.00168198	0.00227666	0.00023052	0.00126786	0.00011526	0	0.000100316	0.00109973	0.000143686	0.00187326	0.00262331	0	0.00037091	9.72e-05	0.00270591	0.00101683	0.00672919
TARA-RED-00089	0	0	0	0	0	0	0.000370468	0	0	0.000471693	0	0	3.23e-05	0.000279423	0	8.29e-05	0.000217051	0.000393127	0.000562673	0.000839637	0	0	0	0	0	0	0	0	0.00153231	0	0	0.000191771	0	0.00022623	0	0	0	0	0	0	0	0	0.000681236	0	0	0	0.00033783	0	0.00188125
TOBG-SAT1607	0.0040784	0.0322857	0.00130529	0.00853453	0.0012	0.0214721	0.117101	0.0176771	0.1122	0.273908	0.0156523	0.00585382	0.14925	0.23509	0.0344947	0.0284202	0.023557	0.165083	0.164532	0.105	0.119263	0.0323667	0.00778366	0.148403	0.0346947	0.0527118	0.0183327	0.0254215	0.283122	0.00169142	0.00129052	0.124675	0.034411	0.189902	0.014628	0.101916	0.00083931	0.00185847	0.0153925	0.0326565	0.0234359	0.132172	0.163409	0.00824211	0.33424	0.0185127	0.156839	0.0362132	0.440408
SBR1093	0.000865499	0.00127856	0.000486796	0.000718714	0.000545699	0.00107953	0.00114644	0.000587726	2.75e-05	0.00027157	0.000739998	0.00098593	0.000210614	0.00134732	0.0012107	0.000727693	0.00135898	0.00132973	0.00214617	0.00106753	7.53e-05	0.000740675	0.000374561	0.00143577	0.00217682	0.00206697	0.000585287	0.000935479	0.00174603	0.000202171	0.000401272	9.66e-05	0.00101254	0.00205142	0.000676512	0.00125205	0.000141361	9.09e-05	0.000720622	0.000945889	0.000855943	0.00174093	0.00169141	0.000734918	0.000747341	0.000528185	0.000571345	0.00041919	0.00244826
TOBG-SP357	0.00161736	0.00110388	0.000321512	0	0.0011897	0.00071045	0.00119411	0.00195613	0.00182705	0.00668967	0.00047347	0.00235873	0.00375233	0.00293354	0.000925539	0.00227456	0.00031982	0.00224465	0.00193454	0.00105677	0.0018126	0.000606596	0.000718962	0.00221265	0.00181754	0.000382409	0.00140622	0.000294668	0.0130295	0.000188152	0.000128372	0.00183671	0.00116033	0.00233342	0.00113704	0.00126625	0.000103367	0.000155051	0.000449827	0.00116558	0.00251277	0.00124172	0.00163116	0.00104493	0.00382535	0.000784908	0.00202226	0.000750984	0.00597711
TOBG-SP78	0.000153681	8.62e-05	0	0	0.000226091	0.000474424	0.000335529	0.000216067	0.000499118	0.00018987	0	0.000239763	0.00010088	0.00101228	0.000439723	0.000200172	0.000174738	0.000118684	0.00101921	0.000337978	0.000294994	0.000414278	0	0.000733984	0.000647633	0.00041787	0	8.05e-05	0.00169619	0	9.35e-05	0	0.000380378	0.00150256	0.000169429	0.000423572	0.000169429	0	0.000344077	0.000293922	0.000240549	0.000917876	0.00106259	0.000456731	0.000272613	0.000285897	0.000577942	0.000117232	0.00176694
GCA-003232385.1	0.00859993	0.00786313	0.00292463	0.0061971	0.00480984	0.00933487	0.00937942	0.00611926	0.00082862	0.00128788	0.00366886	0.00887078	0.00175581	0.00860021	0.00723966	0.00727227	0.00692291	0.00748922	0.0113825	0.00951735	0.000597684	0.00480261	0.00468298	0.00692212	0.0217248	0.0130769	0.00422269	0.00610546	0.00760677	0.000507118	0.00325813	0.000714001	0.00523838	0.0112868	0.00600734	0.00656454	0.00168902	0.000957692	0.00718347	0.00688721	0.00777108	0.00809617	0.00953255	0.00535109	0.00498705	0.00728682	0.00580688	0.00473494	0.0167324
TOBG-IN994	0.000758166	0.0158431	0.000630261	0	0.00116609	0.00371386	0.0497255	0.00119745	0.00482135	0.00323587	0.0025524	0.000860247	0.00466153	0.0593223	0.0240597	0.00272317	0.0143805	0.00589059	0.0663649	0.0545938	0.00400684	0.0320317	0.000939588	0.0632419	0.00534438	0.00752762	0.00230717	0.0170042	0.0169203	0.000230522	0.000587179	0.00526228	0.0366969	0.079722	0.00177302	0.0423246	0.000202631	0.000126644	0.00268948	0.0362946	0.0018998	0.0552335	0.0683786	0.00245806	0.00578715	0.00192332	0.0669041	0.0294957	0.0725658
TOBG-NAT509	0.0140534	0.001548	0.00465315	0.0114818	0.00473908	0.0131929	0.000377842	0.0531886	0.0707841	0.253836	0.0081037	0.0203235	0.0942058	0.000777231	0.000486172	0.0802274	0.00096598	0.049718	0.000626042	0.000493049	0.0703951	0.000305359	0.0137531	0.000397802	0.0198901	0.0100744	0.0484441	0.000852928	0.00620386	0.0015628	0.00310187	0.0679223	0.000194703	0.000503417	0.0397546	0.000806541	0.0023936	0.00392863	0.0123185	0.000361077	0.067468	0.000367693	0.000568469	0.0136764	0.150663	0.0135658	0.000532493	0.00043205	0.00183148
TOBG-NAT510	0.321251	0.0151851	0.0960396	0.166128	0.145595	0.145815	0.000975992	0.443644	0.442648	1.2811	0.114887	0.497327	0.579536	0.000999042	0.00300125	0.647701	0.00624913	0.337745	0.00194117	0.000842671	0.468172	0.00263391	0.13736	0.00250282	0.224325	0.122289	0.40162	0.00688663	0.0190788	0.042579	0.0741461	0.44423	0.00233145	0.00246914	0.385072	0.000844862	0.0686978	0.0719453	0.145226	0.00224428	0.573612	0.00182832	0.00217928	0.132594	0.828339	0.148355	0.000890008	0.00235659	0.0038351
TOBG-NAT53	3.54e-05	0.00321819	0	0	5.21e-05	7.96e-05	0.00993657	4.27e-05	3.54e-05	0.000525325	0	0	0.000234093	0.0161303	0.012085	9.23e-05	0.00249788	0.000218913	0.0134033	0.00971472	0.000116597	0.0105451	0	0.0112289	0.000278732	0.000192691	0	0.00144767	0.117514	0	4.31e-05	0.000249172	0.0142271	0.015957	0	0.00716175	0	0	9.07e-05	0.0130114	5.95e-05	0.00850196	0.0104953	0	0.000293322	0.000219725	0.0128549	0.015623	0.0325331
[truncated: 5 more columns]

## Sheet: bGT GP13
Genome Abrrev.	GP13_S0268_SRR5788037_16.1	GP13_S0307_SRR5788362_30.9	GP13_S0359_SRR5788158_100	GP13_S0337_SRR5788419_17	GP13_S0334_SRR5788422_204	GP13_S0301_SRR5787995_15.5	GP13_S0362_SRR5788329_5095	GP13_S0363_SRR5788330_15	GP13_S0444_SRR5788134_15	GP13_S0306_SRR5788361_15.4	GP13_S0308_SRR5788359_50.6	GP13_S0437_SRR5788243_1012	GP13_S0252_SRR5788170_101	GP13_S0415_SRR5788300_15.2	GP13_S0266_SRR5788039_78	GP13_S0413_SRR5788294_50	GP13_S0405_SRR5788120_101	GP13_S0358_SRR5788159_77	GP13_S0292_SRR5788269_30.1	GP13_S0340_SRR5788057_76	GP13_S0428_SRR5788392_52	GP13_S0278_SRR5788401_15.1	GP13_S0284_SRR5788406_29.3	GP13_S0310_SRR5788357_100.4	GP13_S0351_SRR5788164_30	GP13_S0406_SRR5788121_15	GP13_S0342_SRR5788055_49	GP13_S0410_SRR5788119_102	GP13_S0309_SRR5788360_75.1	GP13_S0425_SRR5788395_1001.5	GP13_S0348_SRR5788049_77	GP13_S0320_SRR5788271_100.3	GP13_S0276_SRR5788403_74.8	GP13_S0279_SRR5788400_30.7	GP13_S0430_SRR5788385_103	GP13_S0355_SRR5788160_15	GP13_S0331_SRR5788417_50	GP13_S0338_SRR5788424_31	GP13_S0385_SRR5788097_30	GP13_S0392_SRR5788255_73	GP13_S0441_SRR5788133_52	GP13_S0335_SRR5788421_1023	GP13_S0379_SRR5788191_15	GP13_S0427_SRR5788393_32	GP13_S0371_SRR5788179_102	GP13_S0384_SRR5788092_16	GP13_S0254_SRR5788176_31	GP13_S0264_SRR5788157_30	GP13_S0312_SRR5788355_30.6
TARA-ANE-00014	0.0349647	0.0256534	0.000792645	0.00115616	0.000133758	0.00217047	0	0.00113594	0.0109838	0.0344203	0.0328333	0.000341447	0	0.140804	0.0283819	0.000677795	0.00111215	0.00261568	0.0644934	0.0017377	0.00422921	0.0300772	0.0645459	0.160135	0.00117724	0.000925181	0.00170772	0.000692061	0.137852	0	0.00146204	0.000648717	0.00839593	0.030902	0.00377814	0.00152003	0.00192721	0.00233264	0.00173483	0.00117327	0.00342528	0	0.000646386	0.00326557	0.000162192	0.000571783	0.000878287	0.0307557	0.00601761
GCA-004356535.1	0.00336912	0.00256305	0.00391488	0.00360256	0.000603188	0.00348012	0.00937981	0.00575498	0.0016202	0.00375315	0.00351484	0.00133447	0.00351613	0.00290346	0.00346563	0.00171806	0.00482951	0.00300537	0.00403146	0.00441421	0.00416694	0.00315343	0.00439143	0.000886056	0.00327702	0.00376007	0.00505851	0.00478038	0.00258213	0.00131955	0.00531702	0.00254619	0.00219761	0.00457277	0.00195911	0.00322632	0.00377205	0.000292198	0.00546714	0.00546157	0.00150173	0.00120987	0.00419633	0.00117474	0.00290532	0.00423606	0.00463034	0.00253881	0.00469672
GCA-001443445.1	0.000201607	0.000402174	0.000216056	5.51e-05	3.83e-05	4.14e-05	0.000619503	9.63e-05	0.000176277	0.000153128	0.000111537	0.000495133	0.000282874	0.000159576	7.58e-05	0.00025865	0.000222305	0.000163491	4.82e-05	0.000169635	0.000216994	0.00013963	0.000240213	0.000206194	0.000287014	9.81e-05	0.000134168	0.000264094	0.000184363	0.000236463	0.000179975	0.000151283	0.000334739	0.000110209	3.35e-05	0.000386701	0.000252805	2.02e-05	0.000209059	0.000101099	0.000233412	0.000426591	0.000128694	0.000143788	6.19e-05	0.000187025	7.29e-05	0.000189299	0.000110402
GCA-003696425.1	0.000335877	0.000228787	0.000311954	0.000333062	0.000116926	0.000172486	0.00058055	0.000561693	0.000179469	0.000141728	0.000294216	0.000151953	0.000392722	0.000284842	0.000101086	0.000405563	0.000319856	0.00068094	0.000294592	0.000321148	0.000271133	0.000255886	0.000246273	0.000281061	0.000467769	0.00032677	0.000574775	0.000377125	0.000409531	0.000196973	0.000509722	0.000217668	0.000418256	0.00023869	9.78e-05	0.000328831	0.00054561	0.000168521	0.0004789	0.000276708	0.000330533	0.000341135	0.000375207	0.000133083	0.000296452	0.000168774	0.000206355	4.51e-05	0.000275893
GCA-003695355.1	0.00186082	0.00356868	0.00268105	0.00435501	0.00163748	0.00233591	8.19e-05	0.00271672	0.00626957	0.00177542	0.00243787	0.000257231	0.00308473	0.00417899	0.00177539	0.00272474	0.00997432	0.00212343	0.0012694	0.00243555	0.00950475	0.0013389	0.00599292	0.00229965	0.0021644	0.00699756	0.00124328	0.000718211	0.0016754	0.000333442	0.00137045	0.00535259	0.00016858	0.00301493	0.00468076	0.00539616	0.00411581	0.00433622	0.00248123	0.00441945	0.00865637	0.000288742	0.00238942	0.00423541	0.00333835	0.00351637	0.00548646	0.00171601	0.00165021
GCA-003694225.1	0	5.89e-05	4.33e-05	2.07e-05	5.75e-05	0	0.000116345	0	0.000205989	5.11e-05	5.59e-05	7.83e-05	2.83e-05	3.43e-05	4.56e-05	2.29e-05	9.11e-05	7.76e-05	0	2.32e-05	0.000183384	0	2.78e-05	5.63e-05	9.37e-05	0.000147344	0.000115187	2.83e-05	0	4.44e-05	2.7e-05	8.27e-05	0	3.31e-05	0.000201501	8.47e-05	5.18e-05	3.04e-05	0	6.51e-05	7.01e-05	5.13e-05	4.83e-05	9.6e-05	6.97e-05	4.68e-05	6.57e-05	0	3.32e-05
GCA-003694065.1	0.000722008	0.000423221	0.000661987	0.000323298	0.000359068	0.000446701	0.000490271	0.000745403	0.00104715	0.000654298	0.000557954	0.000268869	0.000406826	0.000256585	0.000512201	0.000542285	0.00081509	0.000855513	0.000663417	0.000448397	0.000826836	0.000366705	0.000710585	0.000527454	0.000784205	0.000662294	0.00129439	0.0010616	0.000307419	0.000554476	0.000860916	0.000696579	0.000224263	0.000868314	0.000314487	0.000710298	0.000991587	0.000189753	0.000735325	0.000663783	0.000569214	0.00043213	0.000673958	0.000314687	0.00059504	0.000467786	0.000669728	0.000405835	0.000207102
GCA-003696525.1	0.00775614	0.0102858	0.0106614	0.00813838	0.00853866	0.0104119	0.0132111	0.0158887	0.0304938	0.0101361	0.0108278	0.0101532	0.010734	0.0130647	0.00826697	0.0213593	0.0155585	0.012745	0.00776923	0.00794692	0.0098267	0.017051	0.0224056	0.00651294	0.0115069	0.0132776	0.00978729	0.0138155	0.0097725	0.00994679	0.00948523	0.031334	0.0227757	0.0243349	0.0107335	0.012159	0.0114843	0.00399635	0.0108956	0.0131487	0.0200287	0.00885984	0.00974685	0.0200211	0.00960468	0.0126921	0.01024	0.00741123	0.00918894
GCA-003695505.1	4.82e-05	4.3e-05	0	4.83e-05	1.12e-05	1.81e-05	6.79e-05	6.33e-05	1.72e-05	7.45e-05	3.26e-05	0	0.000115676	0	1.33e-05	0	5.31e-05	0	2.82e-05	2.7e-05	8.32e-05	0.000122355	0.000129535	0	3.28e-05	5.16e-05	8.4e-05	4.96e-05	3.59e-05	0	4.73e-05	2.41e-05	0	7.73e-05	1.47e-05	8.47e-05	6.04e-05	0	4.58e-05	2.53e-05	6.14e-05	2.99e-05	9.4e-06	4.2e-05	2.71e-05	8.19e-05	6.38e-05	5.92e-05	9.67e-05
MED-G136	0.0469567	0.0187786	1.61005	0.296033	0.0395045	0.0124277	0.00101036	0.689663	0.288679	0.0238943	0.0208589	0.0464886	0.125039	0.148177	0.0302992	0.233486	0.802648	1.62539	0.130724	0.311397	0.748529	0.0437897	0.178055	0.411459	0.181496	0.322776	0.789882	0.454568	0.291425	0.00049083	1.03564	0.130209	0.0727722	0.0461187	0.778813	1.33515	0.395841	0.420003	0.215362	0.736767	1.24823	0.00105246	0.241946	0.564749	0.127702	0.201056	0.403313	0.0378176	0.165207
MED-G137	0.000238191	0.00025496	0.00360344	0.000582343	0.00497518	0.000134552	0	0.00203434	0.00146364	0	0	8.47e-05	0.00110288	0.000592532	0.000394276	0.00084036	0.00256079	0.00419358	0.00031337	0.000701458	0.00127784	0	0.00132077	0.0144339	0.000973057	0.00140198	0.00199276	0.00134836	0.00985021	0	0.00257286	0.00303849	0.000310735	0	0.00310471	0.00274837	0.00112005	0.00167611	0.000905649	0.00164237	0.00341261	0	0.000836261	0.00197249	0.0018601	0.00106338	0.00179911	0.000263587	0.000717393
GCA-007571325.1	0.00160154	0.00119255	0.000820845	0.000759534	0.00106658	0.00129804	0.00198588	0.0016469	0.000669719	0.00122818	0.00120064	0.00188113	0.00143294	0.00164558	0.0011238	0.000982673	0.00115171	0.00124228	0.00122146	0.000849544	0.000901698	0.00143232	0.000842423	0.000427299	0.00120896	0.000856964	0.00233023	0.00189921	0.00132305	0.00202135	0.00201711	0.00109727	0.00149885	0.00125613	0.000541388	0.00137734	0.000938638	0.000384305	0.0011914	0.000987687	0.000931125	0.00272281	0.000937135	0.000394538	0.00111695	0.00109543	0.000968851	0.00125858	0.00125832
GCA-001775255.1	0	2.21e-05	0	6.23e-05	1.44e-05	2.34e-05	0	2.72e-05	6.63e-05	1.92e-05	2.1e-05	0	2.13e-05	0	0	0	2.28e-05	2.91e-05	3.63e-05	0	4.59e-05	0	4.17e-05	2.12e-05	1.41e-05	4.43e-05	0	0	0	3.34e-05	0	6.21e-05	0	7.46e-05	3.79e-05	9.09e-06	1.3e-05	1.14e-05	1.97e-05	0	0	3.85e-05	1.21e-05	3.61e-05	3.49e-05	1.76e-05	0	0	2.49e-05
GCA-008933205.1	0	1.71e-05	0	2.4e-05	0	0	0	0	0	0	0	4.53e-05	0	0	2.64e-05	0	3.51e-05	2.99e-05	2.79e-05	0	7.07e-05	0	0	0	2.17e-05	0	0	3.28e-05	0	0	0	9.56e-05	0	0	5.83e-05	1.4e-05	4e-05	1.76e-05	0	0	4.06e-05	0	1.86e-05	5.55e-05	2.69e-05	2.71e-05	2.53e-05	7.05e-05	3.84e-05
GCA-003229065.1	0	2.37e-05	0	1.67e-05	1.54e-05	0	0	0	0.00014225	0	0	0	2.28e-05	0	0	5.52e-05	4.89e-05	3.12e-05	0	1.87e-05	0	0	0	4.54e-05	6.04e-05	0	0	0	4.96e-05	0	0	0	0	0	8.12e-05	3.9e-05	4.17e-05	2.45e-05	8.44e-05	1.75e-05	2.83e-05	0	0	3.87e-05	0	1.89e-05	1.76e-05	1.64e-05	0
GCA-003252465.1	0.000162268	0.00104215	6.38e-05	0.000122068	0.000225956	0.000183328	0	0.000106607	0.00112716	0	0.000164584	0.000230721	0	0.000201831	0.000402901	0.000202057	8.95e-05	0.000152367	0	0.000409602	0.000240146	0	0.000163596	0.00016596	0.000165724	0.00112876	8.48e-05	0.000250519	9.07e-05	0	0	0.000182645	0.000423377	9.76e-05	0.000296854	0.000713267	0.000152607	8.96e-05	0.000231365	0	0.000929937	0	0.000142426	0.00127304	0	0.000137986	0.000258031	0	0.00019549
GCA-003232505.1	9.5e-05	0	0.000149245	0	0.000132221	0	0.000300891	6.24e-05	0	8.81e-05	9.63e-05	6.75e-05	4.89e-05	0	0	7.88e-05	0	6.69e-05	0	0	0.000210786	0	0	9.71e-05	3.23e-05	5.08e-05	9.93e-05	9.77e-05	0	0.000153133	9.32e-05	7.13e-05	0	0	0.000217134	0.000125213	5.95e-05	0	0	3.74e-05	0	8.84e-05	0.000111123	8.28e-05	0	0.000242233	0.00015099	0	0
UBA1144	8.6e-05	0	0	0	0.00418992	0.000194254	1.05596	0	0.000137809	0	0	0.0291533	0	5.35e-05	3.56e-05	0.000178417	4.74e-05	0.000161448	0	3.62e-05	6.36e-05	0	0	0.000527554	2.93e-05	0	0	0	0.00014413	0.0300167	8.44e-05	0	0.000616841	0.000206781	0	0.000113367	5.39e-05	9.49e-05	0.000122577	3.39e-05	0	0.0240518	0	0	3.63e-05	0	0.000205058	0	0.000103571
UBA2774	3.66e-05	9.8e-06	0	0	0	0	1.93e-05	2.41e-05	1.96e-05	3.4e-05	0	2.6e-05	0	2.28e-05	0	0	0	1.72e-05	0	1.54e-05	0	0	1.85e-05	3.75e-05	3.74e-05	0	0	0	2.05e-05	0	0	1.37e-05	0	4.4e-05	1.68e-05	4.02e-05	2.3e-05	2.02e-05	1.74e-05	1.44e-05	0	0	1.07e-05	1.6e-05	0	0	1.46e-05	1.35e-05	2.21e-05
TOBG-EAC113	0.201694	0.106267	1.23696	0.421953	0.0591912	0.0981124	0.00069267	0.677995	0.451658	0.14171	0.138108	0.0504827	0.195674	0.328881	0.163093	0.310837	0.777783	1.22218	0.407212	0.443462	0.943036	0.186489	0.276257	0.933686	0.28894	0.385829	0.848359	0.479061	0.689638	0.000679861	1.06199	0.208218	0.259945	0.200428	1.02172	1.02326	0.573667	0.633128	0.393413	0.903396	1.33412	0.000828571	0.390679	0.705551	0.216823	0.360511	0.545738	0.184944	0.592459
TOBG-EAC99	0.00466732	0.00237051	0.00568913	0.00544572	6.63e-05	0.0127522	0.000503062	0.00463081	0.002443	0.00384645	0.00410597	0.000135434	0.000343027	0.00645691	0.00402056	0.00288613	0.00645938	0.00679741	0.00342528	0.00685245	0.00214973	0.00377347	0.00292894	0.00599125	0.0041182	0.00366969	0.00522961	0.00328423	0.00409874	0	0.00724888	0	0.000248523	0.00343659	0.00243955	0.0062594	0.00934622	0.00785922	0.00746964	0.00341523	0.00175893	0	0.00574082	0.00120394	0.000201039	0.00530539	0.00450607	0.00375952	0.00223768
GCA-002898375.1	0.0022342	0.00719456	0.00157877	0.00289533	0.00215686	0.00216357	0.000832921	0.00527925	0.00359144	0.00315466	0.00308493	0.00133475	0.00693518	0.00546446	0.00178697	0.0034756	0.0018011	0.00149848	0.0015479	0.00276453	0.00684912	0.00217412	0.00406961	0.00113291	0.00134223	0.00749443	0.022167	0.00152658	0.00276992	0.000938633	0.00263638	0.00463505	0.000857251	0.00198697	0.00575307	0.00288844	0.00374328	0.00102583	0.00165971	0.00133154	0.00473422	0.000681706	0.00258171	0.0169551	0.00274215	0.00277797	0.004523	0.0027979	0.00183211
TARA-ION-00011	0.0136257	0.0215218	0.001679	0.00196431	0	0.0387804	0	0.00274483	0.000304418	0.0277222	0.0245105	0.000202514	0	0.00029526	0.0171713	0.000985301	0.00151817	0.00227356	0.00124922	0.00187752	0.000913408	0.00614884	0.000239325	0.00165093	0.000937428	0.000254041	0.00153914	0.000781836	0.00148578	0	0.0018182	0.000106877	0.0046452	0.00536711	0.000434269	0.00156516	0.00220272	0.00154595	0.00166976	0.00134685	0.000241851	0	0.00141682	0.000538007	8.02e-05	0.0010093	0.00124567	0.0152011	0.000686359
TARA-IOS-00024	0.00192908	0.000570562	0.001915	0.000611022	0	0.00412948	0.000107245	0.000733743	0.000325506	0.000895405	0.00087533	0.000144362	0.000313406	0.000820855	0.00113442	0.000337138	0.00167932	0.000977189	0.000712406	0.000939719	0.000262953	0.000154701	0	0.000259602	0.00100237	0.00048895	0.000371624	0.000679247	0.000170218	0	0.000847449	7.62e-05	0.000264906	0.00103789	0.000278611	0.00205293	0.00114583	0.000532337	0.00135114	0.000800082	0.000387907	0	0.000831745	8.85e-05	8.57e-05	0.00133824	0.00084761	0.00119846	0.000305794
TOBG-NP136	0.000129567	0.000138689	0	6.5e-05	0.0270933	0.000292766	0.00524629	0.000113498	0.000184618	0.000160374	0.000394251	0.00620227	0.000666583	0.000429755	0.000357453	0.000143412	9.52e-05	2.03e-05	7.58e-05	0	3.2e-05	0.000526454	0.000130628	0.00834847	8.82e-05	4.62e-05	4.52e-05	0.000266712	0.00424791	0.00717416	0.000169641	0.000324085	0.0110432	0.000727172	0.000118516	0.000151874	8.12e-05	0.000119182	0	6.81e-05	0.00022001	0.00128671	2.53e-05	0.000188239	0.000546934	7.35e-05	6.87e-05	0.000414214	5.2e-05
TARA-PON-00040	0.219103	0.0279496	3.20457	2.89455	0.00911124	0.141352	0.00206696	1.81776	0.685777	0.0387722	0.0347332	0.070862	0.0410239	0.205895	0.087456	1.31305	2.07593	3.54892	0.468549	3.94108	1.16812	0.07631	0.0863732	0.119205	1.59564	1.56118	2.30463	1.14851	0.113729	0	2.73249	0.0228515	0.0180291	0.0774398	1.05829	2.8931	3.77813	4.5977	2.74991	2.02515	0.902363	0.00296048	2.57248	0.901386	0.0491482	2.37558	2.06842	0.123972	0.461029
TARA-RED-00009	0.31013	0.133664	0.143365	0.129145	0.00129257	0.635409	0	0.121326	0.0597274	0.165493	0.165306	0.00284804	0.00517765	0.068666	0.214747	0.158778	0.128373	0.136704	0.185496	0.172731	0.0460564	0.116274	0.02379	0.0358259	0.18774	0.100175	0.154295	0.0772855	0.0351651	0	0.184843	0.00285947	0.0123644	0.126264	0.0367779	0.111024	0.167029	0.20023	0.200709	0.0877382	0.0275626	0	0.131759	0.0335583	0.00276345	0.182089	0.150207	0.253558	0.151675
TARA-RED-00089	0.000475758	0.00343745	0	0	0.00463743	0.00913758	0	0	0	0.00176663	0.00337785	0.000338229	0.000734288	0	0.00511888	0	0	0	0	0	0	0.00144982	0	0.000973167	0.000323928	0	0.000497537	0	0.00132937	0	0.00046718	0	0.00496526	0.00228866	0	0	0	0.000262575	0.000452232	0	0	0	0	0	0	0	0.00075653	0.00210593	0
TOBG-SAT1607	0.165273	0.07956	1.61939	0.443792	0.0448324	0.0769976	0.00418723	0.774964	0.434113	0.094736	0.0944867	0.0605552	0.188411	0.287305	0.130436	0.320639	0.889295	1.63743	0.326513	0.44554	1.01824	0.149996	0.260391	0.808889	0.252741	0.414169	0.95848	0.519368	0.583934	0.00180316	1.19933	0.182863	0.214549	0.15219	1.0792	1.34336	0.565334	0.644176	0.38251	0.979194	1.53213	0.000899009	0.383625	0.763005	0.16446	0.350708	0.584899	0.139177	0.485532
SBR1093	0.00119836	0.000714661	0.00088796	0.000746942	0.000417176	0.000773651	0.000831815	0.00103474	0.000439077	0.000937649	0.000972373	0.00121707	0.000722207	0.000915617	0.000779285	0.000738998	0.000849465	0.00112524	0.000855864	0.000576179	0.000848745	0.000599948	0.000828457	0.000315161	0.00109567	0.000732832	0.00125322	0.00121578	0.000975838	0.000662613	0.0010927	0.00113046	0.000603001	0.00129707	0.000642027	0.000662204	0.000858676	6.61e-05	0.000683459	0.000998293	0.000632261	0.000621601	0.000981703	0.000238767	0.000635933	0.00082979	0.000707786	0.000820936	0.000907473
TOBG-SP357	0.000525766	0.000257941	0.0057847	0.00135134	0.000335557	0.000396002	0	0.00322391	0.00271569	0.000447407	0.000577711	0	0.000495898	0.000817446	0.000870296	0.000982032	0.00289872	0.00604765	0.00126814	0.00117969	0.00301514	0.000801104	0.00150186	0.00237497	0.000954603	0.00135977	0.00421539	0.0018038	0.00396657	0	0.00464657	0.000690422	0.000800211	0.000632306	0.00316606	0.00383252	0.00203279	0.00253902	0.00129106	0.00410862	0.00491024	0	0.00258939	0.00259709	0.000739794	0.00171385	0.00202045	0.000517176	0.00137239
TOBG-SP78	0.0598458	0.0147336	0.770047	0.574669	0.00173336	0.0665852	0.00040457	0.368831	0.0905603	0.0158669	0.0175302	0.011096	0.00990167	0.0313232	0.0282129	0.363302	0.435956	0.825021	0.0741995	0.830414	0.142488	0.0162677	0.013129	0.0161588	0.350424	0.324275	0.415466	0.24456	0.01707	0	0.524716	0.00298185	0.00337274	0.0203251	0.117672	0.627323	0.820947	0.884051	0.528133	0.3002	0.102373	0.000846906	0.487487	0.0962803	0.00670968	0.424265	0.38275	0.038429	0.0662729
GCA-003232385.1	0.00690824	0.0040133	0.007262	0.00404196	0.00283657	0.00547005	0.00551956	0.00930994	0.00435383	0.00665973	0.00598876	0.00520509	0.00513365	0.00580183	0.00669494	0.00705821	0.00908238	0.00813612	0.00660287	0.00616044	0.00679399	0.00701734	0.0066076	0.00335155	0.0077589	0.00533941	0.00972524	0.00850799	0.00617037	0.00547531	0.00803025	0.00611427	0.00415949	0.007527	0.00396962	0.00681288	0.00677458	0.00232999	0.00693143	0.00765393	0.00372216	0.00519483	0.00456058	0.0040918	0.00513438	0.00753142	0.00572731	0.00572814	0.007469
TOBG-IN994	0.387872	0.272449	0.121025	0.13074	0.000358796	0.709183	0.000317528	0.118554	0.130014	0.337865	0.330251	0.00580073	0.00967692	0.155277	0.313557	0.208372	0.131784	0.139359	0.285016	0.162385	0.0882457	0.217239	0.0820885	0.0481817	0.202453	0.121926	0.15943	0.0764659	0.0509738	0.000138514	0.180909	0.00969962	0.0069469	0.243822	0.0692135	0.111561	0.158857	0.204305	0.190183	0.103316	0.0689103	0.000239891	0.142454	0.0670075	0.0126532	0.186169	0.153341	0.368017	0.280722
TOBG-NAT509	0	2.36e-05	0.000104	0	0.00872235	0	0	0	0.000612826	4.09e-05	0	0	0.000544656	0.00109734	7.3e-05	3.66e-05	0.000291842	0.000724851	0	0	0.000130565	0	0.0012897	0.0186326	9.01e-05	0	0.000184523	0.000181606	0.00946613	0.00014228	0.000433162	0.00287976	0	0.0001061	0.000766632	5.82e-05	8.3e-05	0.000121728	8.39e-05	0	0.000449419	0	0.000154871	0.000115356	0.00279308	7.5e-05	0	0	0
TOBG-NAT510	0.000626689	0.000311447	0.00566383	0.00127961	0.000654494	0.000455158	0.00033098	0.00376433	0.00229618	0.000207775	9.08e-05	0.000190941	0.000506647	0.00189304	0.000185242	0.000854678	0.00385002	0.00554825	0.000981533	0.00154425	0.00493541	0.000613851	0.00248214	0.0219296	0.00106673	0.000766477	0.00313644	0.00202719	0.0116073	0	0.00580224	0.000772566	0.000934349	0.000323005	0.00474966	0.00430912	0.00232944	0.00125997	0.00123395	0.00462096	0.00501667	0	0.00240978	0.00226318	0.000226749	0.00125615	0.0022422	0.000396289	0.00161785
TOBG-NAT53	0.00331158	0.00200868	0.000485806	0.000365374	0	0.00748276	0	0.00046414	0.000424676	0.00270531	0.00282144	0.000188344	0	0.00411901	0.002887	0.000439852	0	0.000435333	0.0031369	0.000743041	0.000196038	0.00195105	0.00262643	0.00532878	0.000661392	0.000283518	0.000507932	0.000272674	0.00567533	0	0.00078045	0	0.000460819	0.00175236	0.000121165	0.000232904	0.000359889	0.000146215	4.2e-05	3.48e-05	5.62e-05	0	0.000361716	0.000230936	3.73e-05	0.000600757	0.000245744	0.00188934	0.000691528
[truncated: 136 more columns]

## Sheet: bGT HOT
Genome Abrrev.	HOT_S0506_SRR5720304_175	HOT_S0502_SRR5720300_100	HOT_S0501_SRR5720299_5	HOT_S0540_SRR5720266_5	HOT_S0513_SRR5720227_5	HOT_S0503_SRR5720301_175	HOT_S0534_SRR5720268_5	HOT_S0542_SRR5720295_175	HOT_S0536_SRR5720274_175	HOT_S0543_SRR5720294_5	HOT_S0505_SRR5720303_125	HOT_S0516_SRR5720222_5	HOT_S0521_SRR5720242_175	HOT_S0628_SRR6507278_100	HOT_S0559_SRR5720308_100	HOT_S0544_SRR5720293_100	HOT_S0523_SRR5720244_100	HOT_S0511_SRR5720225_125	HOT_S0547_SRR5720290_125	HOT_S0531_SRR5720269_5	HOT_S0533_SRR5720267_175	HOT_S0509_SRR5720297_175	HOT_S0519_SRR5720219_5	HOT_S0512_SRR5720226_175	HOT_S0549_SRR5720288_5	HOT_S0507_SRR5720305_5	HOT_S0504_SRR5720302_25	HOT_S0525_SRR5720246_5	HOT_S0566_SRR5720324_175	HOT_S0518_SRR5720224_175	HOT_S0514_SRR5720228_100	HOT_S0515_SRR5720221_175	HOT_S0508_SRR5720306_115	HOT_S0510_SRR5720298_5	HOT_S0627_SRR6507277_5	HOT_S0538_SRR5720272_125	HOT_S0565_SRR5720325_115	HOT_S0526_SRR5720245_100	HOT_S0520_SRR5720220_115	HOT_S0554_SRR5720313_175	HOT_S0551_SRR5720310_175	HOT_S0558_SRR5720317_10	HOT_S0517_SRR5720223_115	HOT_S0535_SRR5720273_125	HOT_S0563_SRR5720331_175	HOT_S0560_SRR5720309_175	HOT_S0564_SRR5720330_10	HOT_S0530_SRR5720239_175	HOT_S0546_SRR5720291_5
TARA-ANE-00014	0.000473392	0.00170482	0.000554956	0.000177644	0.000425288	0.000345373	0.00023719	0.000553569	0.000529182	0.000205761	0.000318466	0.000841526	0.000580067	0.000379552	0.000179855	0.000156021	0.000108381	0.000334371	5.5741e-05	0.000590466	0.00011581	0.0001336	0.00377904	0.000914808	0.00113095	0.000413479	0.000738549	0.000821198	0.000509188	0.000921381	0.000368993	4.20719e-05	4.8158e-05	9.01617e-05	0.000176906	6.63699e-05	0.00209758	0.000169564	0	5.83349e-05	0.000131593	0.00073635	0.000108646	0.000338348	0.000207407	0.000360215	0.000673886	0.000185715	0.000446571
GCA-004356535.1	0.00055346	0.000401984	0.000556132	0.00409446	0.00224933	0.000562421	0.00392192	0.00204561	0.00209175	0.00263932	0.00207442	0.00371458	0.000685098	0.000920862	0.00189248	0.0048078	0.0022944	0.00211519	0.00282088	0.00340237	0.000986474	0.00107107	0.00324266	0.00176559	0.00326928	0.00485926	6.38029e-05	0.00398808	0.00176274	0.00105912	0.00304224	0.000632416	0.00154432	0.00361411	0.000748518	0.00244426	0.00506397	0.00278675	0.000857415	0.000467668	0.00281326	0.00370712	0.00226825	0.00411964	0.00110851	0.000825093	0.00492268	0.00145785	0.00525087
GCA-001443445.1	6.02163e-05	7.65376e-05	0.000151267	0.000203369	0.000126227	0.000263593	0.000271539	0.00042249	0.00028047	0.000251262	9.11464e-05	0.00015292	0.000205545	0.000167708	0.000228779	0.000297691	0.000258493	0.000239246	0.000276524	0.00018026	0.000159098	0.000216676	9.01315e-05	0.00025859	0.000232388	0	0	0.000132581	0.000300296	0.000227509	0.000166412	4.81646e-05	1.83773e-05	5.16093e-05	6.75082e-05	8.86449e-05	0.000261965	0.00028471	8.70673e-05	0.000422957	0.000251083	0.000173949	8.29197e-05	0.000142027	0.000369355	0.000432017	0.000175951	0.000188986	0.000284023
GCA-003696425.1	0.00013376	0.000255022	0.000252011	0.000183523	0.000105147	0.000219572	0.000282739	0.000703866	0.000542024	0.000536333	8.85788e-05	0.000356668	0.000289755	0.000196851	0.000285858	0.000611674	0.000422034	0.000186005	0.000327797	0.000168926	0.000353408	0.000244193	0.000165174	0.000560051	0.000414811	8.36407e-05	4.85725e-05	0.000291159	0.00052972	0.000206743	0.000319893	0.000320968	9.18497e-05	0.000100311	0.000156206	0.000221523	0.000642525	0.000312623	0.000290107	0.000482125	0.000320699	0.000245214	0.000195704	0.000279638	0.000175813	0.000392585	0.000428425	0.000354206	0.000634063
GCA-003695355.1	0.00209451	0.00831042	0.00435144	0.00212692	0.0071707	0.00473916	0.0051692	0.000744705	0.00147125	0.00126223	0.00364162	0.0032561	0.001583	0.0296365	0.007549	0.00596091	0.00260987	0.00596014	0.00494915	0.00339978	0.00253015	0.00124013	0.00566851	0.00395638	0.00636667	0.00321611	0.0101	0.0093478	0.00627709	0.000670796	0.00462102	0.00375814	0.00678956	0.00439079	0.013634	0.00375001	0.00753173	0.0183219	0.00313078	0.326997	0.00795451	0.00966067	0.00380013	0.00467918	0.0069569	0.0078365	0.00641275	0.000616268	0.0029958
GCA-003694225.1	6.03136e-05	0	4.54536e-05	0	5.41848e-05	0	3.39972e-05	3.96725e-05	3.37108e-05	4.71878e-05	0	0	4.75102e-05	0.000251969	6.87446e-05	8.94518e-05	6.21385e-05	0.00014378	1.59791e-05	3.38534e-05	1.32796e-05	1.91493e-05	5.41663e-05	9.71278e-05	9.97559e-05	0	0.00011681	5.43254e-05	0.000291935	3.1074e-05	3.84647e-05	0.000120606	2.76106e-05	0.000206771	0.000326817	3.80521e-05	0	5.83302e-05	9.8109e-05	0.000267563	7.54467e-05	0.000100518	8.30537e-05	0	7.92755e-05	2.95033e-05	2.03348e-05	0.000106477	1.70689e-05
GCA-003694065.1	0.000150613	0.000323048	0.000397267	0.000858376	0.00028753	0.000278141	0.000657948	0.00052011	0.000547179	0.000927955	0.00018523	0.000674125	0.000400412	0.000371805	0.000643749	0.000856273	0.000649774	0.000583441	0.000399024	0.000422687	0.000489129	0.000549919	0.000507233	0.000812522	0.000965288	6.72706e-05	9.11539e-05	0.000780041	0.000944397	0.000562578	0.00103257	0.00067764	0.000206844	0.000467933	0.000344738	0.000546378	0.00107839	0.000752576	0.000551237	0.000668147	0.000894912	0.000476917	0.000661083	0.000799285	0.001361	0.000423629	0.000634741	0.000620408	0.000937726
GCA-003696525.1	0.00753825	0.0159259	0.0149997	0.00874659	0.00750438	0.0198864	0.0100177	0.0086386	0.0100472	0.00951484	0.00852805	0.00783249	0.00995021	0.0105053	0.0130755	0.00923537	0.0106807	0.00937737	0.0101559	0.0096762	0.0104484	0.00875743	0.0072344	0.0094087	0.00927965	0.00775023	0.00913598	0.00948598	0.0140956	0.00797746	0.0091852	0.0105423	0.00751877	0.0075219	0.0112564	0.0115388	0.0145109	0.0110846	0.00773285	0.00719575	0.0138798	0.0121295	0.00851366	0.0101013	0.0145018	0.0136765	0.0127129	0.00958205	0.00981074
GCA-003695505.1	1.75888e-05	0	5.30211e-05	2.97015e-05	7.90075e-05	2.88727e-05	0.000118972	2.31388e-05	2.94925e-05	2.7522e-05	0	1.34001e-05	8.31303e-05	2.004e-05	4.00949e-05	6.9563e-05	9.06049e-05	4.19293e-05	7.45578e-05	3.94896e-05	3.0981e-05	3.35063e-05	4.73883e-05	9.06389e-05	5.81821e-05	0	1.70321e-05	0.000105617	4.64371e-05	3.62476e-05	7.85203e-05	4.22058e-05	6.44149e-05	3.01495e-05	6.57291e-06	9.98716e-05	6.37653e-05	2.26805e-05	3.81477e-05	5.85205e-05	7.33398e-05	5.86264e-05	7.2661e-05	0.000113142	4.6237e-05	6.88307e-05	4.74407e-05	4.14013e-05	4.97768e-05
MED-G136	0.0634245	0.0454823	0.000932995	0.00188957	0	0.0506499	0.00472382	0.0724127	0.0781116	0.0663485	0.0240006	0.00039904	0.0954205	0.0462767	0.0532409	0.0108284	0.0635775	0.0684466	0.0361548	0.0112785	0.0327307	0.0157831	0.000342103	0.194092	0.00401649	6.8056e-05	0.00348123	0.0134384	0.0181446	0.137871	0.0116913	0.00479886	0.0089807	0	0.000480439	0.0147201	0.0556885	0.0280599	0.049984	0.0208065	0.0486035	0.000349166	0.0432426	0.00925009	0.045938	0.0193324	0.00857273	0.0370706	5.39019e-05
MED-G137	0.00443459	0.00124336	0.000196588	5.50626e-05	0	0.00396093	0.000147039	0.00214481	0.00222346	0.00250009	0.000296136	0	0.00323636	0.000743028	0.000743307	0.000193441	0.00151172	0.00129552	0.000103665	0.000292834	0.0029866	0.00236041	0	0.00235245	0	0	0	0	0.0014348	0.00396469	0.000166361	0.000521626	0.000477666	5.58932e-05	9.74823e-05	0.000329153	0.00028371	0.00142959	0.0013437	0.000795587	0.000652618	4.34742e-05	0.000449013	0.00012585	0.00188578	0.00338147	4.39743e-05	0.00349223	0
GCA-007571325.1	0.00160143	0.00036348	0.000919521	0.00122336	0.000993388	0.000375544	0.00120358	0.00255819	0.00136393	0.00214786	0.00190458	0.000813368	0.000991161	0.000724049	0.0011734	0.0012064	0.00180702	0.00151492	0.00161627	0.000898866	0.00125927	0.00176746	0.00089032	0.00142454	0.00107209	0.000599466	0.000184613	0.00130506	0.00157712	0.00184658	0.00155627	0.000853947	0.00150113	0.000490189	0.000812185	0.00146741	0.00268169	0.00137668	0.000785624	0.000676595	0.00165347	0.000762547	0.00115512	0.00198669	0.00195455	0.00130561	0.00149122	0.00134625	0.00131647
GCA-001775255.1	2.26588e-05	4.32005e-05	3.41523e-05	1.91315e-05	2.03563e-05	3.71953e-05	0	5.96171e-05	2.53292e-05	0	3.42975e-05	0	5.35463e-05	3.4422e-05	0	2.24037e-05	3.50166e-05	0	4.80246e-05	0	1.99557e-05	1.43882e-05	0	2.91914e-05	0	1.61927e-05	1.09708e-05	4.08183e-05	3.98818e-05	2.3348e-05	2.89011e-05	3.62478e-05	0	3.88401e-05	3.38702e-05	5.71821e-05	1.64291e-05	5.84364e-05	0	2.51297e-05	5.66881e-05	4.53153e-05	0	2.9151e-05	0	8.86712e-05	1.52789e-05	0	0
GCA-008933205.1	0	0	0	0	3.13481e-05	5.72797e-05	0	4.59043e-05	3.90062e-05	0	0	2.6584e-05	0	1.32522e-05	3.97716e-05	0	0	2.77275e-05	0	0	3.07312e-05	0	0	0	0	0	0	0	0	0	0	2.79103e-05	3.19477e-05	0	2.60796e-05	0	2.53004e-05	2.24976e-05	0	0	0	2.32614e-05	2.4025e-05	0	4.58641e-05	0	0	0	1.97502e-05
GCA-003229065.1	8.88549e-05	0.000508223	0.000669629	0.000450136	0.00127721	0.000437576	0.000200341	0.000116892	0.000893939	0.000278071	0.000403486	0.000203083	0.000279971	0.00259843	0.000506378	0.00175709	4.57717e-05	0.000211818	0.000282487	0.000498733	0.000234764	0.000112844	7.97986e-05	0.000915776	0.00205746	0.000190496	0.000731363	0.00133388	0.000390984	0	0.000226667	0.000355357	0.000162705	0.00068539	0.00388498	0.000280294	0.000193277	0.000630174	0.000578143	0.000788354	7.40994e-05	0.00260628	6.1178e-05	0.00051441	0.00128469	8.69294e-05	0.000718981	0.000104575	0.000402339
GCA-003252465.1	5.19945e-05	0	0.000235105	0.000307303	0.000186844	0.000170702	0.000175848	0.000342004	0.000116244	0	0	7.92242e-05	0	0.000217215	0	0.000154227	8.03515e-05	8.26319e-05	0	0.000116736	6.86875e-05	6.60322e-05	0	0	0	0	0	0.000124886	0.000274547	0	0	0	0	0	3.88605e-05	0	7.5399e-05	0.000134092	0.000112769	0.000576644	0	0.000311951	7.1598e-05	0	0.000273364	0.000101736	0	6.11934e-05	0.000264863
GCA-003232505.1	0	0	0.000109861	0	0	0.00011965	5.47807e-05	0	2.71596e-05	0	0	1.85101e-05	0	9.22739e-06	0	2.40227e-05	0	0	0	0	4.27955e-05	1.54279e-05	0	7.82524e-05	0	0	3.5291e-05	2.91787e-05	2.13819e-05	2.50352e-05	1.54948e-05	1.94336e-05	2.22448e-05	0	1.81589e-05	4.59858e-05	3.52328e-05	6.26593e-05	2.63476e-05	0	8.10462e-05	1.61967e-05	1.67284e-05	0	0.000127739	0.000142619	0	5.71895e-05	4.12555e-05
UBA1144	0.0023067	8.97524e-05	0.000141908	0.000119241	0	0.00610481	0.000159211	0.00185789	0.00163132	0.00154688	3.56279e-05	0.000107593	0.00285533	0.000178786	5.36559e-05	9.30908e-05	0.000193999	0.000299257	0.000249437	5.28459e-05	0.00199005	0.00221205	0	9.09712e-05	0	0	4.55856e-05	0	0.00261001	0.00237686	6.00443e-05	0.00240984	8.62014e-05	4.03467e-05	0.000158328	0.0001485	3.41328e-05	9.10546e-05	0.00015315	0.00417671	0.000510353	0.000125528	3.24122e-05	0.000211972	0.00148501	0.00156588	3.17431e-05	0.00307492	0
UBA2774	4.01118e-05	7.64759e-05	6.04582e-05	0	1.80179e-05	0	0	2.63844e-05	0	1.56912e-05	0	0	1.57984e-05	7.61696e-05	2.28594e-05	0	0	1.59369e-05	1.0627e-05	0	2.64949e-05	1.27354e-05	1.80118e-05	5.16762e-05	3.31715e-05	1.43326e-05	0	0	0	2.06659e-05	1.27906e-05	4.81258e-05	1.83625e-05	0	5.99589e-05	0	1.45419e-05	2.58618e-05	2.17493e-05	0	1.67254e-05	1.33699e-05	1.38088e-05	1.29011e-05	0	0	5.4095e-05	1.18021e-05	1.13518e-05
TOBG-EAC113	0.289011	0.302014	0.0030154	0.00472102	0.0012443	0.125384	0.0270068	0.243078	0.273728	0.213753	0.184062	0.00109427	0.175169	0.288141	0.319529	0.056071	0.312368	0.426699	0.119433	0.0765889	0.108653	0.0463523	0.00225739	0.882955	0.0190899	0.00212622	0.0222043	0.0806424	0.0425713	0.218885	0.072398	0.00685217	0.0519918	0.00237413	0.00506084	0.0449858	0.260657	0.151577	0.253278	0.0445461	0.170389	0.00184662	0.256912	0.0485726	0.142874	0.0841118	0.0410585	0.113381	0.00153884
TOBG-EAC99	0.00114748	0.00298328	0.00141506	0.000792693	0.000796585	0.000342477	0.000764403	0.00109785	0.000991184	0.000612105	0.00165793	0.00739102	0.000287601	0.000693311	0.000356694	0.000670419	0.000322417	0.00207229	0.000414552	0.00175654	0.000436389	0.000364319	0.0172378	0.00211665	0.00224294	0.00294463	0.00305569	0.00554358	0.000872131	0.000967399	0.000332635	0.000125157	9.55082e-05	0.000670542	0.00109152	0.000131627	0.00555925	0.000638941	0.000226247	0.000231383	0.000173986	0.00389427	0.000430939	0.000939431	0.000754114	0.000969527	0.0022509	0.000675244	0.00121039
GCA-002898375.1	0.00111032	0.00486102	0.00529947	0.00282978	0.00871883	0.00182263	0.0048446	0.00121722	0.00772285	0.00223606	0.00180513	0.00274134	0.00413015	0.00923019	0.00996015	0.00459457	0.00550773	0.01129	0.0061011	0.00392391	0.00430078	0.00262433	0.00568746	0.167095	0.0101003	0.00161633	0.00406179	0.00549427	0.00448759	0.00262717	0.0196301	0.00279587	0.00519581	0.00433514	0.00729191	0.00679748	0.00575465	0.00924003	0.00466018	0.00403624	0.00274351	0.0128023	0.00962668	0.00690415	0.00386468	0.00537095	0.00503286	0.00356938	0.00334008
TARA-ION-00011	0.000883906	0.0012887	0.000156736	8.78009e-05	0.000840799	0.000170702	0.00199294	0.000342004	0.000610283	0.000325433	0.000983768	0.00281246	0	0.000296202	0.000118525	0.000873954	0	0.000867635	0	0.00140083	0.000114479	0	0.0128412	0.000736832	0.00189192	0.000854611	0.00176221	0.00227917	0	0.000107152	0.000198956	0	9.52089e-05	0.000222813	0.000446896	6.5607e-05	0.00263896	3.35231e-05	0	0.000115329	0	0.00228764	0	0.000869594	0	0	0.00147252	0.000122387	0.000618013
TARA-IOS-00024	0.000389174	0.00169597	0.00108936	9.38832e-05	0.00079915	0.000730108	0.0010655	0.000438835	0.000714708	0.000434971	0.000546997	0.0037697	8.75887e-05	0.000211147	0.000190104	0.000412278	0.000400949	0.000574315	0.000265128	0.000873758	2.44819e-05	0	0.00709004	0.000608812	0.0011954	0.00238386	0.00199196	0.00250382	0.000244638	0.000114575	0.000141825	0.000177877	0.000101804	0.000714746	0.000997261	7.01519e-05	0.00213649	0.000215072	0	0.000123318	0	0.00214962	7.65579e-05	0.000786783	0.000292301	0.000217566	0.00104968	0.000196297	0.00103844
TOBG-NP136	0.0289471	0.00117233	0.000285165	3.99361e-05	0	0.0493035	5.33226e-05	0.0222139	0.0114207	0.0164675	0.000143189	3.60349e-05	0.0254475	0.000467053	0.000107822	0.000233833	0.00151064	0.000263095	0.000751867	0.000106194	0.0190787	0.0304551	8.49567e-05	0.00140152	0.000156461	6.76031e-05	4.58022e-05	5.68041e-05	0.0297207	0.026026	6.03297e-05	0.0157763	0.00121256	4.05385e-05	0.000689349	0.000477459	0	0.00106735	0.000153878	0.0286415	0.00240612	6.30624e-05	3.25662e-05	0.000304256	0.017967	0.00869955	6.37879e-05	0.027277	2.67716e-05
TARA-PON-00040	0.0384408	0.198036	0.0276576	0.0281593	0.0307442	0.00186887	0.0861438	0.0500418	0.105481	0.0538626	0.11997	0.188064	0.0108145	0.124297	0.0161823	0.0827037	0.0233208	0.0484264	0.0248751	0.138029	0.00306699	0.00229638	0.732076	0.18265	0.0491798	0.0388136	0.0737999	0.0417823	0.00200386	0.0220822	0.0543696	0.000107133	0.00539577	0.0278379	0.0476256	0.0171119	0.436291	0.00790166	0.0241839	0.00207964	0.0175365	0.0786635	0.0424211	0.0809886	0.00563357	0.00248971	0.063718	0.0159607	0.0816862
TARA-RED-00009	0.0280896	0.324184	0.161851	0.114473	0.141942	0.000614802	0.170458	0.0126696	0.0569985	0.028423	0.136462	0.740485	0.00177014	0.0522023	0.0250641	0.112363	0.00948113	0.142257	0.0052731	0.292144	0.00214401	0.00288784	2.21182	0.128691	0.34645	0.342669	0.368711	0.55909	0.0078634	0.00198473	0.0309827	4.27957e-05	0.00969932	0.158847	0.0764584	0.00884404	0.516193	0.0254928	0.00829707	0.000593385	0.0176691	0.58106	0.0245712	0.161519	0.00330528	0.000994547	0.278593	0.0323666	0.198448
TARA-RED-00089	0.509571	0.0774841	0	0	0	0.11632	0.00146847	0.208374	0.136145	0.207083	0.0656562	0	0.0724406	0.0432371	0.240516	0.0133943	0.255784	0.219847	0.0260894	0.000877352	0.186533	0.140116	0	0.0300384	0	0	0.000126136	0.00406729	0.0896438	0.0472456	0.0129592	0.00750158	0.219439	0	0.000194709	0.0146281	0.00415563	0.470474	0.118655	0.0366936	0.0823396	0	0.0647526	0.0144119	0.174292	0.462592	0.000175667	0.176299	0
TOBG-SAT1607	0.239554	0.212658	0.00335563	0.00324259	0.00125007	0.114116	0.0182592	0.182027	0.21123	0.181325	0.122622	0.00457958	0.164062	0.21874	0.248934	0.0472448	0.244337	0.336836	0.0913355	0.0552958	0.0921795	0.0403968	0.00894744	0.674028	0.0137164	0.00163079	0.0190795	0.0636014	0.0369327	0.206293	0.0526406	0.00823603	0.038678	0.00219434	0.00339032	0.0305151	0.214937	0.11975	0.19731	0.0445059	0.132146	0.00441535	0.194636	0.0355522	0.139949	0.0741642	0.0352788	0.0979965	0.00242574
SBR1093	0.000431217	0.000357454	0.000367362	0.000728179	0.00102745	6.1553e-05	0.00114135	0.000838593	0.000932637	0.00124681	0.00070947	0.00102842	0.00053167	0.000185132	0.000726558	0.000760037	0.000772634	0.000476737	0.000605989	0.000547216	0.000561405	0.000797649	0.000690345	0.000857462	0.000589176	0.000884291	0.000108931	0.000619195	0.000758986	0.000347739	0.000884805	0.000314921	0.000532133	0.00101233	0.000329297	0.00056777	0.00145455	0.000918689	0.000508289	0.000499034	0.00118827	0.000849893	0.000800339	0.000904514	0.00108429	0.000898773	0.00120101	0.000661968	0.00137954
TOBG-SP357	0.00331085	0.0010978	0.000216967	4.05137e-05	0	0.000472599	5.40939e-05	0.00220934	0.00123368	0.00108869	0.000472095	0	0.000755948	0.00107518	0.00289861	0.000426988	0.00108757	0.00110573	0.000203398	0	0.00124664	0.000914072	8.61855e-05	0.00120543	0	0	4.64647e-05	0.000633884	0.000675644	0.000593313	0.000122405	0.00069084	0.00527183	4.11249e-05	7.17252e-05	0.000121091	0.000417494	0.00365056	0.000728486	0.000319295	0.0350532	3.19873e-05	0.000792895	3.08657e-05	0.00138751	0.00206552	0.000194132	0.000480017	2.71589e-05
TOBG-SP78	0.00770762	0.0555814	0.0123285	0.0099166	0.0135191	0.00103284	0.0218116	0.00669081	0.0161476	0.00816338	0.0231349	0.0912766	0.00148688	0.0131228	0.00400406	0.0157083	0.00356527	0.0162074	0.00255598	0.0330204	0.00129298	0.000965539	0.28451	0.029823	0.0325205	0.0311378	0.0398317	0.0513515	0.00267632	0.00226916	0.00926255	0.000251634	0.00220826	0.0180652	0.0105612	0.0021502	0.0997193	0.00311012	0.00289985	0.000290752	0.00424139	0.0613083	0.00758117	0.0227326	0.00144726	0.00123112	0.030724	0.00515272	0.0241573
GCA-003232385.1	0.00258655	0.00123286	0.00467826	0.00671549	0.00548978	0.00206988	0.00947681	0.00935744	0.00768022	0.00862579	0.0048205	0.00637971	0.00499181	0.00192783	0.00663325	0.00781613	0.00614572	0.00421342	0.005859	0.00711383	0.0041146	0.00492732	0.0054879	0.00574815	0.00684485	0.00365066	0.000782715	0.00592143	0.00828001	0.0050306	0.00633019	0.00343951	0.00213134	0.00562523	0.00293601	0.00618068	0.0128466	0.00740024	0.00462815	0.0049842	0.00757653	0.00670313	0.00581012	0.00867266	0.00645948	0.00651604	0.0089822	0.00591709	0.0111264
TOBG-IN994	0.0276542	0.404401	0.699796	0.529567	0.547077	0.00077203	0.573891	0.0184994	0.0691606	0.0384884	0.294862	1.02278	0.00122256	0.135999	0.0340393	0.192144	0.0169346	0.121458	0.0176434	0.511223	0.00221598	0.00194118	1.94761	0.122544	0.587525	0.93795	0.873641	0.702862	0.00852625	0.00130846	0.0726149	7.52364e-05	0.0162767	0.558596	0.39817	0.0439442	0.559352	0.0383281	0.0143315	0.00109535	0.0343575	0.800896	0.042096	0.527492	0.00309084	0.00119631	0.605244	0.0511726	0.663445
TOBG-NAT509	4.83094e-05	0	7.2814e-05	4.07891e-05	0	0	5.44616e-05	0.000127106	0.000324017	7.5592e-05	0	7.36093e-05	0.000152217	0	0.000275312	2.38828e-05	0	0	0.00010239	0	0	0	4.33856e-05	9.33559e-05	0	0	2.33903e-05	0	8.50295e-05	0.000348452	6.16183e-05	0.000115922	4.42305e-05	0	3.61063e-05	0	0.00014011	6.22943e-05	0.000104777	0.000107155	0	3.22047e-05	0	6.2151e-05	0.000126995	0	3.25752e-05	0	8.20303e-05
TOBG-NAT510	0.000882421	0.000280399	0.00022167	0	0	0.000643789	0	0.000967383	0.000520608	0.000843801	0.000148408	0	0.00127435	0.000242039	0.0011734	0.000218121	0.000707093	0.00128552	0.000103903	0.000440261	0.00043175	0.000529201	0.000308188	0.00123156	0.000162165	7.00675e-05	2.37359e-05	0.000294374	0.000517716	0.00207109	0.000187587	0.000274483	0.000179537	0.000210081	5.49599e-05	3.0929e-05	0.000888631	0.000284467	0.000318975	0.000380585	0.000776766	6.53612e-05	0.00020252	0.000157674	0.00115984	0.000767377	0.000132226	0.000490421	0.00011099
TOBG-NAT53	0.000338495	0.00267365	0.000947502	0.00032663	0.00134672	0.000158758	0.000708688	0.000254459	0.000405415	0.000529659	0.000805141	0.00416296	0.000342821	0.000312207	0.000385811	0.000956238	2.49097e-05	0.000845351	0	0.0016828	2.12938e-05	0	0.0155037	0.000872168	0.00159958	0.00117494	0.00238813	0.00246814	8.51121e-05	0.000847062	9.25173e-05	3.86784e-05	0.000265641	0.000828892	0.000343343	6.10164e-05	0.00364641	0.00024942	5.24392e-05	0.000107259	0	0.00196639	0.000166471	0.00115091	0.000190677	0.000141926	0.00185859	5.69116e-05	0.00093058
[truncated: 19 more columns]

## Sheet: bGT BATS
Genome Abrrev.	BATS_S0617_SRR5720259_180	BATS_S0599_SRR5720344_180	BATS_S0625_SRR5720319_40	BATS_S0612_SRR5720262_1	BATS_S0624_SRR5720322_1	BATS_S0611_SRR5720261_180	BATS_S0594_SRR5720256_1	BATS_S0584_SRR5720231_180	BATS_S0591_SRR5720286_10	BATS_S0582_SRR5720233_1	BATS_S0585_SRR5720238_1	BATS_S0601_SRR5720280_100	BATS_S0571_SRR5720340_80	BATS_S0595_SRR5720249_40	BATS_S0576_SRR5720337_1	BATS_S0590_SRR5720229_180	BATS_S0621_SRR5720321_1	BATS_S0581_SRR5720234_180	BATS_S0575_SRR5720336_180	BATS_S0608_SRR5720281_180	BATS_S0622_SRR5720320_120	BATS_S0616_SRR5720258_80	BATS_S0580_SRR5720343_100	BATS_S0573_SRR5720338_1	BATS_S0630_SRR6507280_100	BATS_S0574_SRR5720339_40	BATS_S0607_SRR5720282_100	BATS_S0614_SRR5720264_180	BATS_S0593_SRR5720255_160	BATS_S0618_SRR5720260_10	BATS_S0572_SRR5720341_180	BATS_S0592_SRR5720285_100	BATS_S0602_SRR5720279_180	BATS_S0587_SRR5720236_180	BATS_S0600_SRR5720307_1	BATS_S0620_SRR5720254_180	BATS_S0586_SRR5720237_80	BATS_S0605_SRR5720284_180	BATS_S0579_SRR5720342_1	BATS_S0623_SRR5720323_180	BATS_S0603_SRR5720278_1	BATS_S0583_SRR5720232_40	BATS_S0619_SRR5720253_100	BATS_S0588_SRR5720235_10	BATS_S0570_SRR5720332_1	BATS_S0615_SRR5720257_10	BATS_S0596_SRR5720250_180	BATS_S0613_SRR5720263_100	BATS_S0589_SRR5720230_120
TARA-ANE-00014	0.00401647	0.00118216	0.043231	0.0196382	0.0492931	0.000616396	0.0171069	0.0164918	0.000332082	0.0252771	0.0101667	0.000530005	0.00754291	0.0185784	0.014719	0.000750465	4.78174e-05	0.00027761	0.000331549	0.000812036	0.0164251	0.00329479	0.0452046	0.0282425	0.00196611	0.0302522	0.00130938	0.000509245	8.52066e-05	0.000420514	0.000526369	0.00254465	0.000681588	0.0044009	0.00092531	0.00318634	0.0107765	0.00145532	0.06358	0.00141241	0.0569761	0.031497	0.000728463	0.00039737	0.00709565	0.00156006	0.0226822	0.000639939	0.000468002
GCA-004356535.1	0.00101857	0.000774589	0.00208707	0.00181445	0.00212498	0.000581367	0.00278318	0.00154581	0.000790366	0.00222106	0.00202953	0.00282336	0.0034295	0.00448575	0.00342855	0.00100274	0.00074274	0.000695496	0.00105716	0.000625967	0.00302781	0.00177409	0.00438687	0.00388154	0.00084968	0.00427197	0.00200188	0.00042527	0.00130927	0.000294983	0.000861557	0.00434548	0.000905018	0.00136004	0.00162272	0.000849443	0.00204881	0.00113432	0.00320926	0.000764317	0.00281223	0.000570429	0.00234645	0.000398212	0.0031497	0.000355309	0.0032027	0.00234579	0.00342366
GCA-001443445.1	0.00026275	0.000294962	0.00020471	0.000124015	0.000286328	0.000290566	0.000304419	0.00033429	0.000158405	8.05502e-05	0.000108198	0.000212898	0.000284288	0.000513878	0.000131498	0.000584695	7.29895e-05	0.000317813	0.000529087	0.000345633	0.000123811	9.38291e-05	0.000335501	0.000294526	7.9717e-05	0.000385152	0.000384359	0.000345477	0.000325153	9.62822e-05	0.000361557	0.00060443	0.000260098	0.000472648	0.000286896	0.000163682	0.000277075	0.000370239	0.000319917	0.000247932	9.7354e-05	8.68874e-05	0.000377266	9.09832e-05	5.45182e-05	0.000108241	0.000846934	0.000141381	0.000226217
GCA-003696425.1	0.000354361	0.000317968	0.000210645	0.000250882	0.000466651	0.000311195	0.000291148	0.000472176	0.000131951	0.000234843	0.000218883	0.000434491	0.000532825	0.000483548	0.000344261	0.000367772	0.000304	0.0005799	0.000594025	0.000258127	0.000264281	0.000171951	0.000465786	0.000363466	0.000207024	0.000574118	0.00036286	0.000233822	0.000243767	0.000160406	0.000501961	0.000767614	0.000270826	0.000737167	0.000238984	0.000363591	0.000437311	0.000339249	0.000394405	0.000502848	0.000270319	0.000132691	0.000578903	0.000202103	0.000317895	0.000180329	0.00125578	0.000289073	0.000476054
GCA-003695355.1	0.00111153	0.00200627	0.00658838	0.00806931	0.00215923	0.00179503	0.00119241	0.00270537	0.00433341	0.00525334	0.00429382	0.00484843	0.00947083	0.00253621	0.00670193	0.00378594	0.0206106	0.002881	0.00277347	0.000857126	0.00365545	0.0068537	0.00959995	0.00859865	0.0101897	0.00493089	0.00200538	0.00682031	0.00802387	0.0102733	0.000849736	0.00243121	0.00100862	0.00258089	0.00834016	0.00162668	0.00292005	0.000887542	0.00941944	0.00585226	0.00430148	0.00606484	0.00495593	0.0191164	0.0106604	0.00663956	0.00145703	0.00253738	0.00742081
GCA-003694225.1	5.63945e-05	7.82045e-05	5.42754e-05	2.66176e-05	1.87038e-05	0.000415765	5.08185e-05	0.000109184	0.000142795	0	6.96681e-05	7.99656e-05	0.000293646	5.71898e-05	5.64474e-05	0.000250989	0.000137077	9.09504e-05	0.000103684	1.79064e-05	6.9756e-05	0.000112777	4.20054e-05	4.91671e-05	0.000154995	0	9.62452e-05	9.73223e-05	0.000113988	0.000241094	0.000120714	0.000223306	1.95389e-05	0.000256851	0.000298412	0.000117105	4.38194e-05	7.41675e-05	7.69041e-05	6.47825e-05	9.75113e-05	6.52709e-05	0	0.000227826	0.000109213	0.000243936	6.36227e-05	1.93104e-05	0.000178881
GCA-003694065.1	0.000575041	0.000569594	0.000835796	0.000415428	0.000712271	0.000506139	0.00103637	0.00140415	0.000148576	0.00066108	0.000420433	0.000599061	0.000949933	0.00158879	0.000969089	0.000537222	0.00070172	0.000511015	0.000582562	0.000368901	0.000791122	0.00063365	0.000760483	0.000931068	0.000387047	0.00127389	0.000961359	0.000506312	0.000681116	9.03078e-05	0.000477284	0.00160784	0.000683084	0.000820613	0.000620987	0.000540995	0.000998495	0.000520899	0.000828181	0.000636979	0.000913131	0.000774212	0.000670465	0.000142229	0.000579534	0.000203049	0.00247847	0.000518379	0.000524866
GCA-003696525.1	0.00837703	0.00910374	0.00874389	0.00865932	0.00923406	0.00918285	0.00801972	0.0083523	0.0108344	0.00698107	0.00798934	0.00849424	0.00710299	0.0091614	0.00767107	0.0091584	0.00682447	0.00753885	0.00792083	0.00804944	0.00899029	0.00830775	0.00712736	0.00854268	0.0147843	0.00799287	0.00957329	0.00930616	0.00912259	0.0106499	0.00850035	0.00966299	0.00868171	0.00910031	0.00833988	0.00861135	0.00786782	0.00947213	0.00769344	0.00976328	0.00959028	0.0083557	0.00834083	0.0111057	0.00668304	0.0103317	0.00929753	0.00883111	0.00980746
GCA-003695505.1	8.22296e-05	4.56124e-05	0	4.65738e-05	3.27266e-05	7.27479e-05	3.95195e-05	6.36809e-05	8.32846e-05	5.29385e-05	1.35445e-05	4.66395e-05	0.000124558	8.33892e-05	4.9384e-05	6.27377e-05	0	5.30463e-05	4.03156e-05	4.17754e-05	7.45889e-05	1.64441e-05	0.000122497	4.77941e-05	2.05454e-05	6.21713e-05	6.73614e-05	0.000113526	3.79901e-05	2.81234e-05	3.52029e-05	5.20968e-05	1.13959e-05	4.40609e-05	1.93386e-05	8.19609e-05	5.11149e-05	6.48868e-05	6.72809e-05	3.77841e-05	8.53095e-05	2.53793e-05	0.000104397	0	9.55466e-05	2.37124e-05	0.000103901	3.37882e-05	5.21657e-05
MED-G136	0.115683	0.029018	0.110208	0.00533753	0.106287	0.0160835	0.076843	0.166051	0	0.0591408	0.0747648	0.0263129	0.0571977	0.0705241	0.0885482	0.0326097	0	0.00786242	0.00311053	0.0354265	0.0591274	0.0449178	0.0754439	0.0709817	0.0214916	0.0733105	0.0190262	0.00558323	0.00347105	0.000228405	0.00822761	0.0124346	0.0175233	0.0719501	0.00293177	0.0691534	0.142874	0.0163657	0.0384622	0.0385115	0.0423404	0.132053	0.0125296	0	0.00241418	6.41937e-05	0.22635	0.0274412	0.0109306
MED-G137	0.0021342	0.00264952	0.00121284	0.000287805	0.0013752	0.0026973	0.000879167	0.00273889	0.000205865	0.00157025	0.000552414	0.00114132	0.000230914	0.000618369	0.00115965	0.00217107	0	0.00167179	0.00108373	0.00158764	0.000402263	6.09705e-05	0.00109005	0.000567065	0.000167589	0.000922059	0.00045789	0.00189415	0.000669071	0.000104274	0.00126172	0.000225355	0.00156336	0.00163366	7.17024e-05	0.00174736	0.00208472	0.00232563	0.000498919	0.00199633	0.00042174	0.00235249	0.000258051	0.000197071	0.000118087	0.000351677	0.00277922	0.000417592	0.000657616
GCA-007571325.1	0.00118839	0.00151615	0.000663366	0.000875016	0.000543914	0.000762236	0.00154208	0.00138048	0.000240728	0.000497297	0.000763413	0.00167836	0.00172137	0.00148233	0.00153446	0.00133737	0.000415957	0.00155243	0.00111431	0.00138106	0.000999569	0.000962492	0.00143398	0.00196857	0.000374126	0.00273403	0.0014116	0.0014356	0.0011118	0.000365798	0.00160258	0.0022399	0.00118581	0.00166198	0.000754606	0.00130296	0.00130199	0.00135974	0.0011182	0.00073718	0.000431516	0.000715229	0.00101841	0.000403278	0.00055234	0.000257021	0.0019628	0.00104987	0.00160582
GCA-001775255.1	1.41243e-05	3.91735e-05	1.35936e-05	1.99996e-05	4.21601e-05	3.12392e-05	7.63666e-05	0	0	2.27327e-05	1.74487e-05	3.60501e-05	4.01156e-05	1.07426e-05	0	5.38813e-05	6.17968e-05	0	3.89525e-05	5.38172e-05	5.24123e-05	2.11842e-05	9.46843e-05	1.23142e-05	2.11742e-05	1.14418e-05	1.44631e-05	0	2.44704e-05	3.623e-05	6.04669e-05	1.11856e-05	7.34042e-05	2.27046e-05	4.9826e-05	8.79885e-06	4.93866e-05	4.17952e-05	1.44458e-05	0	5.495e-05	3.26949e-05	2.2415e-05	0.000136944	2.05147e-05	9.16426e-05	2.86824e-05	1.45092e-05	1.34405e-05
GCA-008933205.1	1.08755e-05	3.0163e-05	4.18674e-05	6.15976e-05	0	7.21612e-05	5.88012e-05	0	0	0	0	3.70107e-05	3.08884e-05	3.30867e-05	0	6.22317e-05	0	0	1.99952e-05	4.14385e-05	2.69045e-05	3.2623e-05	0	5.68904e-05	3.26076e-05	3.524e-05	6.68182e-05	0	1.88419e-05	5.57932e-05	4.65587e-05	3.44511e-05	2.26081e-05	5.24467e-05	7.67306e-05	2.71e-05	0	0	0	0	0	0	0	0.000158168	6.31841e-05	0	1.47233e-05	0	2.0698e-05
GCA-003229065.1	0.000415406	0.000230424	0.000479756	0.000705842	0.000661312	0.000245004	0.000698755	0.000386043	0.000560981	0.0016046	0.000889512	0.000376981	0.00314621	4.21264e-05	0.000332637	0.000422583	0.00298876	0.000200984	0.000254582	0.00021104	0.000239786	0.00074765	0.000247532	0.000386313	0.00176445	4.4868e-05	0.00028358	0.000477922	0.000287877	0.000426221	0.000237117	0.000175455	5.75699e-05	4.45173e-05	0.000293084	0.000276033	0.000322777	0	0.00101967	0.000429473	0.00028731	0.000641053	0.000439494	0.000939781	0.000884915	0.00083853	0.000449903	5.68968e-05	0.000737884
GCA-003252465.1	3.24106e-05	0	0.000124771	0.000137677	0.000290231	7.16837e-05	0.000116824	0.000338846	0.000246199	0	0	8.2723e-05	0.000184104	0.000172555	9.73232e-05	0.00021637	0.000236339	7.84055e-05	0.00020856	6.17463e-05	4.00897e-05	4.86107e-05	0	5.65139e-05	0.000145763	0.000315061	0.000132752	0	0.000140379	0.000166272	0.000242815	0.000205339	0.000202126	0.000338647	0.000285836	4.03809e-05	0.000339978	0.000127875	0.000165742	5.5847e-05	0	0.000262584	0	0.000235682	0	7.00966e-05	8.77555e-05	3.32939e-05	0.000185049
GCA-003232505.1	0	0	4.37277e-05	2.14449e-05	0.000105483	0.00010049	5.45902e-05	1.75931e-05	3.83483e-05	0	3.74194e-05	2.57702e-05	4.30145e-05	1.15189e-05	0	0	6.62626e-05	0	2.78449e-05	1.44266e-05	1.87333e-05	9.08603e-05	0	2.64081e-05	3.97326e-05	3.68058e-05	3.10165e-05	2.61364e-05	2.62388e-05	7.76965e-05	4.86274e-05	4.79759e-05	3.14835e-05	8.52088e-05	0	4.71735e-05	3.53037e-05	0	0	5.21929e-05	1.96403e-05	3.50576e-05	4.80696e-05	0	2.19972e-05	3.27551e-05	3.07551e-05	1.55577e-05	4.32354e-05
UBA1144	0.00117377	0.00435415	8.47251e-05	0.000166203	0.000204379	0.00301794	0.000105772	0.000749928	0.000148604	0	0.000253758	0.000249656	0.000500059	0.000133912	0	0.00226684	4.27959e-05	0.0023426	0.00315614	0.00279523	1.81484e-05	0.000220059	3.27857e-05	0.000102335	5.49887e-05	0.000380338	0.000360578	0.00313973	0.000711748	0.000150541	0.00339187	0.000116195	0.00329406	0.00209909	0	0.00226676	0.000205209	0.00211293	0.000150061	0.00106183	0	0.000271705	0.000139707	0.000355641	0	0.000507719	0.000417129	0.000180864	0.000474703
UBA2774	1.87527e-05	1.73367e-05	0	1.77022e-05	2.4878e-05	2.76506e-05	1.12657e-05	0	6.33111e-05	2.01213e-05	1.54444e-05	1.06363e-05	7.10147e-05	5.70515e-05	0	7.15376e-05	3.64654e-05	1.51217e-05	1.14926e-05	1.19088e-05	3.86596e-05	0	2.79359e-05	2.17992e-05	4.68546e-05	1.01274e-05	2.56033e-05	2.15749e-05	4.33188e-05	6.41364e-05	2.67604e-05	6.93049e-05	3.89832e-05	4.01929e-05	4.41023e-05	7.7881e-06	0	2.46627e-05	1.27864e-05	2.15419e-05	1.62126e-05	1.44696e-05	1.98401e-05	6.06066e-05	0	8.11154e-05	8.46251e-06	1.28425e-05	0.000107069
TOBG-EAC113	0.607325	0.142074	0.625558	0.0436021	0.622665	0.064464	0.399083	0.775513	0.0429931	0.280638	0.345015	0.144974	0.34402	0.360404	0.494977	0.133785	0.0187004	0.0251016	0.00799545	0.162135	0.331983	0.236391	0.413924	0.385751	0.107689	0.373783	0.101962	0.014789	0.016038	0.0510176	0.0302874	0.0632071	0.070494	0.341279	0.0325434	0.357084	0.640804	0.0721012	0.179055	0.218163	0.211028	0.7004	0.0867751	0.0408466	0.0167197	0.0325038	0.964061	0.169461	0.0542535
TOBG-EAC99	0.0771035	0.00694331	0.426025	0.215222	0.48071	0.0104268	0.157271	0.218828	0.00131719	0.23511	0.135597	0.014937	0.103469	0.173692	0.175733	0.0108835	0.000142249	0.001809	0.000418433	0.0211837	0.146687	0.0599304	0.5439	0.287852	0.0219454	0.291979	0.018444	0.00106606	0.00191515	0.00233513	0.00421044	0.0439004	0.00196003	0.0613834	0.0200141	0.0422903	0.135472	0.0187926	0.753204	0.0155743	0.732791	0.30055	0.0148599	0.000157615	0.0947755	0.0061879	0.254455	0.0165991	0.00402201
GCA-002898375.1	0.00280691	0.00151077	0.00346622	0.00368412	0.00300961	0.00650578	0.00266797	0.00653614	0.000551709	0.00330056	0.00368924	0.00511416	0.0123586	0.00484489	0.00467616	0.00589171	0.0498149	0.00306958	0.00911951	0.00319874	0.00142683	0.0129373	0.00299288	0.008012	0.0105198	0.00584545	0.00438353	0.0034284	0.00386373	0.00115068	0.00326476	0.00670933	0.00603484	0.00346131	0.00429533	0.00249912	0.00280843	0.00179519	0.00705246	0.00298147	0.00595041	0.00499916	0.00583764	0.00183296	0.00873081	0.00185724	0.0243877	0.00668844	0.00634214
TARA-ION-00011	0.000956114	0	0.00227707	0.00105553	0.00177363	0	0.000408885	0.00180718	8.20662e-05	0.00109544	0.000360352	0.000275743	0.000506286	0.000764174	0.000875909	0.000247279	0	7.84055e-05	0	6.17463e-05	0.000340762	9.72214e-05	0.00235375	0.00155413	0.000425143	0.00217917	0.000265504	0.000223729	5.61515e-05	0	0.00017344	0.000256673	0	0.000494946	0.000285836	0.000100952	0.000642181	0.000191813	0.00586725	5.5847e-05	0.00495963	0.00161302	5.1435e-05	0.000392803	0.000470744	7.00966e-05	0.000987249	0.000166469	0.000123366
TARA-IOS-00024	0.000363886	0.000624762	0.00103396	0.00206101	0.00131031	0.000536546	0.000593356	0.000603865	0.000175503	0.000836664	0.000556566	0.000176907	0.000689001	0.000738036	0.000312195	0.000330512	0.000101084	0.000167674	0.000286725	6.60237e-05	0.000342935	0.000207913	0.00143264	0.00154093	0.000220803	0.00188095	0.000106461	0.000299035	0.000210145	0.000355581	0.000296727	0.0003019	0.000144085	0.00044567	0.000122255	0.000129535	0.000565491	0.00030765	0.00269379	0.000328436	0.00373022	0.000882433	0.000384987	8.40027e-05	0.000453019	0.00029981	0.00112602	0.000178001	0.000461693
TOBG-NP136	0.0150957	0.0417859	0.00144717	4.17482e-05	0.00178948	0.0459081	0.000664215	0.0100694	0.000447932	0.000189814	0.000182117	0.00489143	0.00263779	0.00038122	0.000265603	0.0249694	0.000214997	0.0381946	0.046212	0.0274392	5.47041e-05	0.00424521	0.00023059	0.00143949	0.00120445	0.00143305	0.00404559	0.0421807	0.00814738	0.000226885	0.034143	0.000326893	0.0364682	0.0278681	0.000260023	0.0230692	0.00226803	0.0258828	9.04647e-05	0.0192038	0.000344117	0.0034807	0.00215235	0.00057173	0.000171294	0.000637666	0.00253463	0.000636033	0.00187978
TARA-PON-00040	0.00252561	0.000289451	0.0233428	0.026245	0.0238001	0.00018466	0.00797502	0.00901978	0.00221976	0.00886887	0.00381627	0.00134962	0.0204525	0.00606439	0.0119087	0.00155269	0.00864523	0	7.67515e-05	0.00155085	0.00676436	0.00237924	0.159653	0.0251129	0.000531947	0.025329	0.000128241	0.000144084	7.23243e-05	0.00471156	8.93576e-05	0.00138852	8.67809e-05	0.00335527	0.0259923	0.00101422	0.00306529	0.0029647	0.0683986	0.000647389	0.14828	0.0119824	0.00152374	0.00202375	0.0207971	0.0064103	0.00912725	0.00248723	0.00154926
TARA-RED-00009	0.0387546	0.00180375	0.350867	0.511397	0.385765	0.00092206	0.0730612	0.237996	0.0191699	0.186747	0.0890365	0.00283749	0.115753	0.069225	0.149372	0.00292627	0.00899841	0.000242045	0.000398572	0.0116276	0.0697185	0.0214594	0.611372	0.377656	0.0130121	0.36187	0.0119872	0.000172669	0.000982289	0.0194198	0.000535425	0.0263861	0.000207994	0.0566949	0.11983	0.0164551	0.0973356	0.0345417	1.04461	0.00537329	1.57325	0.272523	0.0105857	0.00670983	0.367716	0.0272658	0.10877	0.0108606	0.00504617
TARA-RED-00089	0.0585425	0.0425621	0.0168794	0.000229943	0.0185814	0.106673	0.00717047	0.14582	0.000822381	0.0015682	0.00521599	0.0272176	0.030902	0.00382887	0.00731452	0.0604006	0	0.0320171	0.0265725	0.0606381	0.000903906	0.0241127	0.00254012	0.0240687	0.104865	0.0215742	0.0256083	0.0549285	0.022789	0	0.0514456	0.00128605	0.0340958	0.0580822	0	0.058068	0.0316085	0.042127	0.000498266	0.104233	0	0.0402219	0.0170091	0.000393625	0	0	0.0214352	0.0253563	0.00741747
TOBG-SAT1607	0.482238	0.107675	0.484101	0.0230403	0.49012	0.0480362	0.313642	0.636219	0.000351398	0.228162	0.276237	0.105437	0.2327	0.282931	0.388441	0.107867	0.000758981	0.0208568	0.0095044	0.134872	0.253111	0.17453	0.313673	0.281248	0.0810472	0.294487	0.0775904	0.0143697	0.0103387	0.00124592	0.0251757	0.0523145	0.0588887	0.27615	0.0149317	0.276888	0.526737	0.0604011	0.15826	0.171905	0.184695	0.550331	0.0605105	0.000168193	0.0104311	0.00120058	0.789045	0.125061	0.0383633
SBR1093	0.00073043	0.000713093	0.000719855	0.00100944	0.00101165	0.000491117	0.00130589	0.00124899	0.000591842	0.00103453	0.000851819	0.000775552	0.000713646	0.00172442	0.000965073	0.000546142	0.000562458	0.000621985	0.000966913	0.000679082	0.000744476	0.000718666	0.00112294	0.00117175	0.000223382	0.00148636	0.000909506	0.000705899	0.000850397	0.000389712	0.000712958	0.00154564	0.000583074	0.000845392	0.000680254	0.000531472	0.000939872	0.000634015	0.00111162	0.000674614	0.00112153	0.000473423	0.000797514	0.000396592	0.00176534	0.000278036	0.00216758	0.000780349	0.000811839
TOBG-SP357	0.00145065	0.000580689	0.00100752	0.000127056	0.0017856	0.000330768	0.000862494	0.00211945	7.57352e-05	0.000722097	0.000849856	0.000254471	0.000679605	0.000614225	0.000673613	0.000541982	0	3.61784e-05	0.00032995	0.000484355	0.000258978	0.000403746	0.000701778	0.000651926	0.00072864	0.000993414	0.000551298	0.00020647	0.000310918	0.000383612	0.000160059	0.000189498	0.000124355	0.000745245	0	0.000819846	0.00135958	0.00047204	0.000611821	0.000953464	0.000543036	0.00110778	0.000189868	0.0002175	8.68857e-05	0.000194067	0.00186267	0.000307254	0.000455396
TOBG-SP78	0.00330107	0.00067986	0.0249444	0.0443356	0.0300807	0.000722879	0.00485962	0.0157183	0.00041379	0.0160441	0.00682365	0.000750783	0.00946845	0.00454912	0.00947086	0.000997456	0.000333664	0.000909264	0.000691047	0.0011208	0.00549816	0.00279417	0.0527668	0.0309742	0.00162916	0.0315599	0.000836694	0.00101527	0.000368061	0.000670695	0.000909489	0.00209658	0.000271773	0.0035201	0.00755202	0.00152705	0.00807588	0.00309487	0.0774187	0.000872925	0.0983333	0.0193302	0.000933635	0.000871451	0.0194632	0.00141375	0.00842917	0.00114153	0.00108855
GCA-003232385.1	0.00567335	0.00455558	0.0069828	0.00550772	0.00850237	0.00430151	0.0141295	0.0101373	0.00193919	0.0082715	0.00951089	0.00557265	0.00649684	0.0144549	0.00774639	0.00520884	0.00496736	0.00450984	0.00652154	0.00385879	0.00696767	0.00683146	0.00749833	0.0134419	0.00225845	0.0114284	0.00598484	0.00337371	0.0054994	0.00165429	0.00748481	0.0147956	0.00381255	0.00978396	0.00455019	0.00459516	0.00843288	0.00479089	0.00952307	0.00621621	0.00700447	0.0055283	0.00662068	0.00102588	0.00843045	0.00239736	0.0250336	0.00614885	0.00782473
TOBG-IN994	0.0317499	0.00117898	0.36372	0.785105	0.401021	0.000453884	0.1593	0.124779	0.875566	0.188548	0.1369	0.00715836	0.0676107	0.143418	0.235839	0.00220877	0.628505	0.000709207	0.000161701	0.00544555	0.11983	0.0539074	0.457845	0.260988	0.0154922	0.26836	0.0120379	0.000151779	0.00187927	0.577006	0.000690283	0.0382617	0.000609435	0.0271681	0.63329	0.0107204	0.0928719	0.0241167	0.852681	0.00545569	0.992431	0.232291	0.067368	0.566498	0.567003	0.537357	0.146671	0.0103597	0.0161804
TOBG-NAT509	0.000557101	0.000501116	2.8982e-05	0.00012792	0	0.000333016	2.71361e-05	0.000419774	0	0	7.44028e-05	0.0001281	0.000128292	0.000183229	4.52128e-05	0.000861577	0	0	2.76827e-05	0.000946607	9.31209e-05	9.0331e-05	3.36451e-05	2.62543e-05	5.64302e-05	4.87885e-05	6.16717e-05	0.000155905	7.82577e-05	0.000154488	0.000676818	4.76964e-05	0.0001252	0.000822921	0.000212462	0.000112557	3.50981e-05	0	0	5.18889e-05	0.000195259	6.97068e-05	0	7.29927e-05	0	6.51286e-05	8.15359e-05	0	8.5967e-05
TOBG-NAT510	0.00190991	0.000550898	0.00094113	0.00025962	0.000577697	0.000439318	0.000743503	0.00117144	0	0.000786931	0.000377512	0.000649967	0.000477355	0.000674023	0.00123878	0.000466298	8.91335e-05	0.000628364	0.000140459	0.000989706	0.000510284	0.000366664	0.00126327	0.00133211	0.000114528	0.000767398	0.000250332	0	0.000291186	0.000313542	0.000359763	0.000242006	0.000667016	0.0015228	5.39004e-05	0.000513992	0.00206577	0.00030142	0.000625083	0.000579213	0.000832209	0.000601264	0.000193984	0	0.000177538	0	0.00188235	0.000282522	0.000145396
TOBG-NAT53	0.0952062	0.00907065	0.610229	0.32425	0.668989	0.00990018	0.226209	0.295423	0.00228972	0.34576	0.170846	0.0144894	0.129358	0.231048	0.235968	0.0137986	0.000175842	0.00149485	0.000166258	0.024004	0.211031	0.0734652	0.752631	0.391148	0.0304567	0.389857	0.0237667	0.000728262	0.00195834	0.00494841	0.00325834	0.0588668	0.00206782	0.0785684	0.0280722	0.0575913	0.178788	0.0252721	1.06995	0.0203862	1.07141	0.449104	0.0183691	0.000146127	0.132174	0.00990916	0.312872	0.0210557	0.00565065
[truncated: 13 more columns]
