# Supplementary material for: Marine Dadabacteria exhibit genome streamlining and phototrophy-driven niche partitioning
Source: ISME J. 2020 Nov 23;15(4):1248–56. doi: 10.1038/s41396-020-00834-5 (PMC8115339; doi:10.1038/s41396-020-00834-5)
Supplement: Supplementary file 12 — Supplemental Table 11 [file 41396_2020_834_MOESM12_ESM.xlsx]

## Sheet: README
Table S11. Values used to create Ocean Data Viewer plots in Figure 2 and Supplemental Figure 3.
GP13. Corresponding data for cruise track GP13
NamingSchema			cruisetrack_sampleID_SRAaccession_depth
Depth			sampling depth (m)
Latitude			latitude
Longitude			longitude
Hydrothermal			summed relative fraction of clade
MarinePelagic1			summed relative fraction of clade
MarinePelagic2			summed relative fraction of clade
OrganicCarbonAssociated			summed relative fraction of clade
GA10. Corresponding data for cruise track GA10
NamingSchema			cruisetrack_sampleID_SRAaccession_depth
Depth			sampling depth (m)
Latitude			latitude
Longitude			longitude
Hydrothermal			summed relative fraction of clade
MarinePelagic1			summed relative fraction of clade
MarinePelagic2			summed relative fraction of clade
OrganicCarbonAssociated			summed relative fraction of clade
GA03. Corresponding data for cruise track GA03
NamingSchema			cruisetrack_sampleID_SRAaccession_depth
Depth			sampling depth (m)
Latitude			latitude
Longitude			longitude
Hydrothermal			summed relative fraction of clade
MarinePelagic1			summed relative fraction of clade
MarinePelagic2			summed relative fraction of clade
OrganicCarbonAssociated			summed relative fraction of clade
GA02. Corresponding data for cruise track GA02
NamingSchema			cruisetrack_sampleID_SRAaccession_depth
Depth			sampling depth (m)
Latitude			latitude
Longitude			longitude
Hydrothermal			summed relative fraction of clade
MarinePelagic1			summed relative fraction of clade
MarinePelagic2			summed relative fraction of clade
OrganicCarbonAssociated			summed relative fraction of clade

## Sheet: GP13
NamingSchema	Depth	Latitude	Longitude	Hydrothermal	MarinePelagic1	MarinePelagic2	OrganicCarbonAssociated
GP13_S0252_SRR5788170_101	101	-32.4637	-159.019	5e-05	5.55e-05	0.000492	2.8e-05
GP13_S0253_SRR5788171_14	14	-32.495	-157.994	5.41e-05	0.00228	0.00148	2.5e-05
GP13_S0254_SRR5788176_31	31	-32.495	-157.994	5.36e-05	0.00221	0.00148	2.34e-05
GP13_S0255_SRR5788177_51	51	-32.495	-157.994	5.9e-05	0.00261	0.00178	2.4e-05
GP13_S0256_SRR5788149_76	76	-32.495	-157.994	5.65e-05	0.00245	0.00162	2.18e-05
GP13_S0257_SRR5788148_100	100	-32.495	-157.994	5.64e-05	0.00227	0.00159	2.07e-05
GP13_S0258_SRR5788151_202	202	-32.495	-157.994	4.48e-05	9.02e-06	7.4e-05	1.5e-05
GP13_S0259_SRR5788150_1008	1008	-32.5125	-158.028	3.85e-05	5.46e-07	2.65e-05	1.19e-05
GP13_S0260_SRR5788153_5601	5601	-32.5125	-158.028	3.47e-05	4.1e-05	0.000737	2.58e-05
GP13_S0261_SRR5788152_15	15	-32.494	-157.009	4.75e-05	0.00219	0.0025	1.73e-05
GP13_S0262_SRR5788155_30	30	-32.494	-157.009	4.36e-05	0.00181	0.00204	2.59e-05
GP13_S0263_SRR5788154_15.5	15.5	-29.9999	159	3.74e-05	0.000644	0.000304	1.84e-05
GP13_S0264_SRR5788157_30	30	-29.9999	159	3.67e-05	0.000789	0.00036	1.6e-05
GP13_S0265_SRR5788156_50.6	50.6	-29.9999	159	3.65e-05	0.000824	0.000377	1.32e-05
GP13_S0266_SRR5788039_78	78	-29.9999	159	4.14e-05	0.000658	0.000326	1.49e-05
GP13_S0267_SRR5788040_101	101	-29.9999	159	3.95e-05	0.000639	0.000312	1.55e-05
GP13_S0268_SRR5788037_16.1	16.1	-30.0006	162.998	4.16e-05	0.000961	0.000407	1.78e-05
GP13_S0269_SRR5788038_29.9	29.9	-30.0006	162.998	4.51e-05	0.00101	0.00041	1.69e-05
GP13_S0270_SRR5788043_51.3	51.3	-30.0006	162.998	4.45e-05	0.001	0.000445	1.7e-05
GP13_S0271_SRR5788044_74	74	-30.0006	162.998	4.84e-05	0.000916	0.00039	2.01e-05
GP13_S0272_SRR5788041_100.8	100.8	-30.0006	162.998	9.59e-05	0.001	0.000405	2.21e-05
GP13_S0273_SRR5788042_13.8	13.8	-30	166.987	9.89e-05	0.000998	0.000262	1.8e-05
GP13_S0274_SRR5788045_30.8	30.8	-30	166.987	7.5e-05	0.000963	0.000245	1.54e-05
GP13_S0275_SRR5788046_51.1	51.1	-30	166.987	8.99e-05	0.000898	0.000235	1.95e-05
GP13_S0276_SRR5788403_74.8	74.8	-30	166.987	8.08e-05	4.43e-05	0.00054	1.08e-05
GP13_S0277_SRR5788402_101.7	101.7	-30	166.987	0.000102	0.000622	0.000349	1.69e-05
GP13_S0278_SRR5788401_15.1	15.1	-29.9997	171	6.94e-05	0.000444	0.000369	1.5e-05
GP13_S0279_SRR5788400_30.7	30.7	-29.9997	171	9.74e-05	0.000487	0.000386	1.91e-05
GP13_S0280_SRR5788399_50.4	50.4	-29.9997	171	8.84e-05	0.000449	0.000364	1.89e-05
GP13_S0281_SRR5788398_75.4	75.4	-29.9997	171	9.07e-05	0.00041	0.000325	1.9e-05
GP13_S0282_SRR5788397_100.5	100.5	-29.9997	171	9.42e-05	0.000443	0.000383	1.8e-05
GP13_S0283_SRR5788396_14.9	14.9	-32.4995	-176.03	9.36e-05	0.000306	0.00072	1.67e-05
GP13_S0284_SRR5788406_29.3	29.3	-32.4995	-176.03	9.49e-05	0.000252	0.000694	2.23e-05
GP13_S0285_SRR5788405_48.9	48.9	-32.4995	-176.03	9.14e-05	0.000231	0.000693	2.12e-05
GP13_S0286_SRR5788301_76.8	76.8	-32.4995	-176.03	9.78e-05	0.00023	0.000698	2.43e-05
GP13_S0287_SRR5788404_100.3	100.3	-32.4995	-176.03	0.000124	0.000101	0.00134	1.49e-05
GP13_S0288_SRR5788265_999.9	999.9	-32.4995	-176.03	2.8e-05	5.56e-07	4.5e-05	5.14e-06
GP13_S0289_SRR5788266_74.5	74.5	-30.0006	155.986	4.21e-05	0.000739	0.000468	1.21e-05
GP13_S0290_SRR5788267_100.9	100.9	-30.0006	155.986	3.75e-05	0.000718	0.00135	0.000127
GP13_S0291_SRR5788268_14.9	14.9	-30.0013	174.001	3.21e-05	0.00126	0.000982	1.68e-05
GP13_S0292_SRR5788269_30.1	30.1	-30.0013	174.001	3.98e-05	0.000961	0.000827	1.55e-05
GP13_S0293_SRR5788270_50.4	50.4	-30.0013	174.001	3.81e-05	0.000591	0.000796	2.16e-05
GP13_S0299_SRR5788001_15	15	-29.9982	153.501	3.99e-05	0.00148	0.000249	1.33e-05
GP13_S0300_SRR5787996_49.8	49.8	-29.9982	153.501	4.65e-05	0.00157	0.000269	1.72e-05
GP13_S0301_SRR5787995_15.5	15.5	-30.0019	154.004	4.73e-05	0.00154	0.000217	1.58e-05
GP13_S0302_SRR5787998_30.8	30.8	-30.0019	154.004	4.74e-05	0.00156	0.000217	2.03e-05
GP13_S0303_SRR5787997_51.7	51.7	-30.0019	154.004	5.07e-05	0.00156	0.000215	1.58e-05
GP13_S0304_SRR5788004_75.2	75.2	-30.0019	154.004	4.81e-05	0.00166	0.000233	1.54e-05
GP13_S0305_SRR5788003_99	99	-30.0019	154.004	4.82e-05	0.00163	0.000225	1.86e-05
GP13_S0306_SRR5788361_15.4	15.4	-30.0006	155.986	4.8e-05	0.000595	0.000275	1.94e-05
GP13_S0307_SRR5788362_30.9	30.9	-30.0006	155.986	4.71e-05	0.000476	0.000216	2.74e-05
GP13_S0308_SRR5788359_50.6	50.6	-30.0006	155.986	5.04e-05	0.000584	0.000265	1.88e-05
GP13_S0309_SRR5788360_75.1	75.1	-30.0013	174.001	4.56e-05	0.000328	0.00153	1.66e-05
GP13_S0310_SRR5788357_100.4	100.4	-30.0013	174.001	3.22e-05	0.000351	0.00212	6.74e-06
GP13_S0311_SRR5788358_15.6	15.6	-30.0002	175.98	4.61e-05	0.000696	0.000946	1.61e-05
GP13_S0312_SRR5788355_30.6	30.6	-30.0002	175.98	4.53e-05	0.000852	0.00119	1.79e-05
GP13_S0313_SRR5788356_50.3	50.3	-30.0002	175.98	4.78e-05	0.000815	0.00111	1.97e-05
GP13_S0314_SRR5788363_74.5	74.5	-30.0002	175.98	4.79e-05	0.000801	0.00104	1.75e-05
GP13_S0315_SRR5788364_99.7	99.7	-30.0002	175.98	4.11e-05	0.000109	0.000598	1.19e-05
GP13_S0316_SRR5788275_15.5	15.5	-32.5001	-170	5.46e-05	0.00256	0.00426	1.79e-05
GP13_S0317_SRR5788276_28.4	28.4	-32.5001	-170	4.94e-05	0.002	0.00363	2.3e-05
GP13_S0318_SRR5788277_48.6	48.6	-32.5001	-170	5.63e-05	0.00284	0.0047	1.46e-05
GP13_S0319_SRR5788278_76	76	-32.5001	-170	5.94e-05	0.00242	0.00537	1.8e-05
GP13_S0320_SRR5788271_100.3	100.3	-32.5001	-170	0.000121	3.34e-05	0.000509	2.13e-05
GP13_S0321_SRR5788272_1001.5	1001.5	-32.5001	-170	6.16e-05	1.74e-06	4.11e-05	1.3e-05
GP13_S0322_SRR5788273_15.1	15.1	-32.4998	-171.999	6.39e-05	0.000268	0.00121	1.71e-05
GP13_S0323_SRR5788274_30.9	30.9	-32.4998	-171.999	5.57e-05	0.000352	0.00151	1.44e-05
GP13_S0324_SRR5788279_49.8	49.8	-32.4998	-171.999	6.18e-05	0.000244	0.00124	2.52e-05
GP13_S0325_SRR5788280_75.1	75.1	-32.4998	-171.999	7.09e-05	0.000203	0.00131	2.24e-05
GP13_S0326_SRR5788418_100.3	100.3	-32.4998	-171.999	6.71e-05	3.45e-05	0.000629	1.48e-05
GP13_S0331_SRR5788417_50	50	-32.4957	-164.992	5.86e-05	0.00392	0.00148	2.07e-05
GP13_S0332_SRR5788416_75	75	-32.4957	-164.992	6.7e-05	0.00304	0.0016	3.16e-05
GP13_S0333_SRR5788415_100	100	-32.4957	-164.992	5.14e-05	0.00405	0.000976	2.5e-05
GP13_S0334_SRR5788422_204	204	-32.4957	-164.992	3.58e-05	1.02e-05	0.000186	9.27e-06
GP13_S0335_SRR5788421_1023	1023	-32.515	-164.981	3.9e-05	3.26e-06	2.95e-05	1.04e-05
GP13_S0336_SRR5788420_5100	5100	-32.515	-164.981	3.82e-05	1.16e-05	0.000153	1.87e-05
GP13_S0337_SRR5788419_17	17	-32.5043	-163.99	4.17e-05	0.00296	0.00112	1.72e-05
GP13_S0338_SRR5788424_31	31	-32.5043	-163.99	2.5e-05	0.00467	0.00164	3.96e-06
GP13_S0339_SRR5788423_51	51	-32.5043	-163.99	0.000119	0.00423	0.00148	1.61e-05
GP13_S0340_SRR5788057_76	76	-32.5043	-163.99	4.12e-05	0.00406	0.00116	1.84e-05
GP13_S0341_SRR5788058_102	102	-32.5043	-163.99	6.14e-05	0.00406	0.000955	2.67e-05
GP13_S0342_SRR5788055_49	49	-32.494	-157.009	5.38e-05	0.00243	0.00252	7e-05
GP13_S0343_SRR5788056_76	76	-32.494	-157.009	6.09e-05	0.00249	0.00279	2.18e-05
GP13_S0344_SRR5788053_102	102	-32.494	-157.009	5.63e-05	0.00207	0.0031	3.08e-05
GP13_S0345_SRR5788054_15	15	-32.5038	-156.011	5.42e-05	0.00308	0.00336	1.92e-05
GP13_S0346_SRR5788051_31	31	-32.5038	-156.011	5.62e-05	0.0033	0.00392	1.52e-05
GP13_S0347_SRR5788052_52	52	-32.5038	-156.011	4.97e-05	0.00231	0.00273	1.7e-05
GP13_S0348_SRR5788049_77	77	-32.5038	-156.011	4.89e-05	0.0029	0.0032	2.25e-05
GP13_S0349_SRR5788050_102	102	-32.5038	-156.011	5.52e-05	0.00237	0.00286	1.83e-05
GP13_S0350_SRR5788165_14	14	-32.4995	-154.999	6.62e-05	0.00213	0.000975	2.73e-05
GP13_S0351_SRR5788164_30	30	-32.4995	-154.999	5.6e-05	0.00191	0.0007	1.5e-05
GP13_S0352_SRR5788167_51	51	-32.4995	-154.999	6.95e-05	0.00267	0.00147	7.94e-06
GP13_S0353_SRR5788166_74	74	-32.4995	-154.999	5.89e-05	0.00271	0.00178	1.15e-05
GP13_S0354_SRR5788161_101	101	-32.4995	-154.999	5.7e-05	0.00112	0.00116	2.14e-05
GP13_S0355_SRR5788160_15	15	-32.5013	-153.998	6.18e-05	0.00298	0.0036	1.83e-05
GP13_S0356_SRR5788163_32	32	-32.5013	-153.998	6.2e-05	0.00304	0.00381	1.53e-05
GP13_S0357_SRR5788162_51	51	-32.5013	-153.998	7.01e-05	0.00309	0.0038	1.95e-05
GP13_S0358_SRR5788159_77	77	-32.5013	-153.998	6.11e-05	0.0037	0.00437	1.47e-05
GP13_S0359_SRR5788158_100	100	-32.5013	-153.998	5.25e-05	0.00338	0.00435	1.54e-05
GP13_S0360_SRR5788327_201	201	-32.5013	-153.998	6.1e-05	3.08e-06	0.000123	1e-05
GP13_S0361_SRR5788328_1008	1008	-32.4948	-154.004	5.57e-05	1.38e-06	3.11e-05	1.59e-05
GP13_S0362_SRR5788329_5095	5095	-32.4948	-154.004	5.4e-05	2.83e-06	0.00113	2.64e-05
GP13_S0363_SRR5788330_15	15	-32.494	-153.006	7.34e-05	0.00195	0.00208	2.9e-05
GP13_S0365_SRR5788331_75	75	-32.495	-168.002	5.13e-05	0.00104	0.00128	1.92e-05
GP13_S0366_SRR5788332_101	101	-32.495	-168.002	4.16e-05	5.8e-05	0.000486	1.13e-05
GP13_S0367_SRR5788333_14	14	-32.4972	-167.002	5.07e-05	0.00306	0.00155	2.24e-05
GP13_S0368_SRR5788334_31	31	-32.4972	-167.002	4.99e-05	0.00266	0.00138	1.69e-05
GP13_S0369_SRR5788325_52	52	-32.4972	-167.002	4.53e-05	0.00311	0.00163	1.56e-05
GP13_S0370_SRR5788326_78	78	-32.4972	-167.002	4.44e-05	0.00347	0.00216	1.56e-05
GP13_S0371_SRR5788179_102	102	-32.4972	-167.002	4.69e-05	5.93e-05	0.000497	1.55e-05
GP13_S0372_SRR5788178_16	16	-32.4985	-165.999	5.15e-05	0.00255	0.00115	1.86e-05
GP13_S0373_SRR5788462_30	30	-32.4985	-165.999	4.8e-05	0.00288	0.00128	2.28e-05
GP13_S0374_SRR5788461_48	48	-32.4985	-165.999	5.35e-05	0.00289	0.00151	1.88e-05
GP13_S0375_SRR5788460_76	76	-32.4985	-165.999	5.06e-05	0.00246	0.0023	1.78e-05
GP13_S0376_SRR5788459_102	102	-32.4985	-165.999	5.06e-05	0.00196	0.00235	1.74e-05
GP13_S0377_SRR5788458_15	15	-32.4957	-164.992	5.53e-05	0.0025	0.00124	2.03e-05
GP13_S0378_SRR5788457_28	28	-32.4957	-164.992	5.12e-05	0.00375	0.00179	2.06e-05
GP13_S0379_SRR5788191_15	15	-32.5063	-162.994	4.52e-05	0.00265	0.000982	1.86e-05
GP13_S0380_SRR5787991_33	33	-32.5063	-162.994	5.89e-05	0.00267	0.000986	2.4e-05
GP13_S0381_SRR5788093_50	50	-32.5063	-162.994	6.02e-05	0.00249	0.000941	1.76e-05
GP13_S0382_SRR5788094_75	75	-32.5063	-162.994	5.62e-05	0.00252	0.000982	2.03e-05
GP13_S0383_SRR5788091_102	102	-32.5063	-162.994	5.37e-05	0.00294	0.00107	2.21e-05
GP13_S0384_SRR5788092_16	16	-32.509	-162.009	6.01e-05	0.00254	0.000878	1.92e-05
GP13_S0385_SRR5788097_30	30	-32.509	-162.009	5.31e-05	0.00294	0.000954	1.86e-05
GP13_S0386_SRR5788098_52	52	-32.509	-162.009	6e-05	0.00291	0.000875	2.3e-05
GP13_S0387_SRR5788095_76	76	-32.509	-162.009	7.18e-05	0.00291	0.000937	3.09e-05
GP13_S0388_SRR5788096_101	101	-32.509	-162.009	4.92e-05	0.0028	0.00112	1.52e-05
GP13_S0389_SRR5788101_15	15	-32.4978	-160.993	5.89e-05	0.00152	0.00185	3.02e-05
GP13_S0390_SRR5788102_30	30	-32.4978	-160.993	5.84e-05	0.00173	0.00203	1.9e-05
GP13_S0391_SRR5788324_50	50	-32.4978	-160.993	4.09e-05	0.00177	0.0021	1.76e-05
GP13_S0392_SRR5788255_73	73	-32.4978	-160.993	6.41e-05	0.00199	0.00253	1.78e-05
GP13_S0393_SRR5788258_100	100	-32.4978	-160.993	5.57e-05	0.0014	0.00347	2e-05
GP13_S0394_SRR5788257_15	15	-32.5103	-160.008	6.28e-05	0.00171	0.00205	2.5e-05
GP13_S0395_SRR5788260_32	32	-32.5103	-160.008	6.7e-05	0.00148	0.00183	2.38e-05
GP13_S0396_SRR5788259_49	49	-32.5103	-160.008	5.95e-05	0.00205	0.00255	2e-05
GP13_S0397_SRR5788262_72	72	-32.5103	-160.008	7.05e-05	0.0011	0.00515	2.8e-05
GP13_S0398_SRR5788261_102	102	-32.5103	-160.008	6.95e-05	0.00132	0.00555	2.59e-05
GP13_S0399_SRR5788264_15	15	-32.4637	-159.019	0.000141	0.00315	0.00135	1.64e-05
GP13_S0400_SRR5788263_32	32	-32.4637	-159.019	3.91e-05	0.00319	0.00133	1.41e-05
GP13_S0401_SRR5788124_49	49	-32.4637	-159.019	6.17e-05	0.00188	0.000844	1.76e-05
GP13_S0402_SRR5788125_76	76	-32.4637	-159.019	6.36e-05	0.00245	0.00112	2.48e-05
GP13_S0403_SRR5788126_52	52	-32.494	-153.006	6.64e-05	0.00189	0.00202	2.8e-05
GP13_S0404_SRR5788127_77	77	-32.494	-153.006	6.42e-05	0.00241	0.00253	2.83e-05
GP13_S0405_SRR5788120_101	101	-32.494	-153.006	8.43e-05	0.00222	0.0024	1.8e-05
GP13_S0406_SRR5788121_15	15	-32.4885	-152	6.58e-05	0.00169	0.00109	2.93e-05
GP13_S0407_SRR5788122_30	30	-32.4885	-152	5.34e-05	0.0014	0.000933	2.14e-05
GP13_S0408_SRR5788123_52	52	-32.4885	-152	0.000123	0.0021	0.00158	4.85e-05
GP13_S0409_SRR5788118_75	75	-32.4885	-152	6.24e-05	0.00173	0.00154	2.11e-05
GP13_S0410_SRR5788119_102	102	-32.4885	-152	6.23e-05	0.00124	0.00141	1.94e-05
GP13_S0411_SRR5788296_15	15	-32.4957	-151.001	7.12e-05	0.00111	0.000524	2.67e-05
GP13_S0412_SRR5788295_30	30	-32.4957	-151.001	3.82e-05	0.00185	0.000831	1.45e-05
GP13_S0413_SRR5788294_50	50	-32.4957	-151.001	8.61e-05	0.00169	0.000836	1.58e-05
GP13_S0414_SRR5788293_76	76	-32.4957	-151.001	9.99e-05	0.00177	0.000981	1.86e-05
GP13_S0415_SRR5788300_15.2	15.2	-31.5988	178	5.93e-05	0.000555	0.000736	2.38e-05
GP13_S0416_SRR5788299_30	30	-31.5988	178	6.77e-05	0.000446	0.0006	3.5e-05
GP13_S0417_SRR5788298_51.2	51.2	-31.5988	178	9.08e-05	0.000597	0.000773	1.56e-05
GP13_S0418_SRR5788297_74.1	74.1	-31.5988	178	9.29e-05	0.000497	0.000668	2.11e-05
GP13_S0419_SRR5788292_99.8	99.8	-31.5988	178	4.87e-05	6.63e-05	0.000765	1.51e-05
GP13_S0420_SRR5788291_15.6	15.6	-32.4995	-179.125	7.64e-05	0.00038	0.000673	4.59e-05
GP13_S0421_SRR5788391_29.5	29.5	-32.4995	-179.125	8.69e-05	0.000439	0.000736	2.03e-05
GP13_S0422_SRR5788390_51.1	51.1	-32.4995	-179.125	5.57e-05	0.000361	0.000641	2.37e-05
GP13_S0423_SRR5788389_74.7	74.7	-32.4995	-179.125	5.56e-05	0.000412	0.000682	2.82e-05
GP13_S0424_SRR5788388_99.9	99.9	-32.4995	-179.125	5.01e-05	0.000161	0.000892	3.07e-05
GP13_S0425_SRR5788395_1001.5	1001.5	-32.4995	-179.125	4.27e-05	1.47e-07	4.22e-05	9.97e-06
GP13_S0426_SRR5788394_16	16	-32.4967	-170.995	7.73e-05	0.00115	0.00266	1.54e-05
GP13_S0427_SRR5788393_32	32	-32.4967	-170.995	7.88e-05	0.000868	0.00196	4.58e-05
GP13_S0428_SRR5788392_52	52	-32.4967	-170.995	6.19e-05	0.00115	0.00262	2.89e-05
GP13_S0429_SRR5788386_75	75	-32.4967	-170.995	6.14e-05	0.00116	0.00275	4.88e-05
GP13_S0430_SRR5788385_103	103	-32.4967	-170.995	4.99e-05	0.00101	0.00278	2.09e-05
GP13_S0431_SRR5788245_16	16	-32.4937	-169.995	4.54e-05	0.00128	0.00284	2.05e-05
GP13_S0432_SRR5788246_32	32	-32.4937	-169.995	6.3e-05	0.000905	0.00227	2.49e-05
GP13_S0433_SRR5788247_51	51	-32.4937	-169.995	8.43e-05	0.0011	0.00302	2.1e-05
GP13_S0434_SRR5788248_75	75	-32.4937	-169.995	8.54e-05	0.00121	0.00504	2.11e-05
GP13_S0435_SRR5788241_103	103	-32.4937	-169.995	6.14e-05	0.0012	0.00428	2.04e-05
GP13_S0436_SRR5788242_203	203	-32.4937	-169.995	4.68e-05	4.39e-06	4.36e-05	1.26e-05
GP13_S0437_SRR5788243_1012	1012	-32.4875	-169.991	4.2e-05	7.27e-05	0.00019	1.3e-05
GP13_S0438_SRR5788244_4580	4580	-32.4875	-169.991	4.47e-05	1.61e-05	0.00065	0.000198
GP13_S0439_SRR5788239_17	17	-32.499	-169.002	7.47e-05	0.000931	0.00316	1.81e-05
GP13_S0440_SRR5788240_32	32	-32.499	-169.002	7.15e-05	0.000874	0.00356	1.77e-05
GP13_S0441_SRR5788133_52	52	-32.499	-169.002	8.73e-05	0.000871	0.00398	1.84e-05
GP13_S0442_SRR5788132_76	76	-32.499	-169.002	4.12e-05	0.000849	0.00451	2.19e-05
GP13_S0443_SRR5788135_101	101	-32.499	-169.002	8.99e-05	0.000806	0.00464	2.06e-05
GP13_S0444_SRR5788134_15	15	-32.495	-168.002	0.000118	0.000802	0.00114	1.53e-05
GP13_S0445_SRR5788129_30	30	-32.495	-168.002	5.07e-05	0.000746	0.00103	2.66e-05
GP13_S0446_SRR5788128_50	50	-32.495	-168.002	0.000126	0.00125	0.00184	2.34e-05

## Sheet: GA10
Phylogenetic subgroup	Depth	Latitude	Longitude	Hydrothermal	MarinePelagic1	MarinePelagic2	OrganicCarbonAssociated
GA10_S0447_SRR5788131_6.1	6.1	-34.629	17.0699	7.47e-05	0.000358	0.000734944	1.87e-05
GA10_S0448_SRR5788130_21.1	21.1	-34.629	17.0699	7.22e-05	6.01e-05	9.59e-05	2.42e-05
GA10_S0449_SRR5788137_31.2	31.2	-34.629	17.0699	6.45e-05	7.23e-05	0.000106247	2.84e-05
GA10_S0450_SRR5788136_40.8	40.8	-34.629	17.0699	6.75e-05	7.08e-05	9.81e-05	2.99e-05
GA10_S0451_SRR5788032_51.4	51.4	-34.629	17.0699	7.24e-05	7.55e-05	9.75e-05	3.15e-05
GA10_S0452_SRR5788033_60.9	60.9	-34.629	17.0699	6.49e-05	7.89e-05	9.56e-05	2.9e-05
GA10_S0453_SRR5788030_6.4	6.4	-35.3669	14.9064	7.67e-05	8.65e-05	0.000308794	2.04e-05
GA10_S0454_SRR5788031_21.3	21.3	-35.3669	14.9064	5.81e-05	0.000112	0.000416642	3.56e-05
GA10_S0455_SRR5788028_51.1	51.1	-35.3669	14.9064	7.4e-05	8.41e-05	0.000311624	2.76e-05
GA10_S0456_SRR5788029_61.4	61.4	-35.3669	14.9064	7.67e-05	0.000111	0.000624908	3.33e-05
GA10_S0457_SRR5788026_81.5	81.5	-35.3669	14.9064	8.17e-05	0.000178	0.00124361	2.24e-05
GA10_S0458_SRR5788027_101.9	101.9	-35.3669	14.9064	4.48e-05	0.000235	0.00167711	1.67e-05
GA10_S0459_SRR5788034_10	10	-36.4846	13.276	0.000125	8.28e-06	0.000347251	3.28e-05
GA10_S0460_SRR5788035_21.1	21.1	-36.4846	13.276	7.85e-05	4.87e-06	0.000222699	3e-05
GA10_S0461_SRR5788446_50.2	50.2	-36.4846	13.276	7.01e-05	3.21e-06	0.000220535	2.36e-05
GA10_S0462_SRR5788445_59.8	59.8	-36.4846	13.276	7.44e-05	3.83e-06	0.000212897	2.39e-05
GA10_S0463_SRR5788444_81.5	81.5	-36.4846	13.276	4.32e-05	1.65e-06	0.000708796	1.81e-05
GA10_S0464_SRR5788443_101	101	-36.4846	13.276	4.34e-06	1.88e-07	8.34e-05	1.45e-06
GA10_S0465_SRR5788442_6.5	6.5	-38.4254	10.0888	3.93e-05	9.94e-07	0.000180178	1.76e-05
GA10_S0466_SRR5788441_21.4	21.4	-38.4254	10.0888	3.85e-05	2.7e-06	0.000158835	3.41e-05
GA10_S0467_SRR5788440_42.2	42.2	-38.4254	10.0888	4.81e-05	3.03e-06	0.000172292	2.8e-05
GA10_S0468_SRR5788439_52.1	52.1	-38.4254	10.0888	5.04e-05	0	0.000217451	1.91e-05
GA10_S0469_SRR5788438_62	62	-38.4254	10.0888	9.66e-06	2.44e-07	5.19e-05	4e-06
GA10_S0470_SRR5788437_101.9	101.9	-38.4254	10.0888	4.51e-05	3.06e-06	0.000475089	1.7e-05
GA10_S0471_SRR5788302_6.3	6.3	-40.0627	5.52721	4.79e-05	8.63e-07	0.00048922	1.7e-05
GA10_S0472_SRR5788303_21.6	21.6	-40.0627	5.52721	4.54e-05	2.41e-06	0.000492948	2.24e-05
GA10_S0473_SRR5788304_51.2	51.2	-40.0627	5.52721	4.68e-05	2.69e-06	0.000517805	1.97e-05
GA10_S0474_SRR5788305_66.3	66.3	-40.0627	5.52721	4.61e-05	1.82e-06	0.000570933	1.53e-05
GA10_S0475_SRR5788306_81.4	81.4	-40.0627	5.52721	5.15e-05	2.88e-06	0.000740193	2.09e-05
GA10_S0476_SRR5788307_101.9	101.9	-40.0627	5.52721	4.7e-05	3.55e-06	0.000839386	1.35e-05
GA10_S0477_SRR5788308_6	6	-40.0194	0.88755	1.6e-05	6.16e-07	7.46e-05	1e-05
GA10_S0478_SRR5788309_21.4	21.4	-40.0194	0.88755	7.86e-05	7.5e-07	0.000105815	4.34e-05
GA10_S0479_SRR5788310_50.9	50.9	-40.0194	0.88755	8.35e-05	9.76e-07	8.21e-05	6.4e-05
GA10_S0480_SRR5788311_61.4	61.4	-40.0194	0.88755	8.63e-05	1.56e-06	0.00015856	5.36e-05
GA10_S0481_SRR5788206_76.2	76.2	-40.0194	0.88755	5.96e-05	1.54e-06	0.000543241	1.95e-05
GA10_S0482_SRR5788205_101.9	101.9	-40.0194	0.88755	8.09e-05	1.17e-06	0.000352504	2.57e-05
GA10_S0483_SRR5788208_6	6	-34.8953	16.0769	6.37e-05	6.7e-05	0.000282879	2.48e-05
GA10_S0484_SRR5788207_21.2	21.2	-34.8953	16.0769	8.46e-05	8.65e-05	0.00034373	4.44e-05
GA10_S0485_SRR5788210_41.3	41.3	-34.8953	16.0769	7.54e-05	9.93e-05	0.000396911	3.55e-05
GA10_S0486_SRR5788209_60.9	60.9	-34.8953	16.0769	7.61e-05	0.000109	0.000444119	4.1e-05
GA10_S0487_SRR5788212_71.6	71.6	-34.8953	16.0769	8.69e-05	0.000109	0.000453633	3.34e-05
GA10_S0488_SRR5788211_101.1	101.1	-34.8953	16.0769	7.75e-05	0.000133	0.00051865	2.38e-05
GA10_S0489_SRR5788203_6.3	6.3	-36.4495	13.2196	8.96e-05	2.32e-05	8.06e-05	3.78e-05
GA10_S0490_SRR5788202_21.1	21.1	-36.4495	13.2196	8.68e-05	2.39e-05	7.21e-05	3.44e-05
GA10_S0491_SRR5788075_40.7	40.7	-36.4495	13.2196	7.99e-05	2.69e-05	0.000100368	3.48e-05
GA10_S0492_SRR5788076_61.5	61.5	-36.4495	13.2196	7.62e-05	9.72e-06	0.000275575	2.56e-05
GA10_S0493_SRR5788073_80.9	80.9	-36.4495	13.2196	6.92e-05	8.45e-06	0.000887232	2.76e-05
GA10_S0494_SRR5788074_100.9	100.9	-36.4495	13.2196	4.34e-05	1.02e-05	0.00199069	2.73e-05
GA10_S0495_SRR5788079_6.1	6.1	-39.2555	7.72506	4.16e-05	6.92e-06	0.000853941	2.81e-06
GA10_S0496_SRR5788080_21.4	21.4	-39.2555	7.72506	4.3e-05	7.18e-06	0.000868455	5.68e-06
GA10_S0497_SRR5788077_51.2	51.2	-39.2555	7.72506	4.93e-05	6.82e-06	0.00107287	8.18e-06
GA10_S0498_SRR5788078_71.3	71.3	-39.2555	7.72506	4.71e-05	6.04e-06	0.000899919	8.52e-06
GA10_S0499_SRR5788071_91.5	91.5	-39.2555	7.72506	5.28e-05	6.59e-06	0.00113171	9.76e-06
GA10_S0500_SRR5788072_121.1	121.1	-39.2555	7.72506	8.01e-05	7.21e-06	0.00238873	7.03e-06

## Sheet: GA03
Phylogenetic subgroup	Depth	Latitude	Longitude	Hydrothermal	MarinePelagic1	MarinePelagic2	OrganicCarbonAssociated
GA03_S0049_SRR5788141_31.3	31.3	35.4162	-66.5408	6.3e-05	0.00294	0.000442	2.45e-05
GA03_S0050_SRR5788142_68	68	35.4162	-66.5408	3.17e-05	0.00267	0.000387	1.25e-05
GA03_S0051_SRR5788143_111.1	111.1	35.4162	-66.5408	4.38e-05	0.000173	0.000775	1.94e-05
GA03_S0052_SRR5788138_135.8	135.8	35.4162	-66.5408	3.96e-05	3.48e-05	0.000503	7.4e-06
GA03_S0053_SRR5788139_186.3	186.3	35.4162	-66.5408	5.18e-05	5.91e-06	0.000227	9.74e-06
GA03_S0054_SRR5788008_237.3	237.3	35.4162	-66.5408	5.28e-05	4.35e-06	0.000122	8.63e-06
GA03_S0055_SRR5788007_291.5	291.5	35.4162	-66.5408	4.82e-05	5.35e-06	0.00016	8.66e-06
GA03_S0057_SRR5788006_38.9	38.9	24.1497	-40.2179	4.42e-05	0.00174	9.02e-05	1.21e-05
GA03_S0058_SRR5788005_65.2	65.2	24.1497	-40.2179	3.04e-05	0.00175	9.97e-05	1.47e-05
GA03_S0059_SRR5788012_75.1	75.1	24.1497	-40.2179	5.62e-05	0.00134	8.38e-05	1.42e-05
GA03_S0060_SRR5788011_113.9	113.9	24.1497	-40.2179	4.86e-05	0.000109	0.000757	1.47e-05
GA03_S0061_SRR5788010_184	184	24.1497	-40.2179	7.26e-05	6.55e-06	0.000556	1.24e-05
GA03_S0062_SRR5788009_233	233	24.1497	-40.2179	7.44e-05	2.34e-06	0.000109	1.26e-05
GA03_S0063_SRR5788014_283.9	283.9	24.1497	-40.2179	4.61e-05	8.3e-07	2.97e-05	7.43e-06
GA03_S0064_SRR5788013_28.4	28.4	38.655	-69.1313	5.75e-05	0.00521	0.000195	2.53e-05
GA03_S0065_SRR5788065_61.2	61.2	38.655	-69.1313	6.27e-05	0.0075	0.000432	2.2e-05
GA03_S0066_SRR5788066_86.4	86.4	38.655	-69.1313	4.95e-05	0.00147	0.000374	1.76e-05
GA03_S0067_SRR5788063_108.8	108.8	38.655	-69.1313	3.69e-05	0.000339	0.000325	9.99e-06
GA03_S0068_SRR5788064_135.6	135.6	38.655	-69.1313	4.71e-05	3.67e-05	0.000162	2.3e-05
GA03_S0069_SRR5788069_186.5	186.5	38.655	-69.1313	5.09e-05	1.25e-05	0.000135	1.81e-05
GA03_S0070_SRR5788070_234.7	234.7	38.655	-69.1313	4.96e-05	6.65e-06	9.89e-05	1.47e-05
GA03_S0071_SRR5788067_288.8	288.8	38.655	-69.1313	5.77e-05	8.72e-06	8.03e-05	1.88e-05
GA03_S0072_SRR5788068_39.9	39.9	22.3331	-35.867	5.94e-05	0.00291	6.77e-05	2.37e-05
GA03_S0073_SRR5788061_74.3	74.3	22.3331	-35.867	0.000116	0.000339	0.000168	2.73e-05
GA03_S0074_SRR5788062_99.7	99.7	22.3331	-35.867	6.54e-05	6e-05	0.000739	3.14e-05
GA03_S0075_SRR5788107_134.2	134.2	22.3331	-35.867	4.86e-05	5.08e-06	0.000323	1.51e-05
GA03_S0076_SRR5788204_183.8	183.8	22.3331	-35.867	5.11e-05	1.15e-06	6.67e-05	1.52e-05
GA03_S0077_SRR5788214_234.1	234.1	22.3331	-35.867	4.97e-05	1.17e-06	3.09e-05	1.59e-05
GA03_S0078_SRR5788213_300.8	300.8	22.3331	-35.867	4.53e-05	1.95e-06	2.47e-05	1.48e-05
GA03_S0079_SRR5788036_374.3	374.3	22.3331	-35.867	5.39e-05	7.14e-06	2.52e-05	1.85e-05
GA03_S0080_SRR5788215_499.6	499.6	22.3331	-35.867	6.06e-05	1.82e-06	2.52e-05	2.06e-05
GA03_S0081_SRR5788228_1055.2	1055.2	22.3331	-35.867	4.25e-05	1.92e-06	3.9e-05	1.11e-05
GA03_S0082_SRR5788224_41.8	41.8	31.7535	-64.175	5.26e-05	0.0048	0.000573	1.88e-05
GA03_S0083_SRR5788313_75.7	75.7	31.7535	-64.175	5.41e-05	0.00455	0.00076	1.91e-05
GA03_S0084_SRR5788312_89.1	89.1	31.7535	-64.175	4.68e-05	0.0017	0.00201	1.53e-05
GA03_S0085_SRR5787993_109.7	109.7	31.7535	-64.175	3.26e-05	4.71e-05	0.000476	1.54e-05
GA03_S0086_SRR5787994_182.4	182.4	31.7535	-64.175	2.84e-05	3.68e-05	0.000862	9.33e-06
GA03_S0087_SRR5788249_233.3	233.3	31.7535	-64.175	3.09e-05	4.92e-06	0.00018	1.15e-05
GA03_S0088_SRR5788250_281.4	281.4	31.7535	-64.175	3.18e-05	3.7e-06	0.000156	1.45e-05
GA03_S0089_SRR5788251_414.2	414.2	31.7535	-64.175	2.61e-05	2.45e-06	0.000123	9.35e-06
GA03_S0090_SRR5788252_39.7	39.7	26.1369	-44.8262	3.59e-05	0.00123	4.1e-05	1.32e-05
GA03_S0091_SRR5788253_60.7	60.7	26.1369	-44.8262	3.08e-05	0.00113	4.23e-05	1.38e-05
GA03_S0092_SRR5788254_89.9	89.9	26.1369	-44.8262	3.17e-05	0.000616	0.00018	1.54e-05
GA03_S0093_SRR5788025_110.7	110.7	26.1369	-44.8262	3.16e-05	0.000279	0.000711	1.22e-05
GA03_S0094_SRR5788225_135.6	135.6	26.1369	-44.8262	2.64e-05	3.11e-05	0.000585	9.28e-06
GA03_S0095_SRR5788414_185.7	185.7	26.1369	-44.8262	2.96e-05	3.18e-06	0.000107	1.15e-05
GA03_S0096_SRR5788413_234.8	234.8	26.1369	-44.8262	3.07e-05	1.24e-06	5.06e-05	1.19e-05
GA03_S0097_SRR5788412_284.8	284.8	26.1369	-44.8262	2.85e-05	1.82e-06	5.62e-05	1.11e-05
GA03_S0098_SRR5788411_48.1	48.1	17.4	-24.5	2.71e-05	0.000867	0.000115	1.16e-05
GA03_S0099_SRR5788410_71.6	71.6	17.4	-24.5	2.42e-05	0.00021	0.000501	9.82e-06
GA03_S0100_SRR5788409_89.3	89.3	17.4	-24.5	2.53e-05	7.08e-06	0.000273	9.11e-06
GA03_S0101_SRR5788408_135	135	17.4	-24.5	9.39e-05	2.41e-06	5.05e-05	2.23e-05
GA03_S0102_SRR5788407_183.7	183.7	17.4	-24.5	5.41e-05	5.46e-07	2.28e-05	1.49e-05
GA03_S0103_SRR5788426_234.5	234.5	17.4	-24.5	5.07e-05	5.98e-07	3.29e-05	1.19e-05
GA03_S0104_SRR5788425_285.9	285.9	17.4	-24.5	5.74e-05	1.22e-06	2.8e-05	1.56e-05
GA03_S0105_SRR5788087_40.1	40.1	27.5831	-49.633	6.26e-05	0.000715	2.76e-05	2.09e-05
GA03_S0106_SRR5788088_69.4	69.4	27.5831	-49.633	5.21e-05	0.00026	0.00103	2.02e-05
GA03_S0107_SRR5788085_99	99	27.5831	-49.633	4.74e-05	0.00455	0.000591	1.76e-05
GA03_S0108_SRR5788086_113.8	113.8	27.5831	-49.633	5.4e-05	0.000122	0.00155	1.45e-05
GA03_S0109_SRR5788083_133.7	133.7	27.5831	-49.633	5.95e-05	4.29e-05	0.00137	1.36e-05
GA03_S0110_SRR5788084_183.8	183.8	27.5831	-49.633	4.81e-05	6.09e-06	0.000117	1.21e-05
GA03_S0111_SRR5788081_233.6	233.6	27.5831	-49.633	5.54e-05	2.35e-06	5.46e-05	1.17e-05
GA03_S0112_SRR5788082_285	285	27.5831	-49.633	7e-05	2.87e-06	9.49e-05	1.48e-05
GA03_S0114_SRR5788089_30.2	30.2	39.6923	-69.8629	5.12e-05	0.0022	0.000199	1.42e-05
GA03_S0115_SRR5788090_57.8	57.8	39.6923	-69.8629	5.12e-05	0.00156	0.000449	2.17e-05
GA03_S0116_SRR5788221_89.2	89.2	39.6923	-69.8629	4.98e-05	2.19e-05	0.000173	1.35e-05
GA03_S0117_SRR5788220_109.9	109.9	39.6923	-69.8629	4.78e-05	6.97e-06	0.000139	1.1e-05
GA03_S0118_SRR5788223_135.4	135.4	39.6923	-69.8629	5.27e-05	4.5e-06	0.000221	1.12e-05
GA03_S0119_SRR5788222_185.8	185.8	39.6923	-69.8629	4.98e-05	6.14e-06	5.37e-05	1.56e-05
GA03_S0120_SRR5788217_285.9	285.9	39.6923	-69.8629	4.89e-05	8.57e-06	5.05e-05	1.34e-05
GA03_S0122_SRR5788216_39.4	39.4	38.3243	-68.8755	6.13e-05	0.0032	0.000221	2.34e-05
GA03_S0123_SRR5788219_65.6	65.6	38.3243	-68.8755	5.32e-05	0.00377	0.000265	1.91e-05
GA03_S0124_SRR5788218_90.8	90.8	38.3243	-68.8755	6.65e-05	0.00375	0.00028	1.49e-05
GA03_S0125_SRR5788227_111.1	111.1	38.3243	-68.8755	5.1e-05	0.0065	0.00065	1.42e-05
GA03_S0126_SRR5788226_135.2	135.2	38.3243	-68.8755	3.87e-05	0.00117	0.000951	1.02e-05
GA03_S0127_SRR5788320_184.1	184.1	38.3243	-68.8755	4.31e-05	6.67e-05	0.000684	1.29e-05
GA03_S0128_SRR5788321_236.7	236.7	38.3243	-68.8755	4.22e-05	1.33e-05	0.000248	1.06e-05
GA03_S0129_SRR5788322_285.3	285.3	38.3243	-68.8755	4.67e-05	6.14e-06	0.000166	1.04e-05
GA03_S0130_SRR5788323_39.6	39.6	37.6073	-68.3895	5.08e-05	0.00316	0.000239	1.6e-05
GA03_S0131_SRR5788316_64.6	64.6	37.6073	-68.3895	4.95e-05	0.00284	0.000203	1.81e-05
GA03_S0132_SRR5788317_89.6	89.6	37.6073	-68.3895	5.8e-05	0.003	0.000237	1.93e-05
GA03_S0133_SRR5788318_111.1	111.1	37.6073	-68.3895	6.03e-05	0.00414	0.0004	2.15e-05
GA03_S0134_SRR5788319_139.6	139.6	37.6073	-68.3895	3.87e-05	0.000487	0.00111	9.34e-06
GA03_S0135_SRR5788314_160	160	37.6073	-68.3895	3.58e-05	0.000107	0.000513	9.87e-06
GA03_S0136_SRR5788315_232.9	232.9	37.6073	-68.3895	3.74e-05	3.5e-05	0.000349	9.92e-06
GA03_S0137_SRR5788452_284.7	284.7	37.6073	-68.3895	4.21e-05	4.58e-06	0.000114	1.11e-05
GA03_S0138_SRR5788451_50	50	19.4334	-29.3832	3.93e-05	0.00166	6.82e-05	2.05e-05
GA03_S0139_SRR5788450_74.5	74.5	19.4334	-29.3832	3.97e-05	0.00173	8.18e-05	1.93e-05
GA03_S0140_SRR5788449_84	84	19.4334	-29.3832	4.86e-05	0.000145	0.00049	1.48e-05
GA03_S0141_SRR5788456_123.8	123.8	19.4334	-29.3832	5.74e-05	1.81e-06	0.000235	1.02e-05
GA03_S0142_SRR5788455_183.9	183.9	19.4334	-29.3832	3.67e-05	4.4e-07	1.74e-05	1.11e-05
GA03_S0143_SRR5788454_233.1	233.1	19.4334	-29.3832	4.15e-05	1.39e-06	2.29e-05	1.16e-05
GA03_S0144_SRR5788453_283.3	283.3	19.4334	-29.3832	6.19e-05	9.82e-07	3.27e-05	1.87e-05
GA03_S0145_SRR5788448_389.4	389.4	19.4334	-29.3832	4.39e-05	3.59e-07	2.72e-05	1.47e-05
GA03_S0231_SRR5788465_33.2	33.2	24.0001	-22.0001	4.64e-05	0.00152	3.24e-05	1.56e-05
GA03_S0232_SRR5788466_57.7	57.7	24.0001	-22.0001	6.78e-05	0.00136	3.88e-05	2.63e-05
GA03_S0233_SRR5788463_72.9	72.9	24.0001	-22.0001	5.13e-05	0.000243	7.02e-05	1.61e-05
GA03_S0234_SRR5788464_151.8	151.8	24.0001	-22.0001	4.39e-05	0.000194	0.000176	1.54e-05
GA03_S0235_SRR5788338_201.1	201.1	24.0001	-22.0001	4.78e-05	4.56e-06	7.07e-05	1.15e-05
GA03_S0236_SRR5788337_349	349	24.0001	-22.0001	4.23e-05	1.31e-06	2.8e-05	1.23e-05
GA03_S0237_SRR5788336_2	2	24	-22.0001	2.68e-05	7.56e-07	2.09e-05	7.92e-06
GA03_S0238_SRR5788335_51.8	51.8	17.3516	-20.8167	5.19e-05	0.00215	1.13e-05	1.95e-05
GA03_S0239_SRR5788342_86.6	86.6	17.3516	-20.8167	5.55e-05	5.47e-05	9.02e-05	1.84e-05
GA03_S0240_SRR5788341_101	101	17.3516	-20.8167	5.97e-05	4.51e-06	1.62e-05	1.51e-05
GA03_S0241_SRR5788340_140.7	140.7	17.3516	-20.8167	5.6e-05	3.71e-06	1.64e-05	2.15e-05
GA03_S0242_SRR5788339_185	185	17.3516	-20.8167	4.83e-05	9.72e-07	1.63e-05	1.25e-05
GA03_S0243_SRR5788344_2	2	17.3487	-20.7835	7.39e-05	1.48e-06	5.01e-05	1.9e-05
GA03_S0244_SRR5788343_31.8	31.8	17.3998	-24.4998	5.52e-05	0.00107	1.72e-05	2.73e-05
GA03_S0245_SRR5788172_50.4	50.4	17.3998	-24.4998	5.26e-05	0.000751	1.5e-05	3.31e-05
GA03_S0246_SRR5788173_71.9	71.9	17.3998	-24.4998	5.33e-05	0.000367	0.000308	2.45e-05
GA03_S0247_SRR5788174_91.6	91.6	17.3998	-24.4998	5.09e-05	4.47e-05	0.000355	1.61e-05
GA03_S0248_SRR5788175_136.5	136.5	17.3998	-24.4998	5.45e-05	2.86e-05	0.000193	1.58e-05
GA03_S0249_SRR5788168_185.4	185.4	17.3998	-24.4998	4.62e-05	4.4e-06	4.37e-05	1.17e-05
GA03_S0250_SRR5788169_2	2	17.4	-24.4998	6.17e-05	3.4e-06	3.78e-05	1.62e-05

## Sheet: GA02
Phylogenetic subgroup	Depth	Latitude	Longitude	Hydrothermal	MarinePelagic1	MarinePelagic2	OrganicCarbonAssociated
GA02_S0001_SRR5788236_10	10	49.7225	-42.4467	3.36e-05	9.97e-08	2.37e-05	7.73e-06
GA02_S0002_SRR5788235_50	50	49.7225	-42.4467	2.92e-05	7.14e-07	0.00018	6.7e-06
GA02_S0003_SRR5788238_75	75	49.7225	-42.4467	2.76e-05	1.15e-06	0.000475	7.25e-06
GA02_S0004_SRR5788237_101	101	49.7225	-42.4467	1.17e-05	7.72e-06	0.00129	4.72e-06
GA02_S0005_SRR5788232_152	152	49.7225	-42.4467	2.52e-05	5.81e-06	0.00116	7.23e-06
GA02_S0006_SRR5788231_199	199	49.7225	-42.4467	2.38e-05	2.64e-06	0.000421	3.15e-06
GA02_S0008_SRR5788234_10	10	46.312	-39.658	3.31e-05	1.12e-05	0.00016	7.2e-06
GA02_S0009_SRR5788233_49	49	46.312	-39.658	3.63e-05	3.57e-05	0.00054	4.86e-06
GA02_S0010_SRR5788230_73	73	46.312	-39.658	3.36e-05	4.32e-05	0.000808	7.37e-06
GA02_S0011_SRR5788229_100	100	46.312	-39.658	2.89e-05	9.84e-05	0.0018	4.57e-06
GA02_S0012_SRR5788436_153	153	46.312	-39.658	3.36e-05	0.000109	0.0021	2.39e-06
GA02_S0013_SRR5788435_198	198	46.312	-39.658	3.49e-05	7.27e-05	0.00141	4.08e-06
GA02_S0015_SRR5788434_8	8	36.2067	-53.2681	3.47e-05	0.000152	0.00062	8.74e-06
GA02_S0016_SRR5788433_50	50	36.2067	-53.2681	3.41e-05	0.000263	0.00137	5.11e-06
GA02_S0017_SRR5788432_74	74	36.2067	-53.2681	4.27e-05	0.000399	0.00246	1.09e-05
GA02_S0018_SRR5788431_102	102	36.2067	-53.2681	4.45e-05	0.000487	0.00334	1.13e-05
GA02_S0019_SRR5788430_151	151	36.2067	-53.2681	3.9e-05	0.000569	0.00345	8.96e-06
GA02_S0020_SRR5788429_199	199	36.2067	-53.2681	1.6e-05	0.000548	0.00338	5.25e-06
GA02_S0021_SRR5788428_10	10	37.5673	-50.6855	2.86e-05	5.42e-05	0.000544	1.45e-05
GA02_S0022_SRR5788427_52	52	37.5673	-50.6855	3.18e-05	5.49e-05	0.000567	9.82e-06
GA02_S0023_SRR5788371_75	75	37.5673	-50.6855	3.19e-05	8.24e-05	0.00107	1.18e-05
GA02_S0024_SRR5788372_103	103	37.5673	-50.6855	3.62e-05	0.000245	0.00448	9e-06
GA02_S0025_SRR5788369_151	151	37.5673	-50.6855	3.49e-05	7.65e-05	0.000541	9.8e-06
GA02_S0026_SRR5788370_201	201	37.5673	-50.6855	4.1e-05	0.000104	0.000856	0.000402
GA02_S0027_SRR5788367_10	10	34.3277	-55.4316	6.54e-05	8.37e-05	0.000411	4.69e-05
GA02_S0028_SRR5788368_50	50	34.3277	-55.4316	3.37e-05	0.00012	0.0007	9.2e-06
GA02_S0029_SRR5788365_77	77	34.3277	-55.4316	3.84e-05	0.0006	0.00415	9.11e-06
GA02_S0030_SRR5788366_103	103	34.3277	-55.4316	3.61e-05	0.000523	0.00363	7.71e-06
GA02_S0031_SRR5788373_152	152	34.3277	-55.4316	4.37e-05	0.000337	0.00383	1.15e-05
GA02_S0032_SRR5788374_199	199	34.3277	-55.4316	4.08e-05	0.000305	0.00297	1.07e-05
GA02_S0033_SRR5788197_9	9	13.1623	-53.4215	3.6e-05	0.000276	0.000557	6.9e-06
GA02_S0034_SRR5788196_75	75	13.1623	-53.4215	3.76e-05	1.22e-06	5.02e-05	6.57e-06
GA02_S0035_SRR5788199_99	99	13.1623	-53.4215	3.4e-05	1.46e-06	1.15e-05	5.06e-06
GA02_S0036_SRR5788198_150	150	13.1623	-53.4215	3.65e-05	0.000389	0.00426	7.03e-06
GA02_S0037_SRR5788193_200	200	13.1623	-53.4215	3.77e-05	0.00261	0.0014	7.3e-06
GA02_S0039_SRR5788192_9	9	9.5462	-50.4686	3.34e-05	3.71e-06	0.000225	6.83e-06
GA02_S0040_SRR5788195_72	72	9.5462	-50.4686	3.48e-05	2.62e-06	6.94e-05	6.8e-06
GA02_S0041_SRR5788194_100	100	9.5462	-50.4686	3.34e-05	0.000776	1.16e-05	2.11e-05
GA02_S0042_SRR5788201_151	151	9.5462	-50.4686	2.94e-05	0.0015	0.00059	7.13e-06
GA02_S0043_SRR5788200_201	201	9.5462	-50.4686	3.35e-05	0.000714	0.00159	3.66e-05
GA02_S0044_SRR5788144_8	8	16.8312	-56.2685	1.74e-05	0.000536	1.69e-06	2.69e-06
GA02_S0045_SRR5788145_76	76	16.8312	-56.2685	3.01e-05	1.44e-06	2.51e-05	8.96e-06
GA02_S0046_SRR5788146_101	101	16.8312	-56.2685	2.82e-05	2.48e-06	0.000193	5.77e-06
GA02_S0047_SRR5788147_150	150	16.8312	-56.2685	3.26e-05	0.000663	2.17e-06	1.41e-05
GA02_S0048_SRR5788140_201	201	16.8312	-56.2685	3.28e-05	0.00101	5.6e-06	1.39e-05
GA02_S0147_SRR5788447_11	11	24.7143	-67.0726	3.96e-05	0.000505	1.73e-05	1.62e-05
GA02_S0148_SRR5788112_77	77	24.7143	-67.0726	2.56e-05	0.000741	0.000151	3.42e-06
GA02_S0149_SRR5788113_119	119	24.7143	-67.0726	5.85e-05	0.000239	0.000281	1.54e-05
GA02_S0150_SRR5788110_152	152	24.7143	-67.0726	4.63e-05	0.00105	0.000834	1.6e-05
GA02_S0151_SRR5788111_202	202	24.7143	-67.0726	4.46e-05	1.86e-05	0.000225	1.01e-05
GA02_S0152_SRR5788116_12	12	22.3411	-63.5833	2.28e-05	0.000937	3.49e-06	2.13e-06
GA02_S0153_SRR5788117_75	75	22.3411	-63.5833	6.61e-05	0.000557	6.59e-05	4.72e-05
GA02_S0154_SRR5788114_100	100	22.3411	-63.5833	5.54e-05	0.000487	0.000143	1.93e-05
GA02_S0155_SRR5788115_127	127	22.3411	-63.5833	4.91e-05	4.89e-06	2.34e-05	1.46e-05
GA02_S0156_SRR5788108_200	200	22.3411	-63.5833	3.42e-05	2.14e-05	0.000142	1.26e-05
GA02_S0157_SRR5788109_9	9	47.8007	-39.399	5.06e-05	1.22e-05	0.000146	3.66e-05
GA02_S0158_SRR5788284_50	50	47.8007	-39.399	5.85e-05	7.5e-05	0.00135	2.72e-05
GA02_S0159_SRR5788283_75	75	47.8007	-39.399	3.51e-05	0.000182	0.00344	2.03e-05
GA02_S0160_SRR5788286_101	101	47.8007	-39.399	2.98e-05	0.000221	0.00417	8.77e-06
GA02_S0161_SRR5788285_152	152	47.8007	-39.399	3.5e-05	0.000139	0.00322	1.13e-05
GA02_S0162_SRR5788288_201	201	47.8007	-39.399	3.2e-05	0.00014	0.00271	9.04e-06
GA02_S0163_SRR5788287_10	10	31.6667	-64.167	3.24e-05	0.000383	6.84e-05	4.66e-06
GA02_S0164_SRR5788290_75	75	31.6667	-64.167	3.99e-05	5.26e-05	0.000162	1.87e-05
GA02_S0165_SRR5788289_100	100	31.6667	-64.167	5.39e-05	8.07e-05	0.000463	2.46e-05
GA02_S0166_SRR5788282_150	150	31.6667	-64.167	3.76e-05	0.000108	0.000654	8.31e-06
GA02_S0167_SRR5788281_202	202	31.6667	-64.167	3.51e-05	0.000143	0.000888	8.22e-06
GA02_S0168_SRR5788375_8	8	28.0905	-67.5015	6.2e-05	0.000356	9.16e-06	2.42e-05
GA02_S0169_SRR5788376_76	76	28.0905	-67.5015	4.45e-05	0.000694	0.000107	1.78e-05
GA02_S0170_SRR5788377_87	87	28.0905	-67.5015	5.58e-05	0.000882	0.000207	2.4e-05
GA02_S0171_SRR5788378_150	150	28.0905	-67.5015	5e-05	0.000132	0.000286	1.23e-05
GA02_S0172_SRR5788379_200	200	28.0905	-67.5015	4.47e-05	6.67e-05	0.000286	1.1e-05
GA02_S0177_SRR5788380_49	49	-35.0093	-39.431	5.51e-05	3.75e-05	0.000102	2.55e-05
GA02_S0178_SRR5788381_151	151	-35.0093	-39.431	4.22e-05	6.83e-06	0.000594	9.23e-06
GA02_S0179_SRR5788382_10	10	-32.092	-37.4563	4.93e-05	0.000428	5.68e-05	1.78e-05
GA02_S0180_SRR5788383_149	149	-32.092	-37.4563	4e-05	3.63e-06	0.000399	9.53e-06
GA02_S0181_SRR5788384_11	11	-29.0538	-35.8078	4.62e-05	0.00048	0.000137	2.34e-05
GA02_S0182_SRR5788024_50	50	-29.0538	-35.8078	4.24e-05	0.000263	0.00116	1.61e-05
GA02_S0183_SRR5788023_150	150	-29.0538	-35.8078	3.85e-05	5.21e-06	0.000414	8.4e-06
GA02_S0184_SRR5788022_10	10	-26.0867	-34.2585	4.76e-05	0.00132	3.96e-05	2.09e-05
GA02_S0185_SRR5788021_50	50	-26.0867	-34.2585	4.77e-05	0.000299	0.000138	2.01e-05
GA02_S0186_SRR5788020_151	151	-26.0867	-34.2585	4.5e-05	2.83e-05	0.00138	1.44e-05
GA02_S0187_SRR5788019_9	9	-22.4732	-32.7487	5.05e-05	0.000776	3.65e-05	2.9e-05
GA02_S0188_SRR5788018_49	49	-22.4732	-32.7487	4.65e-05	0.00141	0.000294	2.29e-05
GA02_S0189_SRR5788017_150	150	-22.4732	-32.7487	4e-05	8.57e-06	0.000551	1.84e-05
GA02_S0190_SRR5788016_49	49	-17.0173	-30.6052	4.98e-05	0.000648	3.41e-06	2.44e-05
GA02_S0191_SRR5788015_10	10	-12.8957	-29.2335	3.89e-05	0.000517	2.59e-06	2.71e-05
GA02_S0192_SRR5788188_49	49	-12.8957	-29.2335	4.51e-05	0.000608	2.34e-06	3.27e-05
GA02_S0193_SRR5788189_149	149	-12.8957	-29.2335	3.84e-05	2.27e-05	0.000204	1.68e-05
GA02_S0195_SRR5788186_143	143	-17.0173	-30.6052	5.3e-05	2.12e-05	0.000272	1.23e-05
GA02_S0196_SRR5788187_10	10	-9.1608	-28.0012	5.88e-05	0.00115	3.95e-06	2.53e-05
GA02_S0197_SRR5788184_50	50	-9.1608	-28.0012	6.39e-05	0.00151	5.86e-06	2.59e-05
GA02_S0198_SRR5788185_135	135	-9.1608	-28.0012	4.8e-05	3.98e-05	0.00018	1.07e-05
GA02_S0199_SRR5788182_10	10	-5.6667	-28.4572	5.55e-05	0.00229	2.67e-05	1.94e-05
GA02_S0200_SRR5788183_50	50	-5.6667	-28.4572	5.14e-05	0.00142	7.17e-06	3.01e-05
GA02_S0201_SRR5788180_149	149	-5.6667	-28.4572	5.96e-05	6.04e-06	1.38e-05	1.75e-05
GA02_S0202_SRR5788181_10	10	-2.6505	-28.9172	5.86e-05	0.000988	0.000114	2.7e-05
GA02_S0203_SRR5788352_65	65	-2.6505	-28.9172	5.81e-05	3.04e-05	0.000182	1.75e-05
GA02_S0204_SRR5788351_149	149	-2.6505	-28.9172	4.87e-05	4.06e-06	3.11e-05	1.2e-05
GA02_S0205_SRR5788354_9	9	-0.1915	-32.8745	3.82e-05	0.00157	7.08e-05	1.74e-05
GA02_S0206_SRR5788353_61	61	-0.1915	-32.8745	5.74e-05	0.000449	0.000159	2.18e-05
GA02_S0207_SRR5788348_150	150	-0.1915	-32.8745	4.17e-05	6.92e-06	3.01e-05	1.2e-05
GA02_S0209_SRR5788347_10	10	-49.5475	-52.6885	4.96e-05	5.11e-07	6.39e-05	1.51e-05
GA02_S0210_SRR5788350_49	49	-49.5475	-52.6885	3.17e-05	8.07e-07	5.19e-05	1.51e-05
GA02_S0211_SRR5788349_11	11	-48.9358	-48.7933	5.4e-05	6.23e-07	2.14e-05	2.35e-05
GA02_S0212_SRR5788346_51	51	-48.9358	-48.7933	5.56e-05	6.28e-07	1.36e-06	1.89e-05
GA02_S0213_SRR5788345_150	150	-48.9358	-48.7933	4.9e-05	6.56e-07	7.28e-05	1.69e-05
GA02_S0214_SRR5788104_10	10	-46.907	-47.179	6.19e-05	4.26e-05	0.000454	2.41e-05
GA02_S0215_SRR5788103_51	51	-46.907	-47.179	5.29e-05	9.58e-06	0.000502	1.5e-05
GA02_S0216_SRR5788106_151	151	-46.907	-47.179	4.64e-05	2.89e-06	0.000606	1.13e-05
GA02_S0217_SRR5788105_10	10	-44.7117	-45.5265	7.72e-05	1.05e-06	1.22e-05	4.13e-05
GA02_S0218_SRR5788100_51	51	-44.7117	-45.5265	4.98e-05	1.87e-06	0.000921	2.71e-05
GA02_S0219_SRR5788099_149	149	-44.7117	-45.5265	2.97e-05	3.94e-07	0.000451	1.46e-05
GA02_S0220_SRR5788060_10	10	-42.364	-44.0318	3.73e-05	9.98e-07	1.16e-05	1.25e-05
GA02_S0221_SRR5788059_50	50	-42.364	-44.0318	4.03e-05	1.45e-06	0.000438	1.12e-05
GA02_S0222_SRR5788048_150	150	-42.364	-44.0318	3.87e-05	1.21e-06	0.000634	1.07e-05
GA02_S0223_SRR5788047_10	10	-39.9648	-42.4232	4.23e-05	0.000194	9.11e-05	1.98e-05
GA02_S0224_SRR5788190_50	50	-39.9648	-42.4232	5.51e-05	0.000168	0.0012	2.09e-05
GA02_S0225_SRR5787992_149	149	-39.9648	-42.4232	3.12e-05	1.74e-06	0.000293	2.06e-05
GA02_S0226_SRR5787989_9	9	-37.8305	-41.1248	5.35e-05	2.7e-05	0.000154	2.46e-05
GA02_S0227_SRR5787990_50	50	-37.8305	-41.1248	5.38e-05	1.74e-05	0.000271	2.15e-05
GA02_S0228_SRR5788467_148	148	-37.8305	-41.1248	3.89e-05	8.72e-06	0.000567	9.27e-06
GA02_S0229_SRR5788468_11	11	-35.0093	-39.431	4.6e-05	4.54e-05	6.85e-05	1.4e-05
GA02_S0294_SRR5788387_9	9	33.4334	-58.0503	5.67e-05	0.000108	0.000107	2.43e-05
GA02_S0295_SRR5788256_51	51	33.4334	-58.0503	4.78e-05	0.000412	0.00185	2.18e-05
GA02_S0296_SRR5788000_76	76	33.4334	-58.0503	4.23e-05	0.000571	0.00259	1.73e-05
GA02_S0297_SRR5787999_151	151	33.4334	-58.0503	4.49e-05	0.000364	0.0025	1.12e-05
GA02_S0298_SRR5788002_201	201	33.4334	-58.0503	4.05e-05	0.000108	0.000579	8.38e-06
