# Supplementary material for: Marine Dadabacteria exhibit genome streamlining and phototrophy-driven niche partitioning
Source: ISME J. 2020 Nov 23;15(4):1248–56. doi: 10.1038/s41396-020-00834-5 (PMC8115339; doi:10.1038/s41396-020-00834-5)
Supplement: Supplementary file 13 — Supplemental Data 1-4 [file 41396_2020_834_MOESM13_ESM.gz]

Archive with 8 entries (8 files):
- ._SupplementalData1-bac120.msa.newick
- SupplementalData1-bac120.msa.newick
- ._SupplementalData2-Rhodopsin-proteins.faa
- SupplementalData2-Rhodopsin-proteins.faa
- ._SupplementalData3-Rhodopsin-Active-Site.aln
- SupplementalData3-Rhodopsin-Active-Site.aln
- ._SupplementalData4-GEOTRACES.AllTracks.DepthCombined.csv
- SupplementalData4-GEOTRACES.AllTracks.DepthCombined.csv
