# Supplementary material for: Marine Dadabacteria exhibit genome streamlining and phototrophy-driven niche partitioning
Source: ISME J. 2020 Nov 23;15(4):1248–56. doi: 10.1038/s41396-020-00834-5 (PMC8115339; doi:10.1038/s41396-020-00834-5)
Supplement: Supplementary file 13 — Supplemental Data 1-4 [file 41396_2020_834_MOESM13_ESM.gz › SupplementalData1-bac120.msa.newick]

((((Desulfurella_amilsii_RS_GCF_002119425.1:0.10345,Desulfurella_acetivorans_RS_GCF_000517565.1:0.06668):0.40618[1.000],(Hippea_A_jasoniae_RS_GCF_000744435.1:0.14431,(Hippea_alviniae_RS_GCF_000420385.1:0.12208,(Hippea_sp000526195_RS_GCF_000526195.1:0.06423,Hippea_maritima_RS_GCF_000194135.1:0.07338):0.07523[1.000]):0.05219[1.000]):0.23389[1.000]):0.38171[1.000],((((Desulfurobacterium_A_atlanticum_RS_GCF_900188395.1:0.11366,(Desulfurobacterium_A_indicum_RS_GCF_001968985.1:0.03858,Desulfurobacterium_A_sp000421485_RS_GCF_000421485.1:0.04142):0.06225[1.000]):0.09632[1.000],(Desulfurobacterium_thermolithotrophum_RS_GCF_000191045.1:0.12438,Thermovibrio_ammonificans_RS_GCF_000185805.1:0.16740):0.06983[0.999]):0.39224[1.000],((((Sulfurihydrogenibium_yellowstonense_RS_GCF_000173615.1:0.01066,Sulfurihydrogenibium_sp000020325_RS_GCF_000020325.1:0.01668):0.10924[1.000],(Sulfurihydrogenibium_sp002878035_GB_GCA_002878035.1:0.07175,(Sulfurihydrogenibium_subterraneum_RS_GCF_000619805.1:0.03852,Sulfurihydrogenibium_azorense_RS_GCF_000021545.1:0.02707):0.04391[1.000]):0.06357[1.000]):0.14179[1.000],(Persephonella_marina_RS_GCF_000021565.1:0.12935,(Persephonella_hydrogeniphila_RS_GCF_900215515.1:0.08232,Persephonella_sp000703045_RS_GCF_000703045.1:0.01110,Persephonella_sp000703085_RS_GCF_000703085.1:0.00698):0.05914[1.000]):0.10786[1.000]):0.25756[1.000],(Aquifex_aeolicus_RS_GCF_000008625.1:0.25945,(Thermocrinis_A_minervae_RS_GCF_900142435.1:0.23811,((Aquificaceae_UBA11096_sp003534055_GB_GCA_003534055.1:0.18104,(Hydrogenobacter_hydrogenophilus_RS_GCF_900215655.1:0.10671,Hydrogenobacter_thermophilus_RS_GCF_000010785.1:0.11416):0.09737[1.000]):0.03393[0.811],(Thermocrinis_albus_RS_GCF_000025605.1:0.21181,(Thermocrinis_sp000702425_RS_GCF_000702425.1:0.11701,Thermocrinis_ruber_RS_GCF_000512735.1:0.10869):0.10846[1.000]):0.04369[0.984]):0.04447[0.999]):0.11017[1.000]):0.10250[1.000]):0.16015[1.000]):0.13524[1.000],(Thermosulfidibacter_RS_GCF_001547735.1:0.64759,((((((TARA-ANE-00014:0.03712,((TOBG-MED731:0.0,TMED126:0.0):0.00985,(TOBG-EAC99:0.00274,(GB_GCA_002701605.1:0.00056,TOBG-NAT53:0.00056):0.00180[0.972]):0.00935[1.000]):0.02124[1.000]):0.17444[1.000],(TARA-IOS-00024:0.16466,(TARA-ION-00011:0.12691,(((TOBG-SP78:0.0,GB_GCA_002715585.1:0.0):0.02036,TARA-PON-00040:0.01822):0.01803[0.995],((TARA-RED-00009:0.00312,(GB_GCA_002697665.1:0.00056,TOBG-NAT430:0.00056):0.00243[0.975]):0.00340[0.685],TOBG-IN994:0.08152):0.02963[1.000]):0.11408[1.000]):0.06354[1.000]):0.07981[1.000]):0.12361[1.000],(((MED-G137:0.01297,(GB_GCA_002701925.1:0.00056,TOBG-NAT509:0.00056):0.00712[0.988]):0.16001[1.000],((TOBG-SP357:0.00304,(TARA-PSE-00043:0.00150,(TOBG-SAT211:0.00056,GB_GCA_002708105.1:0.00056):0.00174[0.985]):0.00204[0.895]):0.10720[1.000],((GB_GCA_002701865.1:0.00056,TOBG-NAT510:0.00056):0.10424[1.000],(((TOBG-MED713:0.0,GB_GCA_002167555.1:0.0,TMED58:0.0):0.00056,(TARA-MED-00070:0.00107,MED-G136:0.00056):0.00052[0.405]):0.00669[0.999],(TOBG-SAT1607:0.00354,TOBG-EAC113:0.00642):0.00351[0.324]):0.10537[1.000]):0.03605[0.988]):0.09561[1.000]):0.10045[1.000],(TARA-RED-00089:0.21002,((GB_GCA_002311855.1:0.0,UBA1144:0.0):0.13873,TOBG-NP136:0.14422):0.04326[0.841]):0.08130[1.000]):0.07992[1.000]):0.61456[1.000],(((GCA-002898375.1:0.17438,(GCA-001775245.1:0.00261,(GB_GCA_001443445.1:0.00056,GCA-001443445.1:0.00056):0.00055[0.984]):0.19427[1.000]):0.09636[1.000],((((GCA-004356555.1:0.00056,GCA-004356535.1:0.00208):0.08213[1.000],GCA-003232505.1:0.24647):0.07449[1.000],((UBA2774:0.00056,GB_GCA_002352485.1:0.00056):0.04753[1.000],(GCA-003229065.1:0.00055,GB_GCA_003229065.1:0.00056):0.05467[1.000]):0.12977[1.000]):0.04525[1.000],(SBR1093:0.17421,(GCA-008933205.1:0.14130,(GCA-001775255.1:0.00057,GB_GCA_001775255.1:0.00056):0.06449[1.000]):0.06594[1.000]):0.05482[1.000]):0.11380[1.000]):0.08552[0.999],(GCA-003252465.1:0.50801,(GCA-007571035.1:0.00443,GCA-007571325.1:0.00102):0.43016[1.000]):0.06505[0.826]):0.12089[1.000]):0.22046[1.000],((GCA-003695505.1:0.81966,(GCA-003696525.1:0.50256,GCA-003694065.1:0.64901):0.06678[0.804]):0.06671[0.724],((GCA-003695355.1:0.61870,(GCA-003694225.1:0.40852,GCA-003696425.1:0.36129):0.11213[0.640]):0.33662[1.000],GCA-003232385.1:0.91021):0.07680[0.992]):0.06003[0.998]):0.05497[0.983],(Chrysiogenes_arsenatis_RS_GCF_000469585.1:0.27781,Desulfurispirillum_indicum_RS_GCF_000177635.2:0.27433,(Deferribacteres_UBA228_sp002402635_GB_GCA_002402635.1:0.54818,((Deferribacter_desulfuricans_RS_GCF_000010985.1:0.28004,((Flexistipes_sp002338145_GB_GCA_002338145.1:0.12417,Flexistipes_sinusarabici_RS_GCF_000218625.1:0.11994):0.22853[1.000],(Calditerrivibrio_nitroreducens_A_GB_GCA_002878065.1:0.02738,Calditerrivibrio_nitroreducens_RS_GCF_000183405.1:0.01909):0.33737[1.000]):0.05392[0.753]):0.04311[0.725],(((Denitrovibrio_sp002452335_GB_GCA_002452335.1:0.08451,Denitrovibrio_sp002452405_GB_GCA_002452405.1:0.10081,(Denitrovibrio_sp002869185_GB_GCA_002869185.1:0.08958,(Denitrovibrio_sp002869145_GB_GCA_002869145.1:0.09347,Denitrovibrio_acetiphilus_RS_GCF_000025725.1:0.07310):0.02398[0.079]):0.08248[1.000]):0.16169[1.000],(Deferri-01_sp001603805_GB_GCA_001603805.1:0.19655,Geovibrio_sp000421105_RS_GCF_000421105.1:0.20322):0.10964[1.000]):0.09331[1.000],Mucispirillum_schaedleri_RS_GCF_000487995.1:0.51501):0.06747[0.996]):0.06251[0.960]):0.29634[1.000]):0.11139[1.000]):0.05897[0.794]):0.04748[0.527]):0.10519[1.000]):0.30405[1.000],((Nautilia_profundicola_RS_GCF_000021725.1:0.08264,((Lebetimonas_natsushimae_RS_GCF_002335445.1:0.04442,Lebetimonas_sp000523275_RS_GCF_000523275.1:0.07275):0.06817[1.000],Caminibacter_mediatlanticus_RS_GCF_000170735.1:0.09849):0.03141[0.787]):0.25824[1.000],((Nitratiruptor_tergarcus_RS_GCF_900176045.1:0.10428,Nitratiruptor_sp000010325_RS_GCF_000010325.1:0.10536):0.17344[1.000],((Hydrogenimonas_thermophila_RS_GCF_900115615.1:0.26734,(Sulfurovaceae_TCS-49_sp002049495_GB_GCA_002049495.1:0.33427,(Nitratifractor_salsuginis_RS_GCF_000186245.1:0.21314,(Sulfurovaceae_FS08-3_sp000830175_GB_GCA_000830175.1:0.24233,((Sulfurovaceae_BN30871_sp002412865_GB_GCA_002412865.1:0.16900,(Sulfurovaceae_BN30871_sp001493195_GB_GCA_001493195.1:0.15266,Sulfurovaceae_BN30871_sp002483605_GB_GCA_002483605.1:0.03863,Sulfurovaceae_BN30871_sp002424475_GB_GCA_002424475.1:0.03568):0.04556[1.000]):0.10760[1.000],(Sulfurovaceae_SZUA-451_sp003252535_GB_GCA_003252535.1:0.19853,(((Sulfurovum_sp002403155_GB_GCA_002403155.1:0.05707,Sulfurovum_sp002742845_GB_GCA_002742845.1:0.04349):0.07409[1.000],((Sulfurovum_riftiae_RS_GCF_001595645.1:0.03295,(Sulfurovum_sp000010345_RS_GCF_000010345.1:0.01319,Sulfurovum_lithotrophicum_RS_GCF_000987835.1:0.01807):0.02448[1.000]):0.05629[1.000],Sulfurovum_sp002085305_GB_GCA_002085305.1:0.04415,Sulfurovum_sp002733215_GB_GCA_002733215.1:0.05850,Sulfurovum_sp002733355_GB_GCA_002733355.1:0.06904,Sulfurovum_sp000296775_RS_GCF_000296775.1:0.04631,Sulfurovum_sp002281755_GB_GCA_002281755.1:0.09979):0.03549[1.000]):0.04572[1.000],Sulfurovaceae_UBA1140_sp002311915_GB_GCA_002311915.1:0.23282):0.02215[0.447]):0.02555[0.176]):0.03080[0.956]):0.05579[1.000]):0.11720[1.000]):0.05586[1.000]):0.05395[1.000],(((Arcobacteraceae_UBA6211_sp002421845_GB_GCA_002421845.1:0.20332,(Arcobacteraceae_UBA4036_sp002382325_GB_GCA_002382325.1:0.13071,((Arcobacteraceae_NORP36_sp002733685_GB_GCA_002733685.1:0.15860,Arcobacteraceae_NORP36_sp002163065_GB_GCA_002163065.1:0.15043):0.04492[1.000],((Arcobacter_A_sp001655195_GB_GCA_001655195.1:0.11192,(((Malaciobacter_molluscorum_RS_GCF_002701265.1:0.06264,(Malaciobacter_halophilus_RS_GCF_002837275.1:0.03305,Malaciobacter_canalis_RS_GCF_002723485.1:0.04673):0.03644[1.000]):0.07649[1.000],(((Poseidonibacter_lekithochrous_RS_GCF_001878855.1:0.00878,Poseidonibacter_sp002470185_GB_GCA_002470185.1:0.01776):0.06403[1.000],(Poseidonibacter_sp001956695_RS_GCF_001956695.1:0.03969,Poseidonibacter_sp002685075_GB_GCA_002685075.1:0.05296):0.04806[1.000]):0.03383[1.000],(Aliarcobacter_sp003063245_RS_GCF_003063245.1:0.06196,(((Aliarcobacter_sp003063295_RS_GCF_003063295.1:0.01204,Aliarcobacter_butzleri_RS_GCF_900187115.1:0.00608):0.03964[1.000],(Aliarcobacter_lanthieri_RS_GCF_000585115.1:0.05709,((Aliarcobacter_cibarius_RS_GCF_000522465.1:0.04022,Aliarcobacter_faecis_RS_GCF_000585155.1:0.03435):0.02788[1.000],((Aliarcobacter_cryaerophilus_A_RS_GCF_001572875.1:0.01340,(Aliarcobacter_cryaerophilus_B_RS_GCF_002993025.1:0.01842,Aliarcobacter_cryaerophilus_RS_GCF_002992955.1:0.01177):0.01245[0.999]):0.04665[1.000],(Aliarcobacter_skirrowii_RS_GCF_001572925.1:0.05451,(Aliarcobacter_porcinus_RS_GCF_001695255.1:0.01328,Aliarcobacter_thereius_RS_GCF_001695395.1:0.01592):0.07076[1.000]):0.03715[1.000]):0.01702[0.767]):0.02809[0.999]):0.06282[1.000]):0.03223[1.000],(Aliarcobacter_sp000284235_RS_GCF_000284235.1:0.02994,Aliarcobacter_sp002452915_GB_GCA_002452915.1:0.02377):0.01638[0.993]):0.02200[1.000]):0.06062[1.000]):0.03665[1.000]):0.01592[0.549],((Halarcobacter_sp001895145_RS_GCF_001895145.1:0.04959,Halarcobacter_sp002869565_GB_GCA_002869565.1:0.06137):0.03311[1.000],(Halarcobacter_sp003252105_GB_GCA_003252105.1:0.08276,Halarcobacter_anaerophilus_RS_GCF_000935065.1:0.08063):0.03423[1.000]):0.02949[1.000]):0.02121[0.709]):0.02134[0.968],(Arcobacter_sp002869535_GB_GCA_002869535.1:0.04371,Arcobacter_nitrofigilis_RS_GCF_000092245.1:0.04480):0.09392[1.000]):0.02014[0.960]):0.03827[1.000]):0.10400[1.000]):0.17198[1.000],(Thiovulum_sp000276965_GB_GCA_000276965.1:0.51889,(Sulfurimonadaceae_PC08-66_sp000830255_GB_GCA_000830255.1:0.33665,(Sulfurimonadaceae_GCA-2733885_GB_GCA_002733885.1:0.23740,(((Sulfurimonas_sp002733155_GB_GCA_002733155.1:0.12040,(Sulfurimonas_hongkongensis_RS_GCF_000445475.1:0.10182,(Sulfurimonas_sp002732645_GB_GCA_002732645.1:0.05393,Sulfurimonas_gotlandica_RS_GCF_000242915.1:0.05114):0.01972[0.995]):0.01994[0.972]):0.01805[0.994],(Sulfurimonas_autotrophica_RS_GCF_000147355.1:0.09619,(Sulfurimonas_sp002733945_GB_GCA_002733945.1:0.01894,Sulfurimonas_sp002335055_GB_GCA_002335055.1:0.02521):0.10864[1.000]):0.03119[0.993]):0.13617[1.000],(Sulfurimonadaceae_4484-230_sp002085085_GB_GCA_002085085.1:0.16303,(Sulfurimonadaceae_SZUA-415_sp003245815_GB_GCA_003245815.1:0.13953,(Sulfuricurvum_sp002282015_GB_GCA_002282015.1:0.10395,((Sulfuricurvum_sp002633015_GB_GCA_002633015.1:0.04030,(Sulfuricurvum_kujiense_RS_GCF_000183725.1:0.02416,(Sulfuricurvum_kujiense_A_GB_GCA_002742695.1:0.02656,Sulfuricurvum_sp000310245_GB_GCA_000310245.1:0.02856):0.01870[1.000]):0.01396[0.884]):0.03160[1.000],(Sulfuricurvum_sp000747095_GB_GCA_000747095.1:0.03729,Sulfuricurvum_sp002327465_GB_GCA_002327465.1:0.04723):0.03557[1.000]):0.02399[0.434]):0.12217[1.000]):0.03205[0.931]):0.02324[0.000]):0.03429[0.683]):0.09620[1.000]):0.06880[1.000]):0.04961[1.000]):0.03812[0.705],(Campylobacterales_UBA6016_sp002428055_GB_GCA_002428055.1:0.38250,Campylobacterales_SZUA-545_sp003250175_GB_GCA_003250175.1:0.37864,((((Helicobacter_D_valdiviensis_RS_GCF_003245365.1:0.12604,(((Helicobacter_D_winghamensis_RS_GCF_000158455.1:0.06045,Helicobacter_D_sp000765695_RS_GCF_000765695.1:0.05819):0.04667[1.000],(Helicobacter_D_rodentium_RS_GCF_000687535.1:0.05955,Helicobacter_D_sp002297555_GB_GCA_002297555.1:0.06621):0.04774[1.000]):0.06271[1.000],((Helicobacter_D_mesocricetorum_RS_GCF_900198605.1:0.03649,Helicobacter_D_apodemus_RS_GCF_000765745.1:0.04497):0.12189[1.000],(Helicobacter_D_pullorum_RS_GCF_000155495.1:0.05311,(Helicobacter_D_canadensis_RS_GCF_000162575.1:0.01998,Helicobacter_D_sp003288905_GB_GCA_003288905.1:0.02257):0.06217[1.000]):0.04984[1.000]):0.02230[0.990]):0.03565[0.988]):0.20347[1.000],(Helicobacteraceae_NHYN01_sp003288845_GB_GCA_003288845.1:0.35850,Wolinella_succinogenes_RS_GCF_000196135.1:0.21351):0.06635[1.000]):0.03115[0.862],(Helicobacteraceae_NHYM01_sp003288815_GB_GCA_003288815.1:0.40577,(((Helicobacter_I_sp002272875_RS_GCF_002272875.1:0.04406,Helicobacter_I_sp002272925_RS_GCF_002272925.1:0.04734):0.33335[1.000],(Helicobacter_A_saguini_RS_GCF_000762875.1:0.24023,((Helicobacter_A_trogontum_RS_GCF_000765905.1:0.04678,(((Helicobacter_A_bilis_B_RS_GCF_900198365.1:0.01037,Helicobacter_A_bilis_RS_GCF_000686565.1:0.00725):0.00290[0.965],Helicobacter_A_bilis_A_RS_GCF_001999985.1:0.00185):0.00125[0.250],Helicobacter_A_rappini_RS_GCF_900198625.1:0.00338):0.03113[1.000]):0.12886[1.000],(Helicobacter_A_aurati_RS_GCF_900198645.1:0.11986,Helicobacter_A_muridarum_RS_GCF_000765805.1:0.13928):0.13484[1.000]):0.04793[0.928]):0.12525[1.000]):0.15390[1.000],(((Helicobacter_G_cholecystus_RS_GCF_900198475.1:0.14453,(Helicobacter_G_sp001693335_RS_GCF_001693335.1:0.18784,Helicobacter_G_pametensis_RS_GCF_000518225.1:0.14420):0.03541[0.200]):0.18383[1.000],((Helicobacter_C_sp000765665_RS_GCF_000765665.1:0.13457,(((Helicobacter_C_hepaticus_RS_GCF_000007905.1:0.08178,(Helicobacter_C_marmotae_RS_GCF_900198665.1:0.13977,(Helicobacter_C_japonicus_RS_GCF_000762845.1:0.06723,Helicobacter_C_typhlonius_RS_GCF_001460635.1:0.08900):0.03549[1.000]):0.03223[1.000]):0.02053[0.992],Helicobacter_C_jaachi_RS_GCF_000763135.1:0.13228):0.01601[0.057],(Helicobacter_C_cinaedi_RS_GCF_000155475.1:0.01357,Helicobacter_C_magdeburgensis_RS_GCF_000765825.1:0.00865):0.09949[1.000]):0.05877[1.000]):0.11078[1.000],((Helicobacter_F_equorum_RS_GCF_900198655.1:0.01822,Helicobacter_F_sp002287135_RS_GCF_002287135.1:0.01257):0.15782[1.000],(Helicobacter_F_sp003288805_GB_GCA_003288805.1:0.20593,Helicobacter_F_himalayensis_RS_GCF_001602095.1:0.10468):0.07437[1.000]):0.13305[1.000]):0.07078[1.000]):0.03094[0.985],((Helicobacter_B_fennelliae_RS_GCF_000509365.1:0.18136,(Helicobacter_B_macacae_RS_GCF_000507845.1:0.23957,(Helicobacter_B_sp001854545_RS_GCF_001854545.1:0.16429,Helicobacter_B_canis_RS_GCF_000507865.1:0.18202):0.03853[0.789]):0.03535[0.833]):0.16150[1.000],(((((Helicobacter_pylori_BU_RS_GCF_900120335.1:0.01305,(Helicobacter_pylori_RS_GCF_900478295.1:0.00857,Helicobacter_pylori_C_RS_GCF_000277405.1:0.01740):0.00563[0.953]):0.01338[1.000],(Helicobacter_pylori_A_RS_GCF_001653455.1:0.01313,Helicobacter_acinonychis_RS_GCF_000009305.1:0.02185):0.01197[0.990]):0.02894[1.000],(Helicobacter_cetorum_RS_GCF_000259275.1:0.02709,(Helicobacter_cetorum_B_RS_GCF_000259255.1:0.04770,Helicobacter_cetorum_C_RS_GCF_900198405.1:0.03049):0.02257[1.000]):0.03146[1.000]):0.24124[1.000],(((Helicobacter_E_cynogastricus_RS_GCF_900197855.1:0.05202,Helicobacter_E_felis_RS_GCF_000200595.1:0.03078):0.05736[1.000],(Helicobacter_E_salomonis_RS_GCF_900197775.1:0.07164,Helicobacter_E_baculiformis_RS_GCF_900197685.1:0.09042):0.04001[0.999]):0.10013[1.000],(Helicobacter_E_bizzozeronii_RS_GCF_000263275.1:0.15035,(Helicobacter_E_suis_RS_GCF_000187625.1:0.16152,(Helicobacter_E_ailurogastricus_RS_GCF_001282945.1:0.05411,Helicobacter_E_heilmannii_RS_GCF_001283065.1:0.05905):0.09704[1.000]):0.04538[1.000]):0.03259[0.780]):0.23742[1.000]):0.14915[1.000],(((Helicobacter_J_sp002272835_RS_GCF_002272835.1:0.11344,Helicobacter_J_sp002272795_RS_GCF_002272795.1:0.13034):0.02877[1.000],(Helicobacter_J_sp002272785_RS_GCF_002272785.1:0.13209,(Helicobacter_J_sp002272865_RS_GCF_002272865.1:0.14052,(Helicobacter_J_sp002272895_RS_GCF_002272895.1:0.06447,Helicobacter_J_sp002272825_RS_GCF_002272825.1:0.09406):0.03596[1.000]):0.02551[0.971]):0.01783[0.349]):0.09964[1.000],(Helicobacter_H_sp900199585_RS_GCF_900199585.1:0.16950,Helicobacter_H_mustelae_RS_GCF_900476215.1:0.19346):0.12699[1.000]):0.03046[0.815]):0.02866[0.831]):0.03046[0.993]):0.03090[0.962]):0.04740[0.994]):0.06337[1.000]):0.15847[1.000],((((Sulfurospirillum_sp002328495_GB_GCA_002328495.1:0.09618,(((Sulfurospirillum_deleyianum_RS_GCF_000024885.1:0.04978,Sulfurospirillum_barnesii_RS_GCF_000265295.1:0.03926):0.03683[1.000],(Sulfurospirillum_sp001548035_RS_GCF_001548035.1:0.02814,(Sulfurospirillum_arsenophilum_RS_GCF_000813345.1:0.02112,((Sulfurospirillum_sp002309535_RS_GCF_002309535.1:0.00603,Sulfurospirillum_sp002162315_RS_GCF_002162315.1:0.00800):0.03022[1.000],(((Sulfurospirillum_halorespirans_RS_GCF_001723605.1:0.00498,Sulfurospirillum_multivorans_RS_GCF_000568815.1:0.01164):0.00530[0.813],Sulfurospirillum_sp000743525_GB_GCA_000743525.1:0.01511):0.00817[0.906],Sulfurospirillum_sp002307095_GB_GCA_002307095.1:0.01782):0.01533[0.994]):0.01230[0.991]):0.01470[1.000]):0.01859[1.000]):0.01374[0.790],(Sulfurospirillum_sp002452855_GB_GCA_002452855.1:0.05399,(Sulfurospirillum_sp002382085_GB_GCA_002382085.1:0.01275,Sulfurospirillum_cavolei_RS_GCF_001548055.1:0.01387):0.07738[1.000]):0.01727[0.791]):0.02761[0.996]):0.14572[1.000],(Sulfurospirillum_A_arcachonense_RS_GCF_000597725.1:0.13509,(Sulfurospirillum_A_sp002469305_GB_GCA_002469305.1:0.10792,Sulfurospirillum_A_sp002742765_GB_GCA_002742765.1:0.09370):0.04282[0.999]):0.05957[1.000]):0.07791[1.000],(Sulfurospirillaceae_UBA1877_GB_GCA_002352945.1:0.20051,Sulfurospirillaceae_GCA-2746565_GB_GCA_002746565.1:0.24762):0.05158[0.996]):0.04917[1.000],((((Campylobacter_sp900319915_GB_GCA_900319915.1:0.20061,Campylobacter_sp002317305_GB_GCA_002317305.1:0.36555):0.04542[0.656],(((Campylobacter_lanienae_RS_GCF_002139935.1:0.03409,Campylobacter_sp002139855_RS_GCF_002139855.1:0.04566):0.01452[0.969],(Campylobacter_sp002139915_RS_GCF_002139915.1:0.03267,Campylobacter_sp002139875_RS_GCF_002139875.1:0.03976):0.01222[0.173]):0.12386[1.000],(Campylobacter_iguaniorum_RS_GCF_000736415.1:0.08759,((Campylobacter_hyointestinalis_RS_GCF_900116585.1:0.01279,Campylobacter_hyointestinalis_A_RS_GCF_001643975.1:0.01964):0.06368[1.000],(Campylobacter_fetus_A_RS_GCF_000495505.1:0.01625,Campylobacter_fetus_GB_GCA_001816265.1:0.02459):0.06053[1.000]):0.02824[0.984]):0.03345[1.000]):0.04516[1.000]):0.06622[1.000],(Campylobacter_B_sputorum_RS_GCF_000788295.1:0.22801,((Campylobacter_B_gracilis_RS_GCF_001190745.1:0.21780,Campylobacter_B_hominis_RS_GCF_000017585.1:0.19813):0.07300[1.000],((Campylobacter_B_corcagiensis_RS_GCF_000597805.1:0.16909,(Campylobacter_B_ureolyticus_A_RS_GCF_000413435.1:0.00740,Campylobacter_B_ureolyticus_RS_GCF_000374605.1:0.01401):0.16713[1.000]):0.05826[1.000],(Campylobacter_B_fetus_RS_GCF_900065885.1:0.12642,Campylobacter_B_blaseri_RS_GCF_003015205.1:0.17724):0.03308[0.892]):0.04832[1.000]):0.04661[1.000]):0.03690[1.000]):0.02578[0.930],(((Campylobacter_D_peloridis_RS_GCF_000816785.1:0.04897,(Campylobacter_D_sp000816245_RS_GCF_000816245.1:0.03324,(Campylobacter_D_lari_RS_GCF_900111465.1:0.01899,(Campylobacter_D_subantarcticus_RS_GCF_000816305.1:0.02288,(Campylobacter_D_ornithocola_RS_GCF_001705345.1:0.02087,(Campylobacter_D_lari_B_RS_GCF_000816225.1:0.01087,(Campylobacter_D_lari_C_RS_GCF_001017575.1:0.00542,Campylobacter_D_jejuni_C_RS_GCF_002179635.1:0.00939):0.00152[0.615]):0.00237[0.255]):0.00244[0.037]):0.00326[0.960]):0.01105[0.998]):0.01428[0.998]):0.01850[0.994],(Campylobacter_D_volucris_RS_GCF_000816345.1:0.04728,Campylobacter_D_insulaenigrae_RS_GCF_000816185.1:0.07554):0.01965[0.986]):0.08094[1.000],(Campylobacter_D_avium_RS_GCF_002238335.1:0.26058,(((Campylobacter_D_jejuni_B_RS_GCF_002179165.1:0.05563,(Campylobacter_D_coli_RS_GCF_000254135.1:0.00616,(Campylobacter_D_coli_B_RS_GCF_001492295.1:0.00592,Campylobacter_D_coli_A_RS_GCF_000470055.1:0.01304):0.00719[0.970]):0.03574[1.000]):0.01671[0.964],(Campylobacter_D_hepaticus_RS_GCF_001687475.1:0.08793,(Campylobacter_D_jejuni_RS_GCF_001457695.1:0.01255,Campylobacter_D_jejuni_A_GB_GCA_000163995.1:0.02473):0.02058[1.000]):0.03210[1.000]):0.04535[1.000],((Campylobacter_D_helveticus_RS_GCF_002080395.1:0.03748,(Campylobacter_D_sp002738235_RS_GCF_002738235.1:0.02283,Campylobacter_D_upsaliensis_RS_GCF_000620965.1:0.02283):0.01865[1.000]):0.09316[1.000],Campylobacter_D_cuniculorum_RS_GCF_002104335.1:0.15694):0.02165[0.507]):0.05155[1.000]):0.03060[0.299]):0.16443[1.000]):0.12952[1.000]):0.09636[1.000]):0.02779[0.506]):0.02809[0.091]):0.03160[0.520]):0.05277[1.000]):0.11856[1.000]):0.30405);
