# Supplementary material for: Marine Dadabacteria exhibit genome streamlining and phototrophy-driven niche partitioning
Source: ISME J. 2020 Nov 23;15(4):1248–56. doi: 10.1038/s41396-020-00834-5 (PMC8115339; doi:10.1038/s41396-020-00834-5)
Supplement: Supplementary file 13 — Supplemental Data 1-4 [file 41396_2020_834_MOESM13_ESM.gz › SupplementalData2-Rhodopsin-proteins.faa]

>tmed126_85
MSKYVNFFLLSAIIACXPLVSFAGTNLAPNDXVGISFWIISVAMVAATAFFFLESLRVKGKFRTSLVVGGLICLVAGVHY
FYMREVWASTGSSPTVFRYVDWIITVPLQMVEFYLILAAVTAVSLGVFWRLLIGTVVMVVAGYLGEAGFINTTIGFVVGM
AGWIYILYEIFSGEASASASKAAPAVQSAFNTMKWIVTIGWAIYPLGYFLGYMTGGGADADTLNIVYNVADFINKIGFCL
AIWAAATTQADA
>tobg-med731_346
MSKYVNFFLLSAIIACXPLVSFAGTNLAPNDXVGISFWIISVAMVAATAFFFLESLRVKGKFRTSLVVGGLICLVAGVHY
FYMREVWASTGSSPTVFRYVDWIITVPLQMVEFYLILAAVTAVSLGVFWRLLIGTVVMVVAGYLGEAGFINTTIGFVVGM
AGWIYILYEIFSGEASASASKAAPAVQSAFNTMKWIVTIGWAIYPLGYFLGYMTGGGADADTLNIVYNVADFINKIGFCL
AIWAAATTQADA
>sp78_755
MSKYVNYFLLSAIIACMPLVSYAGSNLAPDDAVGISFWIISVAMVAATAFFFLESLRVTGKFRTSLVVGGLICLVAGVHY
FYMREVWASTGTSPTVFRYVDWIVTVPLQMVEFYLILAAVTAVSMGVFWRLLIGTVVMVVAGYMGEAGFINTTIGFVVGM
AGWAYILYEIFSGEASKSAANAKPSVQSAFNTMKWIVTIGWAIYPLGYFLGYLAGGTDEATLNIVYNVADFINKIGFCLA
IWAAATTEVDA
>pon00040_717
MSKYVNYFLLSAIIACMPLVSYAGSNLAPDDAVGISFWIISVAMVAATAFFFLESLRVTGKFRTSLVVGGLICLVAGVHY
FYMREVWASTGTSPTVFRYVDWIVTVPLQMVEFYLILAAVTAVSMGVFWRLLIGTVVMVVAGYMGEAGFINTTIGFVVGM
AGWAYILYEIFSGEASKSAANAKPSVQSAFNTMKWIVTIGWAIYPLGYFLGYLAGGTDEATLNIVYNVADFINKIGFCLA
IWAAATTEADA
>red00009_760
MSKYVNYFLLSAIIACMPLVSYAGSNLAPDDAVGISFWIISVAMVAATAFFFLESLRVTGKFRTSLVVGGLICLVAGVHY
FYMREVWASTGTSPTVFRYVDWIVTVPLQMVEFYLILAAVTAVSMGVFWRLLIGTVVMVVAGYMGEAGFINTTIGFVVGM
AGWAYILYEIFSGEASKSAANAKPSVQSAFNTMKWIVTIGWAIYPLGYFLGYLAGGTDEATLNIVYNVADFINKIGFCLA
IWAAATTEADA
>ion00011_392
MSKYVNYLLLSAIIACMPLVSFAGTNLAPDDPVGISFWIISVAMVAATAFFFLESLRVQGKFRTSLVVGGLICLVAGVHY
FYMREVWAATGSSPTVFRYVDWIVTVPMQMIEFYLILAAVTAVSLGVFWRLLIGTVVMVVAGYLGEAGFIDTTIGFVVGM
AGWAYILYEIFSGEASASASKAAPAVQSAFNTMKWIVTIGWAIYPLGYFLGYLAGGTDDATLNIVYNVADFINKIGFCLA
IWAAATTQADA
>tobg-nat53_530
MKNFLYTLFFSLLTFPLASHASGNLESTDLVGVTFWVISVALVASTAFFFFESLRVKGKFRTSLVVSGLVTLVAAIHYFY
MRDVWVTTGTSPTVFRYIDWVITVPLLMIEFYLILAACTKVSLGVFWRLTVGTLVMLIAGYLGEAGFIDSTIGFVVGMAG
WAYILYEIFAGEAASVNASQATPAVQSAYNSMKWIVTIGWAIYPLGYFFGYLAGGADDASLNVIYNLADFVNKIGYGLVI
WAAAASEVD
>tobg-in994_270
MKLLLTMVGALALPVFAADLDVNDMTGISFWLVTAAMLASTVFFLVERDRVHGKWKTSLSVAALVTGIAFWHYLYMRGVW
VETQTSPTVYRYIDWLITVPLQIIEFYLILKVCTNVGSGLFWKLLGASLVMLVGGFMGETGFDPVICGVIATLAWLYIIY
EIFSGEAGKLNASSGNAAAQSAFGTIRLIVTVGWAIYPIGYWLATGPGADMANANLIYNLADFLNKIAFGLAIYVAAVSD
SE
