# Supplementary material for: Marine Dadabacteria exhibit genome streamlining and phototrophy-driven niche partitioning
Source: ISME J. 2020 Nov 23;15(4):1248–56. doi: 10.1038/s41396-020-00834-5 (PMC8115339; doi:10.1038/s41396-020-00834-5)
Supplement: Supplementary file 13 — Supplemental Data 1-4 [file 41396_2020_834_MOESM13_ESM.gz › SupplementalData3-Rhodopsin-Active-Site.aln]

>tobg-in994_270
DWLITVPLQIIEFYLIL
>tobg-nat53_530
DWVITVPLLMIEFYLIL
>sp78_755
DWIVTVPLQMVEFYLIL
>pon00040_717
DWIVTVPLQMVEFYLIL
>red00009_760
DWIVTVPLQMVEFYLIL
>tmed126_85
DWIITVPLQMVEFYLIL
>tobg-med731_346
DWIITVPLQMVEFYLIL
>ion00011_392
DWIVTVPMQMIEFYLIL
