# Supplementary material for: Marine Dadabacteria exhibit genome streamlining and phototrophy-driven niche partitioning
Source: ISME J. 2020 Nov 23;15(4):1248–56. doi: 10.1038/s41396-020-00834-5 (PMC8115339; doi:10.1038/s41396-020-00834-5)
Supplement: Supplementary file 13 — Supplemental Data 1-4 [file 41396_2020_834_MOESM13_ESM.gz › SupplementalData4-GEOTRACES.AllTracks.DepthCombined.csv]

Genome	PRESSURE [dbar]	DEPTH [m]	CTDTMP [deg C]	CTDSAL	CFC-11_D_CONC_BOTTLE [pmol/kg]	CFC-12_D_CONC_BOTTLE [pmol/kg]	CTDOXY [umol/kg]	PHOSPHATE_D_CONC_BOTTLE [umol/kg]	SILICATE_D_CONC_BOTTLE [umol/kg]	NITRATE_D_CONC_BOTTLE [umol/kg]	NITRITE_D_CONC_BOTTLE [umol/kg]	TALK_D_CONC_BOTTLE [umol/kg]	DIC_D_CONC_BOTTLE [umol/kg]	DOC_D_CONC_BOTTLE [umol/kg]	Al_D_CONC_BOTTLE [nmol/kg]	Cd_D_CONC_BOTTLE [nmol/kg]	Fe_D_CONC_BOTTLE [nmol/kg]	Mn_D_CONC_BOTTLE [nmol/kg]	Ni_D_CONC_BOTTLE [nmol/kg]	Pb_D_CONC_BOTTLE [pmol/kg]	Zn_D_CONC_BOTTLE [nmol/kg]	Y_D_CONC_BOTTLE [pmol/kg]	La_D_CONC_BOTTLE [pmol/kg]	Th_234_T_CONC_BOTTLE [mBq/kg]	MarinePelagic1_TARA-ANE-00014	OrganicCarbonAssociated_GCA-004356535.1	OrganicCarbonAssociated_GCA-001443445.1	Hydrothermal_GCA-003696425.1	Hydrothermal_GCA-003695355.1	Hydrothermal_GCA-003694225.1	Hydrothermal_GCA-003694065.1	Hydrothermal_GCA-003696525.1	Hydrothermal_GCA-003695505.1	MarinePelagic2_MED-G136	MarinePelagic2_MED-G137	OrganicCarbonAssociated_GCA-007571325.1	OrganicCarbonAssociated_GCA-001775255.1	OrganicCarbonAssociated_GCA-008933205.1	OrganicCarbonAssociated_GCA-003229065.1	OrganicCarbonAssociated_GCA-003252465.1	OrganicCarbonAssociated_GCA-003232505.1	MarinePelagic2_UBA1144	OrganicCarbonAssociated_UBA2774	MarinePelagic2_TOBG-EAC113	MarinePelagic1_TOBG-EAC99	OrganicCarbonAssociated_GCA-002898375.1	MarinePelagic2_TARA-ION-00011	MarinePelagic1_TARA-IOS-00024	MarinePelagic2_TOBG-NP136
GA02_S0001_SRR5788236_10	10.1	10	10.53	34.7085	3.305	1.983	277.75	0.13	1	0.3	0.07	2310.800049	2068.5	61.951221	2.448781	0.029	0.06	0.868293	3.24	16.59	0.14	156.940002	30.879999		0	0.001188247	0.000120662	6.70E-05	0.000226865	0	0.000113175	0.009044299	3.52E-05	9.54E-05	0.000718728	3.82E-05	0	6.99E-05	0	0	0	0	0	0.000770931	0	0.001689253	0	0	0
GA02_S0002_SRR5788235_50	49.9	49.5	11.4905	35.252499	3.059	1.845	247.4	0.33	1.2	3.55	0.19	2328.899902	2099.399902	55.804878	1.921951	0.0363	0.07	0.780488	3.01	18.459999	0.07	148.619995	25.639999		0	0.000540121	5.48E-05	4.57E-05	0.000174019	0	6.43E-05	0.007783283	2.40E-05	0.002407064	0.0010692	0.000104189	1.55E-05	0	0	0	0	0	0	0.004135066	0.000285045	0.001825997	0	0	6.46E-05
GA02_S0003_SRR5788238_75	75.7	75	11.424	35.296001			249.4	0.41	1.6	4.7	0.28	2333.300049	2110												0.000147399	0.000443133	1.41E-05	4.69E-05	5.95E-05	2.11E-05	6.59E-05	0.007422124	1.23E-05	0.006071281	0.003152461	0.00010685	0	2.44E-05	0	0	0	9.89E-05	1.41E-05	0.013584551	0.000365407	0.002203948	0	3.89E-05	0.000331367
GA02_S0004_SRR5788237_101	102.4	101.5	10.9445	35.309	3.096	1.85	221.05	0.675	4.6	10.35	0.18	2328.399902	2127.300049	52.975609	8.27317	0.1549	0.25	0.673171	3.29	20.280001	0.27	142.320007	24.49		0.001366683	0.000136958	2.61E-05	2.17E-05	7.35E-05	0	4.89E-05	0.002860629	0	0.033249956	0.008811254	0.000396286	0	2.27E-05	0	0	0	0.000244632	0	0.086902998	0.00301537	0.001282197	6.75E-05	3.61E-05	0.001167527
GA02_S0005_SRR5788232_152	153.4	152	9.877	35.140999			228	0.77	5.4	11.8	0.06	2321.699951	2139.600098												0.000894758	0.000163028	0	0.000180996	0.000175083	4.66E-05	1.46E-05	0.00625288	0	0.024483836	0.009631256	0.000796026	0	0	0	0	0	0.001273993	0	0.065446483	0.002339127	0.002082716	0	4.30E-05	0.003291553
GA02_S0006_SRR5788231_199	200.8	199	9.2545	35.0765	2.448	1.395	178.65	1.105	8.8	17.2	0.05	2315.800049	2165.699951		10.321951	0.2451	0.63	0.478049	3.81	22.360001	0.78	146.300003	27.879999		0.000294159	0.000270217	0	4.68E-05	7.91E-05	2.81E-05	7.02E-05	0.006354287	0	0.005237054	0.003525533	0.000462013	0	0	0	0	0	0.004651063	0	0.011857722	0.001069537	0.000574946	0	0	0.003482833
GA02_S0008_SRR5788234_10	10.6	10.5	15.276	35.9850005	2.586	1.577	259.1	0.025	0	1	0.095	2354.100098	2078.300049	58.243904	7.219512	0.0138	0.08	0.604878	2.65	19.6	0.06	141.869995	18.91		0.001171393	0.000796558	0	0	0.000810437	4.80E-05	0.000119792	0.009498324	4.20E-05	0.011248016	0.00088178	0.000333594	3.60E-05	0	0	0	0	0	1.60E-05	0.038066738	0.004314403	0.001897048	0	0	0.000225721
GA02_S0009_SRR5788233_49	49.9	49.5	15.0295	36.0494995			221.3	0.26	1.6	4.55	0.205	2355.600098	2110.600098	58.536587	14.829268	0.0456	0.06	0.712195	2.71	21.32	0.07	146.449997	19.309999	37.07317	0.001393418	0.000558548	0.000106347	0.000126553	0.000171386	0	9.97E-05	0.009774351	0	0.031246924	0.007601524	0.000750356	0	0	0	0	0.000196772	7.13E-05	0	0.126731005	0.014488458	0.000591388	0	0	0.001288817
GA02_S0010_SRR5788230_73	73.6	73	14.888	36.030998			222.5	0.31	1.9	5.1	0.22	2354.399902	2114												0.000937963	0.00055171	6.22E-05	7.78E-05	0.000197503	0	2.92E-05	0.009222468	1.36E-05	0.044965571	0.008696671	0.001300742	0	0	0	0	8.06E-05	0	0	0.177263785	0.017510101	0.001131858	0	4.31E-05	0.001466876
GA02_S0011_SRR5788229_100	100.9	100	14.859	36.030998	2.513	1.523	222.7	0.32	2.2	5.3	0.31	2351.199951	2114.5	57.170731											0.003123313	0.000252924	2.41E-05	1.00E-05	0.000288603	0	0.000112921	0.007886598	0	0.110212278	0.016780475	0.000594613	2.72E-05	0	0	0	0	0	0	0.407276477	0.042546322	0.000826287	0	3.33E-05	0.003262523
GA02_S0012_SRR5788436_153	154.3	153	14.426	35.942001			212.9	0.44	2.9	7.4	0.06	2346.899902	2124.100098												0.004681412	0.000163177	0	5.18E-05	0.000197149	0	2.91E-05	0.00948491	0	0.144604864	0.026951747	0.00044264	1.75E-05	0	1.88E-05	6.88E-05	4.02E-05	0.000182165	0	0.491653803	0.044766523	0.000270523	0.0002012	0	0.006369476
GA02_S0013_SRR5788435_198	199.7	198	14.188	35.902	2.473	1.483	210.8	0.47	3.1	8	0.03	2346.300049	2125.899902												0.007930637	0.000258754	2.82E-05	1.17E-05	0.000178642	0	0.000105622	0.009781536	1.23E-05	0.121347097	0.017333068	0.000828919	0	0	0	0	0	0.001419562	0	0.358768945	0.028786384	0.000692128	0	0	0.006866183
GA02_S0015_SRR5788434_8	8.1	8	18.574	36.542	2.207	1.398	223.1	0.02	0.3	0.1	0.03	2392.100098	2082.5	56.585365											0.002047505	0.001789905	6.65E-05	1.38E-05	0.000445403	0	0.000109149	0.009566256	1.46E-05	0.076231383	0.000486112	0.000157898	1.88E-05	0	0	0	0	0	1.66E-05	0.314991681	0.0531775	0.001515629	0.000430632	0.000138139	0.000274221
GA02_S0016_SRR5788433_50	50.9	50.5	18.3695	36.5404985			213.6	0.025	0.45	0.45	0.115	2392.399902	2090.699951	56.487804	15.404878	0.0026	0.04	0.741463	2.24	20.879999	0.01	135.350006	11.46	32.097561	0.003558461	0.000580012	6.54E-05	2.73E-05	0.000346057	0	7.67E-05	0.009529506	0	0.163822807	0.000691026	0.00052834	0	2.84E-05	0	0	0	7.67E-05	0	0.696466692	0.106071198	0.000737416	0.000211901	0.000181264	0.000809616
GA02_S0017_SRR5788432_74	74.6	74	18.069	36.537998			205.2	0.09	0.8	2.2	0.28	2392	2099.899902												0.008109574	0.001767684	0.000244775	0.00032041	0.000221891	0.000131342	0.000852751	0.007453579	1.53E-05	0.344875138	0.004828479	0.001461363	3.95E-05	0	2.12E-05	7.74E-05	4.53E-05	8.20E-05	0	1.188170758	0.173961409	0.001038792	0.000543482	0.000242138	0.005067635
GA02_S0018_SRR5788431_102	102.8	102	17.823	36.5250015	2.21	1.381	205.4	0.11	0.85	2.05	0.255	2390.5	2104.600098	54.536587	17.521952	0.0096	0.11	0.663415	2.28	21.360001	0.03	139.330002	14.46	38.536587	0.009115476	0.001290785	0.000132335	0.000503929	0.00015995	0	0.000656081	0.008339834	1.66E-05	0.461299421	0.007984937	0.001723786	2.13E-05	3.29E-05	6.87E-05	0	0	0.001064116	0	1.611011509	0.207357457	0.001413709	0.000342798	0.000209454	0.007840606
GA02_S0019_SRR5788430_151	152.2	151	17.6615	36.515501			203.95	0.13	1.05	2.65	0.335	2390	2104		20.67317	0.0153	0.11	0.653659	2.28	22.700001	0.05	140.919998	15.11	39.609756	0.011912364	0.001116466	0.000163519	0.000435874	0.000207524	7.37E-05	0.000536803	0.00778808	0	0.44314534	0.007809749	0.001335679	1.85E-05	0	3.96E-05	0	8.47E-05	0.000843708	1.63E-05	1.680669116	0.242835481	0.00092128	0.000127073	0.000135876	0.008515709
GA02_S0020_SRR5788429_199	200.6	199	17.558	36.511002	2.215	1.381	207.4	0.15	1.1	3.1	0.13	2389.600098	2105												0.010048287	0.000525101	4.70E-05	5.88E-05	0.000199034	0	0.000110324	0.003453104	0	0.414692841	0.008636733	0.000446874	2.66E-05	8.18E-05	2.85E-05	0.000624826	0.000121875	0.000717239	4.70E-05	1.630472648	0.226605151	0.000506057	0.000304687	0.000325794	0.007816259
GA02_S0021_SRR5788428_10	10.85	10.75	17.77025	36.41975075	2.293	1.407	218.225	0.025	0.2	0.3	0.08	2381.600098	2085.899902	61.463413	11.512195	0.0079	0.05	0.585366	2.07	22.959999	0.04	121.949997	11.23		0.006198626	0.00099028	0.000137126	0.000142782	0.001015168	0	0.00011254	0.006745192	3.00E-05	0.104989877	0.001113815	0.000488414	3.87E-05	0	0	0	0	4.02E-05	5.14E-05	0.218812052	0.016970087	0.004301879	0.000133204	0	0.000363525
GA02_S0022_SRR5788427_52	52.4	52	17.735	36.41650075			216.975	0.03	0.2	0.3	0.065	2383.300049	2085.899902	69.658539	11.473171	0.0033	0.03	0.57561	2.08	21.030001	0.06	121.660004	11.42		0.004676245	0.00098186	0.00013596	0.000127412	0.000958606	7.66E-05	0.000350691	0.00725843	2.98E-05	0.108854544	0.000607389	0.000484261	1.92E-05	2.95E-05	0	0	0	0	3.40E-05	0.230763529	0.016384177	0.00231545	0.000264143	9.41E-05	0.000320386
GA02_S0023_SRR5788371_75	75.35	74.75	17.59225	36.403			216.925	0.04	0.3	0.6	0.115	2383.300049	2088		12.946342	0.0044	0.04	0.565854	2.09	22.139999	0.02	122.730003	11.6	31.512196	0.008011873	0.000894643	6.99E-05	0.00018919	0.000763713	5.25E-05	0.0002458	0.007338811	1.53E-05	0.21024987	0.002100218	0.000597378	1.97E-05	0	0	0	4.53E-05	4.10E-05	0	0.424347705	0.027375124	0.003257191	0.000135768	0.000145173	0.000494029
GA02_S0024_SRR5788372_103	103.8	103	17.24	36.383999	2.313	1.435	215.8	0.1	0.9	1.7	0.33	2384.699951	2101.600098	70.146339											0.022298858	0.001268174	9.99E-05	0.000235814	0.000422675	0	0.000390477	0.008061221	0	0.84265107	0.013255448	0.000632663	1.88E-05	2.89E-05	0	0	0.000172544	0.00015622	3.33E-05	1.765135229	0.095068039	0.001484078	0.000258817	0	0.002746851
GA02_S0025_SRR5788369_151	151.95	150.75	16.7445	36.34575			194.55	0.34	2.1	6.4	0.025	2379.800049	2124.600098		24.62439	0.0492	0.16	0.22439	2.31	23.26	0.07	131.039993	15.66	39.609756	0.003602809	0.000730202	0.000169926	0.000270227	0.000283183	6.96E-05	0.000405698	0.00794848	4.06E-05	0.072412418	0.003161975	0.001085759	0	0	1.87E-05	0	0.000200079	0.003550532	0	0.220966264	0.025449736	0.001993873	0.000200079	0.000128363	0.019329525
GA02_S0026_SRR5788370_201	202	200.4	16.6686	36.3458008	2.308	1.427	200.22	0.29	1.85	5.45	0.02	2383.100098	2113		24.087805	0.0561	0.21	0.243902	2.34	23.290001	0.06	129.850006	15.54	41.560974	0.005444668	0.000837764	0.00019632	0.000177161	0.000161487	2.46E-05	0.000813275	0.008992652	2.87E-05	0.14002613	0.006697379	0.001087718	0	0	1.98E-05	0	8.48E-05	0.000805755	0	0.361244179	0.03519985	0.163482307	0.000211893	0.000181257	0.009136744
GA02_S0027_SRR5788367_10	10.1	10	18.858	36.526001	2.233	1.386	227.4	0.02	0.3	0	0.02	2393	2082.399902	60.487804											0.001326561	0.001786343	0.000102827	0.000191075	0.009279889	5.94E-05	0.000563839	0.012172541	3.47E-05	0.057361103	0.000154193	0.000585993	0	2.75E-05	1.91E-05	0.000910382	0	7.42E-05	3.95E-05	0.19945813	0.028281889	0.016391506	8.20E-05	0.000240995	0.000167751
GA02_S0028_SRR5788368_50	49.9	49.5	18.1575	36.5209995			215.5	0.02	0.35	0.25	0.08	2393.600098	2092.199951	55.902439	15.37561	0.0038	0.05	0.653659	2.04	20.690001	0.02	128.570007	11.72	35.121952	0.002214021	0.000763819	0.000124655	0.000161524	0.000488275	6.24E-05	0.000207858	0.008262143	0	0.098209322	0.000315004	0.00036835	1.56E-05	0	1.68E-05	6.13E-05	0	0	0	0.346611333	0.045708654	0.002411996	0.000717565	0.000191818	0.000652766
GA02_S0029_SRR5788365_77	77.6	77	17.9825	36.515499			212.4	0.05	0.5	0.8	0.31	2392.800049	2099.5		15.77561	0.0037	0.06	0.634146	2.1	21.049999	0.03	130.5	12.31	32.780487	0.012965201	0.001070502	0.000234536	0.000362826	0.000220483	5.03E-05	0.000199032	0.008109721	0	0.558947589	0.006422667	0.000784979	0	0	0	9.89E-05	8.68E-05	5.24E-05	0	1.97812277	0.249613028	0.001269914	0.000144652	0.00034028	0.00260547
GA02_S0030_SRR5788366_103	103.8	103	17.557	36.500999	2.265	1.386	207.6	0.13	0.9	2.9	0.16	2387.5	2104.399902	56.097561											0.011656092	0.001030658	0.00014536	0.000230061	0.000184479	0	0.000640801	0.007468009	2.55E-05	0.46059084	0.00963448	0.000717936	0	0	1.76E-05	0	0	0.000375008	4.36E-05	1.730787052	0.219079772	0.001161454	0.000677771	0.000523411	0.007159014
GA02_S0031_SRR5788373_152	153.2	152	17.436	36.486			212.2	0.14	1	2.7	0.34	2386.899902	2104.899902												0.011488326	0.001426642	0.000353753	0.000473585	0.000142525	0.000132872	0.000829506	0.007931051	4.43E-05	0.507919573	0.01867692	0.000479996	2.85E-05	0	0	5.59E-05	0.000229089	0.000414831	1.26E-05	1.673282335	0.132961241	0.00157893	0.000392724	0.000489918	0.007710853
GA02_S0032_SRR5788374_199	200.5	199	17.398	36.493	2.256	1.387	209.2	0.15	1	3.1	0.14	2388.800049	2106.899902												0.007814721	0.001146471	0.000241795	0.000257363	0.000606154	4.04E-05	0.000617377	0.008044578	0	0.37389049	0.014708114	0.000867601	0	2.34E-05	0	0	0	0.000535582	1.34E-05	1.327559749	0.117354831	0.001678789	0.000626343	0.000372073	0.010319377
GA02_S0033_SRR5788197_9	9.1	9	29.07	32.118999	1.431	0.948	202.8	0.02	8	0	0.01	2145	1824.599976	83.414635											0.000321013	0.001148904	7.00E-05	0.000247817	0.000616932	0	0.000640152	0.008526224	1.53E-05	0.040767217	0.000454864	0.000731355	0	3.04E-05	2.12E-05	7.75E-05	9.07E-05	0	0	0.211233149	0.004047226	0.000896335	0.089666499	0.000581667	0.000164953
GA02_S0034_SRR5788196_75	75.4	75	27.453	36.0489995			184.5	0.04	1.5	0.45	0.315	2363.800049	2024.5	67.609756	32.097561	0.0007	0.29	0.487805	1.94	14.31	0.58	135.050003	17.440001	36.390244	0	0.000884938	0.000275713	0.000344503	0.000237594	6.90E-05	0.00066088	0.008288033	0	0.001526142	0.000895798	0.001425764	0	0	0	0	0.00019839	0.002047679	0	0.006615717	0.000159211	0.000423653	0.000317424	4.24E-05	0.00519767
GA02_S0035_SRR5788199_99	100.1	99.5	26.5695	36.675001	1.604	1.031	196.05	0.02	0.9	0	0.035	2409.600098	2054.899902	70.439026	29.395123	0.0005	0.22	1.395122	1.87	15.65	0.03	125.949997	18	43.414635	0	0.00086838	0.000146968	0.000171394	0.000974043	0	0.000317052	0.007826003	2.58E-05	6.97E-05	0	0.000558366	3.32E-05	0	0	0	0.000114211	0.004653269	0	0.000713643	0.00015276	0.000195716	7.61E-05	0.000162831	0.004640753
GA02_S0036_SRR5788198_150	151.4	150.5	22.2235	36.9209995			147.2	0.225	1.65	4.3	0.035	2418	2148.399902		19.180489	0.0155	0.28	0.35122	2.14	16.52	0.02	121.709999	16.07	42.341465	0.001422569	0.000950389	0.000150795	0.000301467	0.001041932	9.06E-05	0.000693044	0.007935573	9.25E-05	0.493906971	0.003282558	0.001117162	0	2.62E-05	3.65E-05	0	0	0.000141464	0	2.064255207	0.015556226	0.000602437	0.009452911	0.000877119	0.000319808
GA02_S0037_SRR5788193_200	201.3	200	17.569	36.3374995	1.918	1.174	121.6	0.745	3.8	13.3	0.015	2377.600098	2178.100098		15.95122	0.0799	0.58	0.165854	2.64	19.459999	0.08	130.289993	17.82	31.902439	0.004738618	0.00073903	0.000143705	0.000249387	0.000320849	0	0.000381898	0.008854666	4.20E-05	0.169542447	0.001634145	0.000887197	0	0	1.45E-05	0.000106025	6.20E-05	0.000196602	0	0.681576184	0.059654013	0.000748308	0.001675127	0.004245735	8.47E-05
GA02_S0039_SRR5788192_9	9.6	9.5	28.629	35.7705	2.223	1.394	193.45	0.01	1.05	0	0.01	2343.5	1993.900024	74.926826	32.039024	0.0016	0.76	2.253659	1.95	17.610001	0.04	126.830002	21.91		0.000470589	0.001080717	0.000239439	0.000361507	0.000168819	2.25E-05	0.000589527	0.007863624	1.31E-05	0.009904655	0.001410019	0.001165534	1.69E-05	0	3.62E-05	0	7.75E-05	0.000807243	1.50E-05	0.028148646	0.001088833	0.000275936	7.75E-05	0.000124351	0.004866478
GA02_S0040_SRR5788195_72	72.4	72	27.9345	36.2225			199.4	0.01	1.1	0	0.015	2380.399902	2018.099976	82.634148	27.668293	0.0013	0.33	2.068293	1.98	18.42	0.01	129.149994	19.24	38.048782	0.000321439	0.000744902	0.000153329	0.000421483	0.000216212	0	0.000517732	0.008284416	2.69E-05	0.002873494	0.000996334	0.001456327	0	0	0	0.000271501	0.000158872	0.003488159	0	0.003683457	0.00067733	0.000502614	0.000158872	8.49E-05	0.038768904
GA02_S0041_SRR5788194_100	100.6	100	26.258	36.278999	1.557	1.049	185.1	0.03	1.2	0.1	0.3	2380.899902	2056.300049	68.585365											0.002940631	0.003965529	0.000290931	0.000461608	0.000117214	0	0.00080564	0.006522592	0	3.29E-05	4.50E-05	0.002131676	0	0	3.35E-05	0.000122656	0.000251208	0.00019495	1.38E-05	0.000212435	0.033047678	0.002469338	0.008899926	0.000345355	0
GA02_S0042_SRR5788201_151	151.9	151	18.662	36.443501			119.7	0.68	3.45	12.1	0.03	2385.300049	2177		15.219512	0.1236	0.59	0.331707	3.03	18.35	0.12	119.309998	18.040001	41.463413	0.00242378	0.000686432	8.04E-05	0.00020099	0.000113414	0	0.000320611	0.006468148	7.05E-05	0.010732297	0.000130657	0.001031287	4.54E-05	0	0	0	0	9.43E-05	0	0.044758226	0.02534077	0.001091659	0.479131944	0.002283428	9.48E-05
GA02_S0043_SRR5788200_201	201.7	200.5	12.067	35.3024995	1.613	0.913	97.2	1.55	9.7	25.0500005	0.015	2326.699951	2203.300049		9.6	0.2151	0.88	0.234146	3.44	19.790001	0.26	123.209999	19.33	39.804878	0.000719151	0.000882826	0.000164659	0.000240031	5.80E-05	2.06E-05	0.000566287	0.007295994	3.61E-05	0.155300982	0.001159124	0.000781973	1.55E-05	0	0	0	7.11E-05	9.65E-05	0	0.827110696	0.004706593	0.01339549	0.000177721	0.001178202	0
GA02_S0044_SRR5788144_8	8.55	8.5	29.1375	32.8265			206.1	0.02	1.4	0	0.03	2183.399902	1817.5	90.341461	25.112194	0.0013	0.52	2.634146	1.74	13.86	0.04	163.350006	22.43		0.003857561	0.000459056	0	9.20E-05	0.001349269	2.76E-05	3.45E-05	0.004396344	0	4.37E-05	0	0	0	0	4.45E-05	0	4.77E-05	4.32E-05	3.68E-05	0	0.129865961	0.000603182	0.000714979	0.001070312	4.34E-05
GA02_S0045_SRR5788145_76	76	75.5	26.8995	36.691	1.523	0.994	196	0.01	1.05	0	0.165	2410.399902	2049.300049	72.585365	34.058537	0.0019	0.45	1.2	1.91	19.92	0.02	131.139999	17.790001	44.780487	7.64E-05	0.001147864	0.000218553	0.000351971	0.000184912	0	0.000191325	0.007098754	0	0.000587589	9.47E-05	0.001162465	0	2.53E-05	0	0	0.000188712	0.002870421	0	0.000856441	0.000302889	0.001402987	7.55E-05	8.07E-05	0.012154267
GA02_S0046_SRR5788146_101	101.6	101	26.078	36.941	1.586	1.027	191.6	0.015	0.9	0.1	0.265	2418.699951	2069.600098	71.31707	32.458538	0.0018	1.7	0.663415	1.93	25.049999	6.22	127.230003	18.02	38.146343	0.000231628	0.000812417	0.000206245	0.000184073	0.000145415	2.21E-05	0.000317806	0.007234998	0	0.00691959	0.001579505	0.000895511	0	0	0	0	7.63E-05	0.001347476	0	0.01908832	0.000459372	0.000633819	0.000457932	0.000204023	0.017912881
GA02_S0047_SRR5788147_150	151	150	22.921	37.144001			163.9	0.08	1	1.8	0.05	2428.100098	2134												0.000411505	0.002798275	7.85E-05	0.00032702	0.00030052	0	0.000631238	0.006480772	1.97E-05	5.32E-05	0	0.000980135	5.06E-05	0	2.72E-05	4.97E-05	0	5.26E-05	0	0.00057332	0.002273448	0.001780964	0.00037772	0.000248545	0
GA02_S0048_SRR5788140_201	202.3	201	20.284	36.9265005	1.986	1.241	157.2	0.225	1.35	4.95	0.02	2414.5	2146.899902		20.65366	0.0172	0.4	0.22439	2.23	22.450001	0.07	131.619995	16.370001	44	0.000851839	0.002198133	9.75E-05	0.000230163	0.000641738	0	0.000335385	0.007132	4.27E-05	0.000192785	0	0.000802752	0	0	0	0	8.42E-05	7.62E-05	0	0.000955377	0.005448288	0.00281378	0.00105256	4.50E-05	0
GA02_S0147_SRR5788447_11	10.6	10.5	26.99	36.477501	1.582	1.043	203.55	0.01	0.95	0	0.015	2388.199951	2035.699951	75.414635	41.424389	0.0005	1.77	2.760976	2.01	23.610001	0.06	138.100006	17.6		0	0.000236733	3.00E-05	5.01E-05	0.0115467	0.000248307	0.000140923	0.00484492	0	0	0	2.85E-05	3.39E-05	0	3.64E-05	6.65E-05	0	0	1.50E-05	0.017509484	0	0.006171763	0	0	7.08E-05
GA02_S0148_SRR5788112_77	77.5	77	22.846	36.914001	1.863	1.191	213.4	0.01	0.7	0	0.01	2413	2074.399902	67.707314											0.009717736	0.00035878	0.000104094	9.75E-05	0.00508244	7.82E-05	9.76E-05	0.004104394	2.28E-05	0.01432231	0.000126826	0.000247173	1.47E-05	0	1.58E-05	5.76E-05	6.74E-05	0	2.60E-05	0.08788946	0.119827557	0.000586474	0.000674108	0	0.000153308
GA02_S0149_SRR5788113_119	119.8	119	21.297	36.834999	1.964	1.242	204.9	0.01	0.7	0	0.03	2408.600098	2090	62.829269											0.005382653	0.002351255	0.00017556	0.000175489	0.008045742	0	0.000576332	0.010595889	4.62E-05	0.029652774	0.000741516	0.001300636	3.96E-05	0	2.13E-05	0.000777166	9.10E-05	0.000123523	0	0.142678001	0.062316629	0.002715584	9.10E-05	0	0.00049644
GA02_S0150_SRR5788110_152	153	152	20.038	36.708			212.4	0.02	0.7	0.1	0.25	2399.699951	2093.699951												0.036592293	0.001714553	0.000541142	0.00030378	0.001526156	1.77E-05	0.00060687	0.009460706	2.06E-05	0.090307177	0.001299524	0.001653679	0	0	5.70E-05	0.000572842	9.14E-05	0.000220722	0	0.445289744	0.38483353	0.002723473	0.000304732	0.000553931	0.001053411
GA02_S0151_SRR5788111_202	202.9	201.5	18.996	36.6285	1.906	1.322	197.75	0.075	1.05	2.3	0.025	2392.800049	2107		26.829268	0.0074	0.33	0.321951	2.1	22.59	0.09	136.75	15.01	44.780487	0.000416608	0.000986796	0.000534751	0.000698267	0.001080148	2.17E-05	0.000488013	0.009163018	1.27E-05	0.024068391	0.001267843	0.001647278	3.26E-05	0	0	0	0	0.002711697	0	0.093670697	0.006196719	0.001288042	7.49E-05	0.000320253	0.028301635
GA02_S0152_SRR5788116_12	12.1	12	28.409	36.1415005	1.455	0.947	194.8	0.01	1.1	0	0.015	2367.199951	2016.599976		42.819511	0.0005	1.44	3.531707	2	22.01	0.02	138.850006	18.25		0	0.000201111	3.06E-05	2.55E-05	0.005701952	6.90E-05	5.75E-05	0.003515945	0	0	4.98E-05	2.91E-05	0	0	0	0.00020341	7.94E-05	7.18E-05	1.53E-05	0.003366396	7.96E-05	0.00053346	3.97E-05	0	0
GA02_S0153_SRR5788117_75	76	75.5	23.6365	36.946499			210.25	0.01	0.75	0	0.01	2418.600098	2070.699951		36.799999	0.0003	0.41	1.902439	1.97	20.799999	0.05	129.419998	14.42	42.731709	0.009293385	0.002177362	9.85E-05	0.000232502	0.011437192	4.93E-05	0.000523592	0.010678557	0	0.005686537	0	0.000998047	1.85E-05	0	0	0.00101754	0.000170122	7.70E-05	0	0.040072179	0.079952589	0.015708793	0.000212652	0.000181907	0.000116069
GA02_S0154_SRR5788114_100	100.7	100	22.298	36.903999	1.839	1.179	210.3	0.01	0.7	0	0.01	2417.600098	2078.899902												0.010366775	0.001963226	3.11E-05	0.000389215	0.006515548	3.12E-05	0.000574599	0.010498708	0.000127381	0.015320887	3.37E-05	0.000828416	0	0	2.51E-05	0.001700684	2.69E-05	9.74E-05	2.07E-05	0.084650353	0.116774685	0.004403468	0	0.000402638	0.000122339
GA02_S0155_SRR5788115_127	127.8	127	21.313	36.972	1.87	1.219	178.8	0.03	0.8	0.9	0.11	2417.699951	2122.100098												0.000114836	0.002488584	0.000262932	0.000319406	0.002641712	4.94E-05	0.000801504	0.009819885	3.84E-05	0.001377425	0.000177973	0.001248674	1.24E-05	0	0	0.000678966	5.68E-05	0.000411105	2.19E-05	0.008035602	0.000540896	0.002020065	0	6.07E-05	0.002762335
GA02_S0156_SRR5788108_200	201.4	200	19.064	36.653999	1.99	1.285	189	0.1	1.1	2.8	0.02	2396.199951	2115.699951												0.000691511	0.001097211	0.000406822	0.000558696	0.000728715	1.65E-05	0.000618775	0.007099708	5.78E-05	0.012754731	0.00192907	0.002005116	1.24E-05	0	0	0.000243366	0.000113927	0.00355863	0	0.051704081	0.006828546	0.001779592	0	0.000121819	0.031558059
GA02_S0157_SRR5788109_9	9.35	9.25	15.10025	35.66124925	2.65	1.609	259.475	0.03	0.05	0.3	0.05	2353	2065.800049	57.07317	6.585366	0.0107	0.05	0.819512	2.53	18.43	0.04	143.970001	20.26		0.000408371	0.001943874	0.000675293	0.000237988	0.00419355	1.95E-05	0.000462862	0.009946963	4.55E-05	0.007116409	0.00223623	0.000814083	5.86E-05	0	0	0.000172464	3.36E-05	0	0	0.032060523	0.004454416	0.011706647	0	7.19E-05	6.12E-05
GA02_S0158_SRR5788284_50	50.15	49.75	15.08625	36.03325075			221.475	0.245	1.75	3.85	0.32	2365.100098	2106	53.658539	15.843903	0.0307	0.11	0.809756	2.53	22.889999	0.05	144.25	18.290001	39.024391	0.002085964	0.002359147	0.000727785	0.000303122	0.000930056	0	0.000575965	0.013122922	1.99E-05	0.081360737	0.020764028	0.001814549	0	0	0	0.001006797	0.000353483	0	0	0.2716732	0.029963284	0.006453484	0	0.000503961	0.001715
GA02_S0159_SRR5788283_75	75.26666667	74.66666667	15.05933333	36.07633333			217.2333333	0.295	2.2	4.95	0.385	2368.100098	2113.300049		19.404879	0.0421	0.09	0.829268	2.65	21.610001	0.05	143.619995	18.17	39.121952	0.007530205	0.001052608	0.000208884	0.000202216	0.002181282	0.000122988	0.000537464	0.006869786	1.48E-05	0.242787156	0.040692561	0.001351264	3.51E-05	3.93E-05	6.15E-05	0.000462343	7.31E-05	5.96E-05	4.23E-05	0.827543889	0.07296152	0.005496888	0.000592275	0.00049257	0.003784832
GA02_S0160_SRR5788286_101	101.5666667	100.6666667	14.72	36.023	2.513	1.498	214.1333333	0.375	2.65	6.25	0.205	2365.5	2117.899902	51.707317	20.117073	0.0624	0.18	0.75122	2.6	21.280001	0.07	142.559998	18.74	38.92683	0.010862652	0.001093969	0.000298293	0.000239909	0.000957298	1.55E-05	0.000279784	0.006665862	9.01E-06	0.321310926	0.051432312	0.000566643	2.32E-05	0	0	0.000136601	5.33E-05	0.00031361	0	1.012622994	0.084648966	0.001591049	0.000266447	0.000170943	0.008192622
GA02_S0161_SRR5788285_152	153.3	152	14.486	35.995998			220.6	0.4	2.7	6.7	0.21	2362.100098	2120.699951												0.011891215	0.001128647	0.000319842	0.000233124	0.000479205	0	0.000487492	0.006009087	1.75E-05	0.287137141	0.039358596	0.001442994	0	0	0	0.000265476	0	0.000656364	3.99E-05	0.795237417	0.055581072	0.001433422	0	0	0.010033568
GA02_S0162_SRR5788288_201	202.8	201	14.053	35.896999	2.508	1.511	212.6	0.48	3.2	8.1	0.05	2357.300049	2125.800049												0.013767992	0.001438368	0.000319065	0.000221484	0.001274779	6.39E-05	0.000468852	0.006693081	1.86E-05	0.261888147	0.034243953	0.000303051	0	0	3.86E-05	0.000141243	5.51E-05	0.001471675	4.25E-05	0.715889245	0.05239921	0.001438114	2.76E-05	0.000147293	0.012480971
GA02_S0163_SRR5788287_10	10.1	10	23.793	36.688	1.682	1.147	198.8	0.02	0.4	0	0.02	2406.300049	2075.199951	65.463417											0.000500631	0.00030659	5.31E-05	6.19E-05	0.007947168	0.000127568	0.000149324	0.004325771	9.30E-06	0.000478381	0	2.02E-05	2.40E-05	1.85E-05	1.28E-05	0.000704758	5.50E-05	0	6.36E-05	0.068896752	0.002399428	0.001108975	2.75E-05	0.000176386	0.000100042
GA02_S0164_SRR5788290_75	75.75	75.25	18.68575	36.6104995	1.963	1.349	214.9	0.025	0.5	0.4	0.1	2392.899902	2095.100098	56.975609	21.356098	0.0006	0.08	0.839024	1.95	19.190001	0.03	129.910004	12.65	40.9756085	0.000517587	0.001945062	9.88E-05	0.000143962	0.003115934	0.000111281	0.000439988	0.007566239	8.65E-05	0.017248571	0.000200539	0.000773851	4.18E-05	2.15E-05	0	0.000710411	3.20E-05	8.69E-05	1.23E-05	0.088084155	0.012702843	0.004565054	6.40E-05	6.84E-05	0.000901779
GA02_S0165_SRR5788289_100	101.2	100.5	18.4345	36.60075	1.963	1.343	205.7	0.09	0.85	2.15	0.075	2391.699951	2101	55.219513	27.863415	0.0096	0.12	0.643902	2.08	19.959999	0.07	134.809998	13.59	41.365852	0.000840931	0.000842713	6.42E-05	0.000203157	0.011801588	9.64E-05	0.000276912	0.008378654	4.50E-05	0.055724542	0.000375344	0.001097271	1.45E-05	4.46E-05	1.55E-05	0.001363751	3.33E-05	0.000150524	2.57E-05	0.238951583	0.028985654	0.008020957	6.65E-05	0	0.00369025
GA02_S0166_SRR5788282_150	151.6	150.5	18.27	36.58925175	1.957	1.34	204.7	0.12	0.95	2.6	0.04	2391.699951	2103.699951		28.546343	0.0112	0.16	0.634146	2.1	20.91	0.06	135.360001	14.72	42.341465	0.0016554	0.000829454	0.000226768	0.000188897	0.000730904	4.87E-05	0.000440586	0.00795493	0	0.072892107	0.00136829	0.000953851	9.14E-05	5.63E-05	7.84E-05	0.000286815	0	0.001253627	4.86E-05	0.321066895	0.045246975	0.001178074	4.20E-05	0.000314054	0.015840242
GA02_S0167_SRR5788281_202	202.8333333	201.3333333	18.09966667	36.56766767	1.978	1.344	202.7666667	0.15	1.1	3.1	0.025	2392.100098	2104.399902		30.243902	0.0156	0.17	0.478049	2.14	20.860001	0.14	137.910004	14.45	40.780487	0.002425415	0.000678294	0.000322867	0.000143438	0.0006981	3.23E-05	0.000383588	0.007596322	1.89E-05	0.103960925	0.003286866	0.001349311	0	0	0	0.000285852	0.000111513	0.00060578	2.15E-05	0.438424929	0.054030303	0.000970166	0.000223027	0.000178857	0.018614826
GA02_S0168_SRR5788375_8	8.1	8	26.876	36.758999	1.488	1.033	201.4	0.02	0.8	0.1	0.01	2402.100098	2047.300049	73.365852											5.58E-05	0.001384511	9.59E-05	0.000168571	0.011985255	0.000240033	0.000459541	0.008864959	9.33E-05	0.000101066	0	0.000364188	3.61E-05	5.55E-05	2.58E-05	0.000990135	0.00013795	0	2.13E-05	0.008002742	0.000276767	0.005978998	0	0	2.51E-05
GA02_S0169_SRR5788376_76	76.5	76	22.3265	36.8414995			214.35	0.03	0.7	0.1	0.01	2407	2069.800049	69.658539	36.234146	0.0005	0.47	1.834146	2.05	22.51	0.09	129.179993	13.13	44	0.013561771	0.001611522	0.000163644	0.000408945	0.006518934	0.000122931	0.000422097	0.007298935	3.58E-05	0.012374023	0	0.00066058	2.31E-05	0	0	0.001539387	0	0	0	0.056146098	0.172166879	0.004903289	0.000105975	0.000226633	0
GA02_S0170_SRR5788377_87	87.6	87	22.002	36.820999	1.75	1.179	215.6	0.02	0.7	0.1	0.01	2407.399902	2070.300049	72.390244											0.016616994	0.00172143	0.000107023	0.0001783	0.011205541	8.04E-05	0.000476817	0.008230908	4.69E-05	0.026213742	0.000260791	0.000254129	6.04E-05	0.000186053	6.48E-05	0.000592212	6.93E-05	0	2.67E-05	0.104278163	0.216851416	0.007180938	0.000277232	0.000148218	6.30E-05
GA02_S0171_SRR5788378_150	151.1	150	20.361	36.751999			195.25	0.035	0.75	1	0.035	2401.800049	2095		30.868294	0.0019	0.31	0.634146	2.07	19.09	0.04	127.669998	12.82	41.853661	0.003921243	0.001697954	0.000258631	0.000169274	0.003855429	0.000138776	0.000606458	0.010356442	6.48E-05	0.033744601	0.002881022	0.000807137	4.17E-05	0	0	0.000163558	9.57E-05	0.000866533	0	0.128654396	0.045796244	0.002365508	0	0	0.011884386
GA02_S0172_SRR5788379_200	201.4	200	19.329	36.669998	1.847	1.299	191.9	0.08	0.9	2.2	0.02	2394.399902	2108												0.002644643	0.000891031	0.000243602	0.000246403	0.001938378	0	0.000571217	0.010257308	1.52E-05	0.030338996	0.002091738	0.0013552	0	0	4.21E-05	0.000154054	0	0.003876848	0	0.114552424	0.024687347	0.002156752	4.51E-05	0.000289173	0.041289906
GA02_S0177_SRR5788380_49	49.9	49.5	20.395	35.776001			232.85	0.04	0.435	0	0.02	2349.399902	2053.600098	250.731705	3.24878	0.0039	0.17	0.868293	2.5	17.559999	0.09	93.779999	11.78	38.243904	0	0.003172945	0.000124136	0.000268852	0.004772942	7.46E-05	0.000908177	0.01029328	5.08E-05	0.023695873	0	0.000534503	9.34E-06	8.63E-05	2.00E-05	0.000293078	0.00023581	0	8.27E-06	0.056491601	0	0.006400491	6.43E-05	0.000229223	7.80E-05
GA02_S0178_SRR5788381_151	151.65	150.5	16.3165	35.7959995	2.268	1.481	222.6	0.22	0.705	2.045	0.03	2351.5	2093.100098		4.107317	0.0092	2.71	0.536585	2.71	16.93	0.13	100.129997	12.21	39.785366	0.000429273	0.000664827	0.000238273	0.000384557	0.001490978	2.24E-05	0.000586656	0.008348576	1.30E-05	0.174766138	0.008854381	0.001612486	1.68E-05	0	0	6.59E-05	3.86E-05	0.000768386	0	0.182532041	0.00030958	0.001220411	3.86E-05	0.00028874	0.007825657
GA02_S0179_SRR5788382_10	10.1	10	23.8565	35.966999	1.735	1.118	210.55	0	0.39	0	0	2357.199951	2044.800049	188.292679	5.609756	0.0198	0.27	1.219512	2.44	22.540001	0.21	94.589996	12.68	37.10244	7.75E-05	0.003648605	0.000236491	0.000406305	0.002605326	0	0.001122946	0.008447698	1.30E-05	0.004172551	4.80E-05	0.001151183	0	5.14E-05	1.79E-05	0.000327155	0.000229726	0	0	0.041627551	3.84E-05	0.001832066	7.66E-05	4.09E-05	3.48E-05
GA02_S0180_SRR5788383_149	150.6	149.5	16.264	35.7495	2.399	1.512	215.15	0.285	1.155	3.015	0.015	2343.800049	2101.399902		3.687805	0.0085	0.39	0.360976	2.63	17.58	0.06	97.089996	11.79	42.029266	0.000195078	0.000912293	0.000483878	0.000279048	0.00083979	5.59E-05	0.000360755	0.00891235	3.26E-05	0.111403214	0.004071411	0.000966321	1.40E-05	2.16E-05	1.50E-05	0.000164771	0.000128557	0.003142656	1.24E-05	0.129846515	0.000322404	0.001245543	0	6.87E-05	0.011840973
GA02_S0181_SRR5788384_11	10.6	10.5	24.1285	35.692501	1.706	1.119	210.8	0.005	0.26	0	0.015	2341.100098	2032.900024	180.487808	4.136585	0.0037	0.22	1.004878	2.39	23.75	0.19	88.620003	10.85	35.492683	3.85E-05	0.005203352	0.000117418	0.000268975	0.003663328	2.21E-05	0.000660793	0.008273988	3.86E-05	0.017861688	0.00028612	0.000697029	1.66E-05	0	0	0.000584758	0.000152079	0	0	0.074945432	0.000800926	0.003412966	0	0.000162614	3.46E-05
GA02_S0182_SRR5788024_50	50.3	50	20.131	35.838001	2.114	1.346	240.3	0	0.4	0	0	2352.899902	2054.399902	174.634155											0.000428767	0.003845593	0.000196344	0.00053155	0.001499708	0	0.000445054	0.008725478	0	0.262348385	0.000850565	0.001087852	1.85E-05	0	3.96E-05	0.000434586	0	0	0	0.485188833	0.001445582	0.001542001	8.48E-05	0.00018128	3.86E-05
GA02_S0183_SRR5788023_150	151.6	150.5	16.0265	35.7110005	2.397	1.523	216.5	0.29	1.23	3.335	0.015	2346.199951	2099.5		4.370732	0.0121	0.25	0.312195	2.69	17.68	0.12	98.010002	12.02	40.634148	0.000386215	0.000895015	0.000165805	0.000245537	0.000363697	0	0.000207355	0.009076449	0	0.122544006	0.006643987	0.001294856	0	0	0	0.000815534	0	0.001901113	0	0.122790907	0.000143616	0.001075697	0	0.000306167	0.009029796
GA02_S0184_SRR5788022_10	10.1	10	25.909	36.5200005	1.574	1.022	200.75	0.025	0.315	0	0.03	2390	2052.399902	171.707321	5.687805	0.0024	0.24	1.151219	2.51	22.08	0.24	86.540001	10.38	37.10244	0.001267434	0.004544647	9.07E-05	0.000365117	0.002600205	2.27E-05	0.000496178	0.008968845	3.97E-05	0.002545709	0	0.000890057	1.71E-05	0	1.83E-05	0.000602173	0	0.00035448	0	0.021013279	0.004595197	0.002879813	0.001057106	0.001088471	0
GA02_S0185_SRR5788021_50	49.96666667	49.66666667	23.09466667	36.693667	1.897	1.198	231.4	0.02	0.67	0	0.03	2405.699951	2073.199951	129.756104											0.000118069	0.003786209	0.000180223	0.00028774	0.003176711	6.77E-05	0.00076068	0.008571937	1.32E-05	0.015747489	0.000195182	0.001340889	0	0	0	0.000598356	0	0.000140893	1.50E-05	0.073963134	0.00062442	0.003523104	7.78E-05	0.000831979	0
GA02_S0186_SRR5788020_151	151.5	150.5	20.057	36.3785	2.028	1.277	207.45	0.12	0.815	0.535	0.045	2388.100098	2093.699951		3.317073	0.003	1.54	0.634146	2.57	19.24	0.05	88.519997	9.86	40.400002	0.000135486	0.001188018	0.00032314	0.000635252	0.000820202	0	0.000509189	0.009486614	4.53E-05	0.278662887	0.004787485	0.001252238	7.30E-05	0	3.13E-05	0.000228875	0.000167411	0.000757865	0	0.603424028	0.000537401	0.002912959	0.000267858	0	0.004172842
GA02_S0187_SRR5788019_9	9.766666667	9.666666667	26.40333333	36.49333333	1.545	1.018	200.6	0.02	0.463333333	0	0.013333333	2389.300049	2050.600098	145.365845	4.760976	0.00215	0.11	1.063415	2.31	22.139999	0.74	86.089996	10.09	36.682926	0.000637932	0.004973627	0.000214226	0.000640796	0.002622649	1.46E-05	0.000730665	0.007853843	5.12E-05	0.003002982	6.33E-05	0.001165348	1.10E-05	0	2.36E-05	0.000172424	7.57E-05	0	0	0.020456235	0.001088042	0.005386467	0.000151344	0.001078854	2.29E-05
GA02_S0188_SRR5788018_49	49.96666667	49.66666667	24.98033333	36.56033333	1.833	1.179	217.4	0.02	0.67	0	0.013333333	2399.800049	2061.5	113.170731	4.965854	0.00155	0.05	1.053658	2.31	20.77	0.04	85.059998	9.69	37.648781	0.001510508	0.005297978	9.26E-05	0.000205781	0.003904446	0	0.000743395	0.008350219	4.51E-05	0.030546894	0	0.000958102	1.16E-05	0	0	0.000865748	0	0	1.03E-05	0.155231521	0.004279545	0.003384665	0.001226512	0.001368498	0
GA02_S0189_SRR5788017_150	151.25	150.25	19.55466667	36.26666667	2.144	1.346	213.2333333	0.103333333	0.903333333	0.356666667	0.076666667	2377.100098	2087.600098		3.892683	0.0021	0.1	0.829268	2.36	18.889999	0.05	87.720001	9.88	40.760975	7.22E-05	0.00130146	0.000165198	0.000309621	0.001378287	4.14E-05	0.000516491	0.008459238	6.03E-05	0.125241798	0.002817839	0.001673669	1.55E-05	0	0	0.000243765	7.13E-05	0.000290581	0	0.232029542	0.000143091	0.004554989	3.57E-05	0	0.001622014
GA02_S0190_SRR5788016_49	49.3	49	27.708	37.4755005	1.489	0.988	199.35	0.035	0.59	0	0	2456.100098	2089.300049	161.951218	10.780488	0.004	0.04	1.521951	2.24	14.85	0.05	99.830002	15.84	39.648781	0.000227692	0.003403605	7.24E-05	0.000313638	0.002491318	8.70E-05	0.000910051	0.008118371	1.27E-05	0.000206121	0	0.000962821	1.63E-05	0	0	6.41E-05	0.000225075	0	0	0.001073283	0.000413935	0.005043729	0.000112538	0.000641778	3.41E-05
GA02_S0191_SRR5788015_10	10.1	10	28.1175	37.0170005	1.467	0.963	193.9	0.095	0.445	0	0.02	2429.699951	2078.300049	259.512207	12.614634	0.0013	0.1	1.658537	2.47	16.27	0.17	101.040001	16.5	36.62439	0.000221137	0.002969509	5.06E-05	9.84E-05	0.003260495	0.000126785	0.000459074	0.00724771	0	4.00E-05	0.00010967	0.000641212	1.91E-05	5.87E-05	6.13E-05	0.001045976	0	0	1.69E-05	0.000733262	0.000570134	0.007053857	8.74E-05	0.000233738	0
GA02_S0192_SRR5788188_49	49.3	49	27.266	37.217999	1.51	1.012	200.6	0.1	0.45	0	0.02	2441.300049	2085.600098	219.512207											0.000472901	0.003554269	6.94E-05	0.000289084	0.004071572	0	0.000846319	0.008280704	8.51E-05	0.000329307	4.51E-05	0.000738355	3.13E-05	0	1.68E-05	0.000307255	7.19E-05	0	0	0.000638585	0.000865726	0.008887555	3.60E-05	0.000153799	0
GA02_S0193_SRR5788189_149	149.9	149	22.82	36.896999	1.788	1.158	201.8	0.18	0.69	0	0.04	2421	2108.399902												4.56E-05	0.002468233	0.000121839	0.000246479	0.001791713	5.23E-05	0.000408138	0.008548133	7.63E-05	0.021842571	0.001639977	0.001487875	0	0	0	0.000693456	0	0	0	0.10586919	4.52E-05	0.003548151	0	0	0.00036914
GA02_S0195_SRR5788186_143	143.4	142.5	22.307	36.7930015	1.84	1.216	196	0.185	0.835	0.18	0.1	2410.300049	2110.100098		4.282927	0.0021	0.35	1.004878	2.31	14.28	0.06	91.959999	12.09	40.89756	0	0.002426911	0.00020537	0.000256609	0.00107151	3.09E-05	0.000443041	0.012507316	5.40E-05	0.028500523	0.001734851	0.001521484	2.32E-05	3.57E-05	0	0.000181826	5.32E-05	0.000385326	0	0.133576268	0.000587026	0.001430562	0	0.000455072	0.000387157
GA02_S0196_SRR5788187_10	9.6	9.5	28.7765	36.684	1.399	0.94	192.8	0.075	0.265	0	0.015	2406.699951	2055.100098		14.107317	0.0025	0.17	1.697561	2.39	19.889999	0.22	103.639999	17.299999	39.151218	0.00016686	0.004570495	0.000169799	0.000318245	0.003890862	0	0.00045788	0.011467896	9.30E-05	0.000100701	0	0.000685425	4.79E-05	3.69E-05	0	0.000939579	0.000164942	0	2.12E-05	0.000271219	0.003584977	0.004370208	0.000274903	0.001528522	0
GA02_S0197_SRR5788184_50	50.3	50	28.272	36.7450005	1.433	0.967	197.05	0.075	0.25	0	0.01	2410.100098	2056.399902		14.097561	0.0016	0.18	1.658537	2.31	16.389999	0.06	100.730003	16.629999	34.439026	0.000594495	0.005014268	7.56E-05	0.000503936	0.004718593	0.000142018	0.000762482	0.011779241	8.28E-05	8.97E-05	0	0.000933729	0	0	0	0.000669515	0	0	1.89E-05	0.000338208	0.007172369	0.004376745	0.000979436	0.003037128	0
GA02_S0198_SRR5788185_135	135.8	135	21.7375	36.555			189.1	0.275	0.63	0.665	0.12	2405	2106.600098		6.731707	0.0093	1.38	1.307317	2.57	16.48	2.71	96.260002	15.05	36.487804	0	0.001838828	0.000159545	0.000206734	0.000949906	5.33E-05	0.000332544	0.011903393	0	0.010092785	0.000691151	0.001346994	0	0	0	0	9.18E-05	8.32E-05	3.54E-05	0.049880597	0.000184259	0.001307474	9.18E-05	0.000540114	0.000501281
GA02_S0199_SRR5788182_10	10.1	10	28.882	36.289001	1.367	0.939	192.4	0.08	0.335	0	0.02	2380.100098	2035.800049	191.219513	16.029268	0.0037	0.15	1.64878	2.29	20.1	0.39	105.309998	18.33	37.52195	0.00147595	0.003754579	8.67E-05	0.00030075	0.002199393	2.17E-05	0.000609556	0.011287256	1.27E-05	0.000205557	0	0.000905319	0	0	1.75E-05	0.000383585	0	0	0	0.000295268	0.008068413	0.003032749	0.022745196	0.004480155	0
GA02_S0200_SRR5788183_50	50.05	49.75	28.64625	36.4477495	1.357	0.936	195.6	0.085	0.29	0	0.025	2386.800049	2042.800049	160	14.926829	0.0019	0.11	1.560976	2.29	17.57	0.07	102.699997	17.129999	39.785366	0.00098956	0.00647996	0.0001823	0.000336251	0.004039605	0.000117382	0.00117249	0.007970902	6.85E-05	0.00012356	8.46E-05	0.001484143	1.47E-05	2.26E-05	0	0.000634074	0	0	2.60E-05	0.000465899	0.006631974	0.004721968	0.002259946	0.003426381	0.000122738
GA02_S0201_SRR5788180_149	149.9	149	15.892	35.668499	1.982	1.165	109.2	1.22	5.155	18.2699995	0.05	2334.699951	2180.199951		4.741463	0.1164	0.26	0.565854	3.16	15.25	0.12	99.739998	16.950001	38.20488	6.14E-05	0.002398751	0.000866598	0.000877955	0.000231191	0.000105567	0.001010539	0.011777	0	0.000111124	0	0.003425885	0	0	5.67E-05	0	0.000606709	0.003460653	0	0.000119716	0	0.001127652	0	0.000259495	0.005574401
GA02_S0202_SRR5788181_10	10.1	10	28.852	35.699333	1.418	0.964	196.6333333	0.04	0.24	0	0.01	2335.899902	2010.199951	170.731705	18.565853	0.0017	0.15	1.639024	2.38	22.940001	0.4	104.699997	19.32	31.990244	0.002225785	0.008133166	0.000207164	0.000448674	0.001723549	6.22E-05	0.001088131	0.011338738	0.000127074	0.000245722	0	0.001456068	2.34E-05	0	0	9.17E-05	0.000321981	9.72E-05	0	0.000476498	0.008182493	0.001994816	0.11467877	0.000918095	0
GA02_S0203_SRR5788352_65	65.4	65	21.522	36.00433333	1.78	1.147	164.5333333	0.49	2.033333333	4.11	0.19	2356	2125.699951	143.414627		0.0041									0.006312589	0.00212439	5.39E-05	0.000104824	0.005576961	0	0.000539569	0.012436089	4.73E-05	0.000980856	5.84E-05	0.000682988	4.06E-05	0	0	7.96E-05	0	4.22E-05	0	0.01033724	0.000794135	0.004622237	0.07883859	0.001294625	0.000169449
GA02_S0204_SRR5788351_149	150.65	149.75	13.406	35.32800067	2.046	1.206	122.5666667	1.32	6.886666667	20.166667	0.016666667	2306.600098	2176.399902		6.039024	0.2116	0.83	0.204878	3.58	16.9	0.28	103.900002	17.18	42.331707	0	0.001496009	0.000224662	0.000534694	0.000294173	9.64E-05	0.000571958	0.011301619	1.41E-05	7.61E-05	0	0.003261753	0	5.58E-05	3.88E-05	0	0.000207843	0.00733901	0	0.000164046	8.34E-05	0.000624663	0.000498824	0	0.020495637
GA02_S0205_SRR5788354_9	9	9	28.5675	35.6985015	1.393	0.942	197.2	0.035	0.365	0	0.01	2337.600098	2002.599976	68.292686	20.4	0.00185	0.34	1.629268	2.14	20.58	3.49	105.470001	19.09	34.760975	0.00106976	0.00300763	6.80E-05	0.000151134	0.000927436	0	0.000191448	0.009013201	0	0.000107602	0	0.0004739	0	0	0	0.000702773	0.000117496	5.32E-05	0	0.000289803	0.007071928	0.003206038	0.071320066	0.001696078	0.000106886
GA02_S0206_SRR5788353_61	60.8	60.5	25.8245	36.5025005	1.632	1.05	193.55	0.105	0.555	0	0.055	2388.399902	2063.699951	69.268295	13.687805	0.0014	0.09	1.346341	2.28	15.66	0.03	101.160004	15.93	31.346342	0.00071297	0.002567665	0.000255069	0.00032579	0.004603889	7.66E-05	0.000366837	0.011657173	7.45E-05	0.006736629	0.000276241	0.002584175	0	0	0	0.000225827	0.000440484	3.99E-05	0	0.048890361	0.002076787	0.004459304	0.045325843	0.001789794	4.01E-05
GA02_S0207_SRR5788348_150	150.9	150	14.066	35.393499	2.284	1.363	161.8	0.985	5.1	14.35	0.02	2325.600098	2146.899902	122.926826	4.682927	0.1421	1.07	0.234146	3.46	16.93	0.27	99.389999	15.14	38.546341	9.89E-05	0.000718335	0.000150919	0.000188573	0.00085126	0	0.000601607	0.010133877	0	0.000313266	0	0.002078492	4.26E-05	0	0	0.000167022	0	0.005265055	0	0.00530337	0	0.002318979	0.000733011	0.000104505	0.012047155
GA02_S0209_SRR5788347_10	10.1	10	10.093	33.977501	3.615	2.113	287.8	1.01	0	13.145	0.165	2277.800049	2073.100098		4.419512	0.0528	0.52	0.087805	4.88	14.94	0.21	114.879997	11.05	25.082928	5.40E-05	0.000432971	0.000370968	0.000103005	0.004213957	0	0.000251297	0.010765231	1.81E-05	0.001417825	0.000535681	0.001135347	2.33E-05	0	0	0	0.000106772	0.00096671	0	0.000579378	0	0.004370146	0	0	4.86E-05
GA02_S0210_SRR5788350_49	49.4	49	8.3	33.988998	3.997	2.299	288.4	1.21	0.12	15.13	0.17	2277.600098	2093.399902												6.82E-05	0.000854628	0.000286388	0.000108437	0.003120607	3.91E-05	0.000231988	0.006423658	0	0.000679384	0.000549829	0.000247285	2.94E-05	0	3.15E-05	0.000576263	0	0.001221221	0	0.00056557	0.00010148	0.004453897	0	0.000180284	0.001104322
GA02_S0211_SRR5788349_11	10.6	10.5	10.6975	34.0200005	3.291	1.996	282.85	0.97	0.025	12.8	0.165	2280.399902	2065.899902	62.439026	0.946341	0.06	0.06	0.068293	4.89	7.91	0.12	114.059998	11.04	19.531708	0	0.002001516	0.00012572	0.000183267	0.000842082	0	0.000412715	0.012785373	1.38E-05	0.000149119	0	0.000806014	5.32E-05	2.73E-05	3.80E-05	6.96E-05	8.14E-05	0	4.71E-05	0.000923731	0	0.006551918	8.14E-05	0	3.70E-05
GA02_S0212_SRR5788346_51	50.82857143	50.42857143	8.200166667	33.96966617	3.927	2.322	294.05	1.206666667	0.21	15.79666667	0.166666667	2276.199951	2096.600098	53.658539		0.164									3.69E-05	0.001127557	0.000112622	0.000375256	0.001032274	0	0.000594191	0.013014233	6.17E-05	0	0	0.00066856	0	0	1.70E-05	0	0	0	5.63E-05	0	0	0.005407873	0	0.000155972	6.63E-05
GA02_S0213_SRR5788345_150	151.05	149.75	3.870666667	34.05199933	4.528	2.604	296.1666667	1.756666667	10.72	25.55666667	0.046666667	2274.399902	2141.199951		0.790244	0.5463	0.11	0.17561	5.4	10.18	1.05	121.769997	13.94	43.219513	0	0.001067468	0.000245785	0.000377978	0.001253047	0.000170434	0.000514268	0.010923864	0.000149107	0.002421953	0.000614276	0.001221115	4.27E-05	3.29E-05	4.58E-05	0	9.80E-05	0.001463279	3.78E-05	0.001207971	9.83E-05	0.003892862	4.90E-05	0.000104736	0.000757393
GA02_S0214_SRR5788104_10	10.1	10	17.1025	34.620998	2.41	1.488	243.4	0.18	0.3	0.115	0.04	2305.199951	2033.699951		1.77561	0.0183	0.07	0.97561	3.64	11.42	0.4	100.029999	11.09	21.482927	0.020901274	0.002917572	0.000232151	0.000372949	0.002174618	0.000149481	0.001259815	0.012079716	5.81E-05	0.097910084	0.001454648	0.001354493	7.49E-05	0	2.01E-05	0.000293623	0.000171817	3.89E-05	0	0.122559046	0.0121943	0.004722242	0	0	0
GA02_S0215_SRR5788103_51	51.4	51	14.844	35.438999			214.1	0.52	1.88	5.9	0.05	2336.199951	2106.100098												0.003082865	0.001083594	0.000245823	0.000424166	0.001881766	2.64E-05	0.000494077	0.012612902	1.54E-05	0.086056749	0.003993415	0.000833874	3.96E-05	3.05E-05	8.50E-05	7.77E-05	9.10E-05	0.000864799	5.26E-05	0.094595348	0.00232698	0.003579387	0.000181936	0	0.005709976
GA02_S0216_SRR5788106_151	152.3	151	12.607	35.206001	2.843	1.718	223.4	0.74	2.71	9.89	0.02	2320.300049	2113.899902												0.000777227	0.000882724	0.000435005	0.000131766	0.000557647	0	0.000445104	0.010482719	6.93E-05	0.091514284	0.00803033	0.00146488	4.46E-05	0	7.18E-05	0	0.000204878	0.002967925	0	0.112941538	0.00077071	0.001782441	0	0	0.011182616
GA02_S0217_SRR5788105_10	9.6	9.5	16.946	34.5405005	2.359	1.482	247.3	0.19	0	0	0.01	2303.699951	2034.699951	215.609756	1.42439	0.0058	0.06	0.478049	3.37	10.96	0.11	75.660004	10.56	28.058537	0	0.001220329	0	0.000217316	0.015129032	2.45E-05	0.000428218	0.013329292	4.29E-05	3.87E-05	0.000158928	0.000371685	1.84E-05	0	0	7.22E-05	0	0	1.63E-05	0.000125013	0	0.015333152	0	0	7.68E-05
GA02_S0218_SRR5788100_51	50.9	50.5	12.891	34.5314995	3.08	1.888	247.55	0.59	0.085	4.605	0.605	2298.600098	2086.5	240.975616	1.385366	0.0107	0.05	0.585366	3.65	11.3	0.12	91.480003	11	29.063416	0	0.001297871	6.70E-05	0.000167467	0.002220702	0	0.000565701	0.010281588	0	0.004530748	0.003102642	0.001018406	0	0	2.03E-05	7.42E-05	0.000173592	3.93E-05	1.67E-05	0.006165555	8.71E-05	0.008186239	0	0	0.002289779
GA02_S0219_SRR5788099_149	150.8	149.5	8.22	34.5289995	3.388	2.103	258.6	1.175	3.825	16.3550005	0.02	2291.600098	2125.300049		2.204878	0.1401	0.53	0.536585	4.59	12.68	0.28	110.449997	13.02	41.82439	0	0.000277919	0.000229301	7.35E-05	0.002238528	0	4.96E-05	0.007092551	6.18E-05	0.002468736	0.00326655	0.000770648	0	0	0	0.00195205	0.000137072	0.001282406	0	0.003020244	9.17E-05	0.004300318	0.000137072	4.89E-05	0.010640528
GA02_S0220_SRR5788060_10	10.1	10	17.211	34.576	2.316	1.519	251.8	0.21	0	0	0.02	2302.899902	2031.099976	95.609756											0	0.00103631	0.000128857	0.000187841	0.003611386	2.42E-05	0.000302154	0.007885322	1.41E-05	0.000343892	0.000156997	0.000275377	1.82E-05	2.80E-05	1.95E-05	0.000998241	0	0	1.61E-05	0.000288152	0.000125565	0.003118473	8.34E-05	4.46E-05	0.000113868
GA02_S0221_SRR5788059_50	50.4	50	13.46	34.592999	2.667	1.779	248.2	0.54	0.07	3.57	0.35	2302.5	2075.600098	110.243896											0.000255468	0.000460817	0.000116986	0	0.005526306	0.000146468	0.000310892	0.008114116	8.54E-05	0.005874152	0.001457005	0.000222228	2.20E-05	0	0	0.000172623	0	4.57E-05	1.95E-05	0.010015718	0.000303991	0.003435349	0.000151519	0.000270025	0.00059729
GA02_S0222_SRR5788048_150	151.2	150	9.075	34.6760005	3.229	2.017	254.85	1.055	3.735	14.655	0.03	2299	2122.300049		2	0.1022	0.12	0.556098	4.25	13.96	0.07	110.199997	13.63	42.44878	0	0.000583133	0.000399701	0.000277458	0.001064632	0	0.000520694	0.008235491	1.95E-05	0.004793632	0.005988157	0.001813834	2.51E-05	3.86E-05	0	9.83E-05	5.75E-05	0.001822773	2.22E-05	0.005050773	0.000173106	0.001546796	5.75E-05	0.000123012	0.008633916
GA02_S0223_SRR5788047_10	9.766666667	9.666666667	21.30633333	34.78000133	1.908	1.247	224.4	0.093333333	1.023333333	0	0.006666667	2309.5	2015.5	151.219513	3.814634	0.0041	0.09	2.478049	3.04	14.24	0.41	135.809998	19.370001	27.746342	0.056671822	0.002047784	1.49E-05	0.000272199	0.007079373	6.69E-05	0.000320426	0.006853946	1.30E-05	0.014517033	0	0.00031037	0	2.58E-05	1.80E-05	0.001446544	0	0	0	0.049841365	0.023080741	0.005294937	3.85E-05	8.23E-05	0
GA02_S0224_SRR5788190_50	50.4	50	18.959	35.235001	2.079	1.399	234.2	0.14	0.76	0.08	0.04	2324.600098	2039.699951	491.707306											0.053057387	0.00512513	0.000146112	0.000208648	0.003061116	3.14E-05	0.000509028	0.010642281	1.83E-05	0.253573431	0.002441424	0.001229183	2.36E-05	0	2.53E-05	9.24E-05	0	0	0	0.443350098	0.037099921	0.002480321	0.000162209	0.000231261	0.000836177
GA02_S0225_SRR5787992_149	150.8666667	149.6666667	10.3295	34.727501			220.45	1.09	4.095	15.4000005	0.02	2293.600098	2129.199951		4.878049	0.1405	0.7	0.565854	3.73	11.87	0.14	108.150002	13.93	38.702438	3.07E-05	0.00095361	0.000281135	9.76E-06	0.001668336	0.000228792	0.000450472	0.006731549	1.03E-05	0.00291779	0.001712651	0.000511798	3.97E-05	2.04E-05	0	0.000933395	0.000121375	0.003653908	2.34E-05	0.006316721	0.000852296	0.006527765	3.03E-05	0	0.005962371
GA02_S0226_SRR5787989_9	9.6	9.5	20.34	35.3885	1.957	1.304	226.45	0.08	0.765	0	0.01	2334.899902	2045.800049	84.878052	4.243903	0.004	0.34	1.453658	2.98	14.64	0.4	104.870003	14.11	32.741463	0.001015738	0.002752929	0.000123331	0.000425613	0.005093133	0	0.00115678	0.008611536	6.18E-05	0.03765811	0.000228974	0.001171406	1.99E-05	0.000122515	2.13E-05	0.000389971	9.13E-05	0	0	0.075826389	0.001281916	0.005594952	0	0	4.15E-05
GA02_S0227_SRR5787990_50	50.15	49.75	19.4565	35.5544995			233.8	0.1	0.865	0	0.015	2344.399902	2058.800049	172.682938	4.536585	0.0027	1.31	1.219512	2.86	13.77	0.07	101.860001	13.43	31.043903	0.001866302	0.003088756	0.00028056	0.000251683	0.00989062	6.48E-05	0.000485817	0.008509552	0	0.077511941	0	0.000573953	0	3.75E-05	2.61E-05	0.000668758	0	0	0	0.110807009	0.001121607	0.005195311	0	0.000239109	0.000101712
GA02_S0228_SRR5788467_148	149.2	148	14.966	35.605			223.3	0.42	1.67	4.77	0.03	2342.199951	2104.800049												0.00249273	0.000784259	0.000110609	0.000128992	0.001029421	3.32E-05	0.000290488	0.008618959	3.88E-05	0.133347958	0.005174948	0.001470806	0	0	0	9.79E-05	0	0.001348952	0	0.127658636	0.001264656	0.001404994	5.73E-05	0.000122548	0.01110355
GA02_S0229_SRR5788468_11	11.1	11	22.088	35.730999	1.796	1.194	220.4	0	0.5	0	0.01	2348.199951	2052.399902	192.195114											0	0.002676135	8.49E-05	8.49E-05	0.005197203	2.55E-05	0.00054164	0.008208725	4.46E-05	0.002256319	0.000110366	0.000742072	0	2.95E-05	0	0.00090224	0	0	0	0.063156791	8.83E-05	0.002087828	4.40E-05	4.70E-05	8.00E-05
GA02_S0294_SRR5788387_9	9.6	9.5	20.5755	36.6534995	2.116	1.332	209.4	0.01	0.25	0	0.015	2396.100098	2080.899902	63.219513	16.89756	0.0043	0.05	0.770732	2.14	21.75	0.03	135.520004	13.2		0.000559297	0.00163941	0.000128058	0.000124451	0.005883849	0.000144299	0.000970908	0.009057107	3.74E-05	0.012379304	0.00034672	0.000324349	3.61E-05	0	1.29E-05	0.000141722	0.000110574	2.50E-05	1.07E-05	0.062455028	0.015723106	0.007083751	0	0.000206909	2.51E-05
GA02_S0295_SRR5788256_51	50.9	50.5	18.9135	36.613001	2.192	1.364	211.5	0.015	0.6	0	0.02	2393.800049	2086.699951	57.365852	17.970732	0.0019	0.04	0.75122	2.15	19.690001	0.06	132.399994	12.75	33.560974	0.004970329	0.003220706	8.56E-05	0.000213828	0.004906768	2.14E-05	0.000508289	0.008106105	5.00E-05	0.217327075	0.001621691	0.001056522	1.61E-05	0	3.45E-05	0.000315651	0.000184707	0	1.42E-05	0.947566075	0.154603926	0.004061197	0.000591061	0.000158002	0.000302448
GA02_S0296_SRR5788000_76	76.05	75.5	18.6445	36.601999			208.55	0.025	0.55	0.4	0.175	2392.699951	2090.899902		17.697561	0.0041	0.12	0.721951	2.18	22.139999	0.06	135.979996	13.22	38.536587	0.009972828	0.001710196	0.000305269	0.000186478	0.001520985	3.06E-05	0.000668096	0.008088014	1.78E-05	0.29705611	0.002644864	0.001275767	2.30E-05	0	0	0	0	9.55E-05	0	1.331640476	0.239297452	0.00356491	0.000263588	0.000225478	0.002062152
GA02_S0297_SRR5787999_151	151.6	150.5	18.33	36.5874995			200.1	0.07	1	2.05	0.03	2392.5	2100.399902		22.975611	0.0105	0.16	0.517073	2.25	19.559999	0.08	136.300003	14.28	38.439026	0.005361684	0.000748703	0.000117396	0.000279402	0.000685822	2.52E-05	0.000597749	0.008603083	2.94E-05	0.305546569	0.002833422	0.001784062	0	0	4.06E-05	0	0	0.000550663	1.68E-05	1.277038932	0.141372505	0.001769515	0.000347545	0.000464525	0.007666877
GA02_S0298_SRR5788002_201	202.5	201	18.116	36.566002	2.216	1.367	202.7	0.11	1.4	2.8	0.04	2391.899902	2103.899902												0.00278513	0.000634325	0.00024155	0.000482906	0.000272493	0.000108873	0.000543748	0.007638274	0	0.068017141	0.002511362	0.001835411	2.73E-05	4.20E-05	5.85E-05	0.000748504	0	0.001359628	2.41E-05	0.276437082	0.033015761	0.000791806	0.000375425	0	0.015653119
GA03_S0049_SRR5788141_31.3	31.9	31.7	23.04175	36.34974925	1.852	1.152	210.4	0.005	0.4375	0	0.0025				36.146343	0.00085	0.440976	2.117073		15.75	0.248293	126.900002	14.1	36.585365	0.028151291	0.003858446	0.000211963	0.000457464	0.002975362	1.45E-05	0.000849465	0.012750892	5.91E-05	0.042923377	0.00037564	0.001299459	0	0	4.66E-05	0.000682412	9.98E-05	0.000248561	0	0.234608965	0.58779693	0.005102579	0.003119699	0.001387698	0.000136223
GA03_S0050_SRR5788142_68	68.5	68	23.074	36.351002	1.865	1.154	210.4	0.01	0.39	0	0														0.026657563	0.002524161	0.0001602	0.000433699	0.000141188	0	0.000601036	0.00448731	1.75E-05	0.042421208	0.000650614	0.000722755	0	0	0	0	0.000103745	0	0	0.195957322	0.552772806	0.001005145	0.003579192	0.002440493	0.000141564
GA03_S0051_SRR5788143_111.1	111.8	111	21.41825	36.73950025	2.078	1.279	196.1	0.0725	0.535	1.98	0.0225				32.458538	0.010928	0.359024	0.482927		30.85	0.55	117.900002	13.4	41.785366	0.00297026	0.001194296	0.000181915	0.000338038	0.000355185	0	0.000288753	0.010193857	0	0.081462721	0.001591271	0.001143033	1.58E-05	0	6.78E-05	0	7.25E-05	0.001739408	1.40E-05	0.369570558	0.053598144	0.00524646	0.000471229	0.000426354	0.032447407
GA03_S0052_SRR5788138_135.8	135.95	134.95	20.305	36.731001	2.143	1.305	191.1	0.075	0.58	2.205	0													39.024391	0.001281545	0.000687997	8.73E-05	0.000378275	0.000197033	2.62E-05	0.000442317	0.009232345	0	0.054153479	0.002667107	0.001625746	1.97E-05	0	0	0	0.000226217	0.005570972	0	0.204259068	0.012707986	0.000572535	9.05E-05	0.000338643	0.061283847
GA03_S0053_SRR5788139_186.3	186.775	185.375	18.61466667	36.601668	2.238	1.355	192.7	0.173333333	0.91	4.17	0				33.931705	0.022856	0.389756	0.281951		18.799999	0.50939	122.599998	14.4		0.000332294	0.001115544	0.000215569	0.000422514	0.000107287	3.81E-05	0.000487641	0.012633413	0	0.025960213	0.002636751	0.001493465	0	2.20E-05	0	0.000112268	0.000164237	0.006572507	0	0.074860719	0.002141799	0.001026185	6.57E-05	7.02E-05	0.050738275
GA03_S0054_SRR5788008_237.3	239.2	237.3	18.322	36.594002	2.288	1.387	201.4	0.15	0.88	3.68	0														0.000478278	0.000958583	0.000379067	0.000374236	3.96E-05	0	0.000618912	0.012956926	1.23E-05	0.009125623	0.000866677	0.001706859	0	0	1.70E-05	0	0.000145471	0.00497199	1.40E-05	0.02339398	0.00087557	0.000532126	0	0.000233322	0.053826986
GA03_S0055_SRR5788007_291.5	293.8	291.5	18.133	36.59	2.307	1.426	209	0.14	0.97	3.42	0														0.000223364	0.001044572	0.000468802	0.000497014	8.01E-05	2.13E-05	0.000799478	0.011613295	1.24E-05	0.01856897	0.001707771	0.001673145	0	0	0	6.29E-05	0.000183997	0.004731141	1.42E-05	0.04382158	0.000516811	0.000582099	0.000183997	0.000157394	0.042113118
GA03_S0057_SRR5788006_38.9	39.2	38.9	25.242	37.629002	1.715	1.123	205.9	0	0.1	0	0														0.001462419	0.002198276	0.000173621	0.000268591	0.000944333	0	0.000546703	0.008482246	3.26E-05	0.007913826	8.06E-05	0.000848091	0	2.16E-05	1.50E-05	0.000109798	0	0	0	0.048365233	0.006058428	0.001638796	0.001349236	0.003503706	5.84E-05
GA03_S0058_SRR5788005_65.2	66.73333333	66.33333333	25.22166667	37.631001	1.711	1.077	205.7	0	0.16	0	0				30.44878	0.0002	0.61122	1.938049		24.549999	0.063415	122.400002	16.5		0.001419666	0.003237809	0.000242854	0.000264542	0.000342455	0	0.000700878	0.005309296	1.64E-05	0.00886325	0	0.001064609	0	0	0	0.000165395	9.68E-05	0	0	0.050655073	0.005631044	0.001626608	0.001016217	0.002276716	0
GA03_S0059_SRR5788012_75.1	75.93333333	75.43333333	25.11966667	37.62199867	1.715	1.076	205.7	0	0.033333333	0	0				29.902439	0.005128	0.639024	1.846829		29.450001	0.144634	123.099998	16.9		0.001259328	0.002395653	0.000195485	0.00048173	0.000953316	1.22E-05	0.000649381	0.012426781	4.28E-05	0.008018805	2.65E-05	0.000897419	1.84E-05	0	9.86E-06	3.61E-05	6.33E-05	0.000114618	0	0.045025921	0.004021453	0.002110974	0.000696273	0.002098156	5.76E-05
GA03_S0060_SRR5788011_113.9	114.7	113.9	22.23	37.304001	1.988	1.238	209.2	0	0	0.04	0.05														0.000275407	0.002637241	0.000128452	0.000262636	0.000510465	8.77E-05	0.000383349	0.011588445	1.02E-05	0.070916456	0.000910563	0.001064766	3.95E-05	0	7.07E-05	0.000103387	0	0.000246485	2.33E-05	0.419243286	0.000910325	0.002416347	9.07E-05	0.000258756	0.000137587
GA03_S0061_SRR5788010_184	186.5	185.2	19.096	36.78733433	2.208	1.344	195.4	0.093333333	0.39	2.553333333	0				23.892683	0.014556	0.324878	0.325366		23.450001	0.09439	124.900002	14.5		0.000268355	0.001559759	0.000225293	0.00044358	8.66E-05	3.08E-05	0.000864464	0.017862447	0	0.067146482	0.003127554	0.00291798	0	0	2.48E-05	0	0.000106108	0.003506545	2.05E-05	0.264960978	0.00159663	0.000734318	0	0.000170188	0.027123897
GA03_S0062_SRR5788009_233	235.35	233.75	18.0985	36.5930005	2.34	1.425	191.35	0.19	0.83	4.32	0													44.556099	0.000268355	0.001479082	0.000225293	0.000580066	0	6.15E-05	0.00059552	0.018662019	1.79E-05	0.008939908	0.001397418	0.003423763	0	0	0	0	0.000106108	0.008310031	0	0.027794208	0.000585431	0.000734318	0	5.67E-05	0.036486951
GA03_S0063_SRR5788014_283.9	285.9	283.9	17.305	36.452	2.395	1.416	185.8	0.32	1.27	6.1	0														0.000228814	0.000936304	0.000291056	0.000412163	0.000205213	2.19E-05	0.000491392	0.011703514	1.28E-05	0.000276183	9.46E-05	0.001437526	0	5.06E-05	0	0	0.000188487	0.007986631	0	0.000148769	0	0.000715564	7.54E-05	0	0.018278234
GA03_S0064_SRR5788013_28.4	28.53333333	28.33333333	24.4275	36.0965	1.802	1.102	204.1	0.005	0.78	0.03	0.015													35.287804	0.061014479	0.005856414	0.000424784	0.001149992	0.000262062	3.99E-05	0.002066833	0.008208729	0.000139586	0.026955781	0	0.002521645	0	4.62E-05	0	0	0.000275089	0.000124532	0	0.074839043	0.936379554	0.00174056	0.007221074	0.003603276	0.000125123
GA03_S0065_SRR5788065_61.2	61.52	61.02	24.32275	36.34849925	1.83	1.119	192.6	0.0175	0.535	0.3575	0.0225				44.165855	0.00055	0.536098	2.019024		24.35	0.364634	127	14.2	46.995121	0.141646925	0.004536015	0.000967293	0.001285367	0.000227334	0	0.001965755	0.007624429	4.04E-05	0.057147941	0.000448964	0.001793736	0	4.00E-05	5.58E-05	0	0.000238635	0.000270072	2.30E-05	0.183228313	1.875281724	0.001462721	0.015391926	0.006187766	0.001302509
GA03_S0066_SRR5788066_86.4	86.33333333	85.63333333	22.7	36.606001	1.922	1.159	166.7	0.15	1.265	3.1	0.025													30.731707	0.032187307	0.003451803	0.000640652	0.000754487	0.00018691	3.32E-05	0.001201799	0.00764119	1.94E-05	0.035950821	0.001363735	0.002811676	0	0	0	0	0	0.00103623	0	0.107101754	0.412055833	0.001267283	0.003147399	0.001468552	0.021239555
GA03_S0067_SRR5788063_108.8	109.7	108.8	21.66	36.749001	2.042	1.218	151.1	0.2	1.07	4.72	0														0.006621908	0.001345122	0.00029595	0.000606832	0.000770449	0	0.000597877	0.007127741	1.99E-05	0.013879318	0.001257406	0.001470346	2.57E-05	0	0	0	0	0.003150129	0	0.060042566	0.176818956	0.00118934	0.003125469	0.000567506	0.055523379
GA03_S0068_SRR5788064_135.6	136.5333333	135.4333333	19.937	36.7315005	2.167	1.299	165.55	0.185	0.875	4.09	0													38.048782	0.002026131	0.001228079	0.000473886	0.000623283	0.000527557	1.87E-05	0.000666722	0.010671706	1.09E-05	0.009111743	0.00145863	0.002179437	1.41E-05	2.17E-05	0	0.000165615	0	0.005498572	2.49E-05	0.027727745	0.008360618	0.005812501	6.46E-05	0	0.078903377
GA03_S0069_SRR5788069_186.5	188.125	186.625	18.72625	36.6292485	2.27	1.357	188.4	0.1375	0.6075	3.3725	0				46.770733	0.011728	0.388659	0.300976		21.3500005	0.879878			47.804878	0.000172439	0.002108211	0.000710679	0.001063396	7.42E-05	3.95E-05	0.001283785	0.008857676	5.77E-05	0.009085168	0.001325542	0.003400045	0	0	7.97E-05	0	0.000306822	0.007315257	1.32E-05	0.021963306	0.003454055	0.001159416	0.000102274	0.000510342	0.064847696
GA03_S0070_SRR5788070_234.7	236.6	234.7	18.224	36.563999	2.351	1.391	193.3	0.19	0.68	4.52	0														0.000205681	0.001545877	0.000915706	0.000915337	0.000368931	3.93E-05	0.000822076	0.008538804	5.73E-05	0.002823967	0.000680033	0.002708635	0	0	3.17E-05	0	0.000203317	0.008621163	0	0.007956824	0.001325717	0.000871029	0	0.000181168	0.061929662
GA03_S0071_SRR5788067_288.8	290.625	288.225	17.6615	36.48925025	2.374	1.361	185.45	0.255	1.145	5.3	0				35.160976	0.027334	0.315732	0.273659		21.65	0.718293	121.400002	14.8	40.65366	0.000526805	0.002316989	0.000815296	0.00105127	1.57E-05	0.000201357	0.00160274	0.008632972	6.85E-05	0.002119545	0.000616869	0.003585461	3.78E-05	0	2.70E-05	0	0.000289306	0.009351087	1.12E-05	0.002197798	0.001683249	0.001086869	0.000260375	0.000185608	0.053767702
GA03_S0072_SRR5788068_39.9	40.45714286	40.15714286	25.303	37.39050017	1.715	1.081	205.975	0	0.178333333	0.011666667	0	2421.399902	2089.330078		25.004877	0.0003	0.55122	2.13		19	0.038537	120.650002	18.65	40.975609	0.003096645	0.005211043	0.000423627	0.000742906	0.002703872	0	0.001212935	0.008965409	0.000117226	0.004231363	0.000289762	0.001482396	0	0	0	0	0	0	0	0.036810135	0.008690595	0.00269509	0.001905937	0.003952424	0
GA03_S0073_SRR5788061_74.3	75.53333333	75.03333333	24.0346	37.4064002	1.89	1.172	214.3666667	0	0.02	0	0	2439.399902	2105.080078		20.097561	0.0003	0.15	1.468293		25.299999	0.04	127.550003	15.7	40.975609	0	0.008478369	0.000309941	0.001097265	0.000509898	3.88E-05	0.001598899	0.02530896	0.000135798	0.016604557	0	0.00323823	0	0	6.25E-05	0	6.69E-05	0	0	0.091422342	0.000805392	0.001137699	0.000133811	0.000429242	0
GA03_S0074_SRR5788062_99.7	100.48	99.82	22.65425	37.33325	1.99	1.229	211.05	0	0.0725	0.0475	0.01	2427.699951	2121.649902											39.834148	0.000144963	0.008153311	0.000649996	0.001186572	0.00011701	0	0.001582531	0.00864925	9.69E-05	0.082051598	0.002336514	0.003599148	1.56E-05	0	1.67E-05	0.000122442	0.000358243	6.49E-05	0	0.389422172	0.000610928	0.001430855	7.16E-05	0.000306448	0.000260714
GA03_S0075_SRR5788107_134.2	135	134.1	20.6585	37.054001	2.118	1.288	182.25	0.13	0.39	2.77	0.01	2406.800049	2146.840088												0.000211315	0.002586527	0.000529913	0.000719699	0.0001462	8.65E-05	0.000929232	0.008823647	2.02E-05	0.0341599	0.002395401	0.002429044	1.30E-05	2.00E-05	2.79E-05	0	0.000328249	0.002647732	0	0.144172102	0.000838171	0.001168269	0	0.000446712	0.011781399
GA03_S0076_SRR5788204_183.8	185.35	184.15	18.567	36.658501	2.246	1.33	164	0.37	1.215	7.055	0.005	2388.399902	2156.909912											38.048782	0.000113486	0.001919128	0.000649601	0.001091251	0.000442743	4.88E-05	0.001543542	0.009019715	5.69E-05	0.005393555	0.000562817	0.003311216	2.44E-05	3.76E-05	9.17E-05	0	5.61E-05	0.006525748	0	0.016269632	0.000168801	0.000776345	0.000168272	0.000119952	0.020741824
GA03_S0077_SRR5788214_234.1	235.7	234.1	17.406	36.45600133	2.309	1.367	161.2	0.47	1.72	8.636666667	0	2368.399902	2156.590088											44.712196	6.02E-05	0.001221549	0.000470907	0.000602748	0.000129568	3.45E-05	0.000818737	0.009721057	0	0.000326959	0.0002239	0.002378176	2.59E-05	2.00E-05	0	0	0.000178512	0.007865671	0	0.000469652	0.000149228	0.002741375	0.000119008	0.000127252	0.018323181
GA03_S0078_SRR5788213_300.8	302.7	300.6	16.059	36.22999967	2.413	1.4	166.2	0.593333333	2.466666667	10.27333333	0	2370.399902	2151.969971		21.502439	0.0798	0.487805	0.16		26.4	0.36939	138.300003	18.5		0.000114796	0.001859803	0.000744716	0.000754147	0.000308866	4.39E-05	0.000890253	0.008163314	0	6.93E-05	0	0.002746135	1.65E-05	0	8.84E-05	0	0.000226953	0.008390509	0	0.000149274	7.59E-05	0.000912456	0	0	0.013488621
GA03_S0079_SRR5788036_374.3	376.85	374.15	14.843	36.019001	2.418	1.364	154.6	0.74	3.41	13.12	0	2355.300049	2162.379883												7.63E-05	0.002675056	0.000785822	0.001187955	6.16E-05	0.000262364	0.001364928	0.00830578	3.83E-05	0.000103565	0	0.003040808	0	0	1.76E-05	0	0.000414656	0.011296912	2.91E-05	0.000148763	0.000529403	0.001103121	0	0	0.010870519
GA03_S0080_SRR5788215_499.6	503.8	500	12.5415	35.6952495	2.315	1.252	157.4	1.01	5.755	16.7025	0	2330.600098	2168.110107		19.619513	0.2092	0.620488	0.131707		43.400002	1.13	130.199997	20.049999	41.297562	0	0.003254644	0.001036082	0.001179871	0.000110962	1.97E-05	0.001636056	0.007772159	2.30E-05	0.000248896	0	0.003313483	1.48E-05	0	7.94E-05	0	0.000169864	0.013718401	0	0.000737385	0.000136319	0.001209124	0	0.00029061	0.006799087
GA03_S0081_SRR5788228_1055.2	1064.6	1055.2	6.143	35.001999	0.197	0.09	160.4	1.76	19.52	26.719999	0	2316.100098	2198.550049												0.000117404	0.001279475	0.000548825	0.0005598	0.000126353	0	0.000756397	0.009016324	2.94E-05	0	0	0.002340436	2.53E-05	0	2.71E-05	0	5.80E-05	0.034228197	0	0.000114499	5.82E-05	0.00073431	2.90E-05	6.20E-05	0.001372468
GA03_S0082_SRR5788224_41.8	40.85333333	40.55333333	24.08166667	36.58633433	1.791	1.115	208.925	0.01	0.306666667	0.003333333	0				32.243904	0.006728	0.466829	1.893171		18.6	0.237805	121.300003	13.6	40.809757	0.053420088	0.004221373	0.000130981	0.000476102	0.002367512	5.37E-05	0.000848806	0.009594624	3.13E-05	0.061126981	0.000773744	0.001832173	2.69E-05	2.07E-05	2.88E-05	0	0.000246757	0.000111706	2.38E-05	0.290314428	0.888458815	0.001817452	0.002991932	0.003133232	0
GA03_S0083_SRR5788313_75.7	76.46	75.96	24.0635	36.64274975	1.786	1.103	208.85	0	0.145	0	0														0.047525258	0.004018934	0.000253059	0.000642431	0.003262582	0	0.000779886	0.009399416	2.11E-05	0.086217249	0.000626433	0.001052995	1.36E-05	0	4.38E-05	0.000160034	0	2.83E-05	3.61E-05	0.390689814	0.834158653	0.002147895	0.002903021	0.002670214	2.84E-05
GA03_S0084_SRR5788312_89.1	90.56	89.9	21.68875	36.68225	2.055	1.252	220.225	0	0.0475	0.0175	0.04													40.487804	0.023827851	0.002475398	0.000307797	0.000320493	0.001627621	1.93E-05	0.000745803	0.008791856	2.25E-05	0.21892968	0.001250047	0.001778452	0	0	0	0.000170319	0.000132886	0.00018047	1.28E-05	1.069748244	0.442034246	0.001812982	0.000797313	0.000994637	9.07E-05
GA03_S0085_SRR5787993_109.7	111.08	110.28	20.0906	36.6949996	2.126	1.282	205.9333333	0.033333333	0.26	0.756666667	0.103333333													40.321953	0.001349981	0.002668103	0.00044361	0.000417207	0.000665903	0	0.000805323	0.005441285	3.76E-05	0.057336288	0.001301816	0.001603828	1.62E-05	4.98E-05	0.000103929	6.33E-05	0.000222411	0.002013689	0	0.219064147	0.019633683	0.001656454	0.000222411	0.000158545	0.021277953
GA03_S0086_SRR5787994_182.4	183.8	182.4	18.481	36.591	2.287	1.369	203.9	0.05	0.49	2.14	0														0.002646225	0.001546901	0.000321304	0.000649997	0.000280478	0	0.00070319	0.004228958	1.34E-05	0.123623843	0.002783796	0.001366033	3.45E-05	0	7.41E-05	0	7.93E-05	0.00168654	0	0.42273482	0.013517751	0.000564236	3.96E-05	8.48E-05	0.015827877
GA03_S0087_SRR5788249_233.3	235.1	233.3	18.246	36.591	2.276	1.367	205.4	0.14	0.78	3.45	0														0.000162662	0.001385553	0.000682798	0.000568769	0.00017506	0.000139889	0.001135308	0.003574328	2.72E-05	0.023854747	0.001562979	0.002122453	0	0	1.88E-05	6.87E-05	0	0.003930654	0	0.055879865	0.002016219	0.001001478	0	8.60E-05	0.041248623
GA03_S0088_SRR5788250_281.4	283.6	281.4	18.072	36.576	2.34	1.421	206.4	0.15	0.88	3.61	0														0.000147091	0.002166825	0.000864416	0.000916435	3.17E-05	3.37E-05	0.00075813	0.003900539	2.95E-05	0.017177178	0.001750754	0.002132543	1.27E-05	1.95E-05	2.72E-05	0	0.000203561	0.005371104	0	0.041543705	0.000875148	0.000988989	0	0.000621893	0.045236476
GA03_S0089_SRR5788251_414.2	417.5	414.2	17.509	36.480999	2.378	1.427	203.6	0.22	1.17	4.88	0														9.60E-05	0.001707698	0.000348042	0.000427248	0.000284138	2.75E-05	0.000446716	0.004290742	0	0.010124987	0.001368857	0.001426685	0	0	0	0	0.000237254	0.006014616	0	0.027714357	0.0003808	0.000675526	0	0	0.046273663
GA03_S0090_SRR5788252_39.7	40.25714286	39.95714286	25.12716667	37.393166	1.714	1.093	205.725	0.001666667	0.208333333	0.01	0				37.092682	0.0002	0.859512	1.670244		23.15	0.2715855	114.400002	14.2	43.902439	0.003531592	0.002904712	0.000152567	0.000381264	0.000591631	0	0.001013626	0.00420899	4.46E-05	0.002774772	0.000206539	0.001183427	0	0	1.54E-05	5.63E-05	9.88E-05	2.98E-05	0	0.027878624	0.030361479	0.000950743	0.000757481	0.00169034	3.00E-05
GA03_S0091_SRR5788253_60.7	61.1	60.7	25.14	37.394001	1.68	1.079	205.9	0	0.1	0	0														0.004149745	0.002399156	0.000174018	0.000391383	0.000883395	0	0.000701847	0.004021787	1.52E-05	0.001857665	0	0.000694192	0	0	8.43E-05	0	9.02E-05	0	1.74E-05	0.030642105	0.026408004	0.001978694	0.000270465	0.000867602	4.10E-05
GA03_S0092_SRR5788254_89.9	90.16	89.56	22.62625	37.1795005	1.952	1.228	218.475	0	0.025	0	0													41.463413	0.001775561	0.003593535	0.000332139	0.000486941	0.001330136	3.99E-05	0.000971973	0.004294506	3.49E-05	0.016388668	8.63E-05	0.002119949	0	2.31E-05	0	0	6.88E-05	9.35E-05	1.33E-05	0.105086158	0.013394914	0.00102071	0.000585051	0.001030366	3.13E-05
GA03_S0093_SRR5788025_110.7	111.2	110.4	21.9165	37.1009995	2.021	1.264	213.3	0	0.05	0.005	0.015														0.002053837	0.002548987	8.44E-05	0.000411808	0.000833146	3.62E-05	0.000712504	0.005516931	0	0.072368219	0.001488685	0.001282688	0	0	2.92E-05	0	6.25E-05	2.83E-05	1.20E-05	0.388431792	0.014130965	0.001086953	0.000374812	0.00100194	0.000142069
GA03_S0094_SRR5788225_135.6	136.3	135.4	20.3932	36.9298004	2.1	1.312	199.2333333	0	0.214	0.674	0.008				28.22439	0.0012	0.322927	0.451707		19.700001	0.134634	112.900002	12.3	40.487804	0.000162977	0.002008861	0.000223894	0.000176142	0.000263099	0.000112128	0.00050167	0.004282936	4.36E-05	0.069342301	0.005859899	0.00158311	0	0	0	0	6.44E-05	0.000466758	4.97E-05	0.292680027	0.003587743	0.000331287	0	0.000241169	0.003488011
GA03_S0095_SRR5788414_185.7	186.4	185.1	18.83366667	36.70033417	2.24	1.374	184.875	0.115	0.633333333	3.356666667	0				27.063416	0.011478	0.397073	0.21122		20.75	0.130488	122.099998	14.3	42.439026	0.00012758	0.001981677	0.000819533	0.000993588	8.01E-05	8.53E-05	0.000745849	0.003744256	4.27E-05	0.010798623	0.001977236	0.001818835	9.16E-06	0	1.96E-05	0	4.20E-05	0.003044856	0	0.034548173	0.000484955	0.000498721	4.20E-05	0.000247224	0.02743835
GA03_S0096_SRR5788413_234.8	235.95	234.25	17.9285	36.550001	2.353	1.455	189.9	0.225	0.97	5.01	0														2.72E-05	0.001949464	0.000539893	0.000588108	0.000190329	7.80E-05	0.001149122	0.003947903	2.73E-05	0.001354652	0.000877062	0.002070904	0	0	5.03E-05	0	0.000215159	0.007548627	1.04E-05	0.001167514	0.000269794	0.000510513	5.38E-05	0.000172548	0.03356755
GA03_S0097_SRR5788412_284.8	286.925	284.825	17.3055	36.43850025	2.38	1.438	194.55	0.2725	1.1925	5.615	0				29.278049	0.036712	0.385	0.146829		21.799999	0.163415	122.5	15.1	42.117073	0.00010698	0.001661711	0.000587871	0.000652926	0.000138162	7.36E-05	0.000620317	0.004029017	7.15E-06	0.000716657	0.000185695	0.001519992	0	0	1.98E-05	0	0.000148051	0.008732038	1.63E-05	0.000333867	0.0005092	0.00070257	6.35E-05	0.000271384	0.040077375
GA03_S0098_SRR5788411_48.1	48.4	48.1	24.06	36.900002				0.07	0.44	0	0				9.521952	0.0006	0.167805	1.795122		24.15	0.090732	127.800003	17.299999		0.00705756	0.002807131	0.000485887	0.00031223	0.000685162	0	0.000781264	0.004292353	1.22E-05	0.011460588	0.000180418	0.000870257	3.13E-05	0	1.68E-05	0.000307274	7.19E-05	6.51E-05	1.39E-05	0.058504987	0.034234328	0.000824815	0.000395571	0.000653687	0
GA03_S0099_SRR5788410_71.6	71.33333333	70.93333333	21.64033333	36.66166833	2.015	1.178	156.3	0.253333333	0.91	3.076666667	0.11	2385.199951	2151.52002		10.517073	0.0011	0.140488	1.899512		21.049999	0.07878	122.400002	16.299999		0.017982743	0.002145338	0.000274493	0.00041375	0.000165887	3.93E-05	0.00041684	0.004123115	0	0.046356717	0.001953534	0.001191841	0	0	0	0.000115726	3.39E-05	0.00036787	0	0.234605777	0.036411132	0.000602539	6.77E-05	0.000181023	0.000862442
GA03_S0100_SRR5788409_89.3	90.05	89.45	20.39	36.6879995	2.125	1.258	161.2	0.425	1.12	6.155	0.1	2380.699951	2168.370117											38.536587	0.000626627	0.001707251	0.000448358	0.000298785	0.000252896	0	0.00053268	0.004410909	0	0.027902203	0.002427871	0.001362733	0	0	1.81E-05	0	7.74E-05	0.000490719	0	0.11882514	0.002019459	0.000382741	0.000116142	0.000124188	0.001584809
GA03_S0101_SRR5788408_135	136.2333333	135.3333333	17.19933333	36.33199967	2.269	1.296	112.7	0.753333333	2.986666667	13.09333333	0	2369.5	2178.429932		18.829268	0.076674	0.64439	0.305854		18.1	0.135	127.900002	18.5		0.000231563	0.002610607	0.000574378	0.001048921	0.000685338	0.000132763	0.001118916	0.021371183	3.87E-05	0.0016246	0.000287102	0.004532254	2.49E-05	7.68E-05	5.35E-05	0	0.000515029	0.009481501	2.21E-05	0.005081264	0	0.001855665	5.72E-05	0.000244759	0.025248
GA03_S0102_SRR5788407_183.7	185.4	184.2	15.1325	35.9314995	1.999	1.1	102.15	1.155	5.415	19.585	0	2331.600098	2207.840088											40.65366	0	0.000972854	0.000480599	0.000500422	0.000423565	0	0.000563471	0.012633262	0.000105285	0	0	0.002472582	2.26E-05	0	7.27E-05	8.86E-05	0.000311234	0.008030988	0	0.000102354	0	0.002379526	0	0.000110931	0.012504836
GA03_S0103_SRR5788426_234.5	236.8	235.25	13.5805	35.62775025	1.866	1.001	76.05	1.4625	7.635	24.41999975	0	2316	2212.72998		16.751221	0.249951	1.201463	0.285366		18.15	0.328415	119.5	21.700001	39.678047	0	0.00102984	0.000316746	0.000615647	0.000361575	0	0.001061042	0.011494092	2.64E-05	0	0	0.002521394	1.70E-05	0	1.83E-05	0.00020031	0.000195356	0.010718554	0	0.00030838	0	0.000849798	7.81E-05	0.000125333	0.019406422
GA03_S0104_SRR5788425_285.9	287.75	285.85	12.67025	35.50924975	1.692	0.896	70	1.5875	8.9475	26.3975	0	2315.600098	2215.840088		15.765854	0.313548	1.273171	0.293171		17.85	0.388902	119.599998	22.5	40.165855	3.59E-05	0.001814489	0.00077989	0.000729427	0.00015435	0.000164453	0.001180662	0.012007637	9.59E-05	6.49E-05	4.45E-05	0.003274877	4.63E-05	2.38E-05	1.66E-05	6.06E-05	0.000106327	0.010204392	0	0.00080425	7.11E-05	0.001079221	0	0	0.013541555
GA03_S0105_SRR5788087_40.1	40.575	40.275	25.35566667	36.91466633	1.706	1.065	204.9	0	0.323333333	0	0				38.292683	0.005078	0.943902	2.244878		24.799999	0.118293	122.5	15.5		0.00232681	0.002575355	0.000106021	0.000397417	0.003382494	5.97E-05	0.001056572	0.011382201	3.48E-05	0.001383291	0	0.001711889	0	4.61E-05	1.60E-05	0.000234666	0.000205976	3.11E-05	1.32E-05	0.020423158	0.025552467	0.00305453	0.000308964	0.000513904	6.25E-05
GA03_S0106_SRR5788088_69.4	70.35	69.85	23.19425	37.01825025	2.002	1.242	230.9	0	0.0975	0	0				34.263416	0.00015	0.289756	1.236585		20.1	0.053537	114.800003	13	41.297562	0.004172679	0.003644444	0.000146084	0.000462413	0.001915771	6.58E-05	0.000685098	0.010995448	2.56E-05	0.107152627	0.001376427	0.001859276	1.65E-05	2.54E-05	0.000123779	6.47E-05	0.000151366	0.000102784	0	0.56195573	0.036821628	0.003112631	0.000378414	0.00084972	0.000103273
GA03_S0107_SRR5788085_99	99.7	99	21.882	37.042	2.052	1.274	216.4	0	0.1	0.01	0.02														0.081748758	0.00374216	0.000112316	0.000280677	0.003048808	4.22E-05	0.000513565	0.008780455	2.46E-05	0.070174042	0.000182458	0.001333484	0	0	1.70E-05	0.000248599	7.27E-05	0	1.40E-05	0.299349651	0.621253743	0.002272322	0.003163993	0.008282946	0.000132334
GA03_S0108_SRR5788086_113.8	114.6	113.8	21.05	36.932001	2.088	1.285	209	0.025	0.05	0.005	0.1													44.390244	0.003097817	0.001759149	0.000295536	0.000295417	0.002194845	0	0.000609835	0.011137572	8.63E-05	0.161249543	0.002432511	0.001833924	0	0	2.38E-05	0.000348873	0.000102074	4.62E-05	0	0.817931503	0.02646902	0.002401747	0	0.000109145	9.29E-05
GA03_S0109_SRR5788083_133.7	134.6	133.7	20.306	36.831001	2.143	1.309	206.6	0	0.1	0.14	0.07														0.001076742	0.001875446	0.000234795	0.000570452	0.000827725	0.000117587	0.000697381	0.012924397	0	0.148206175	0.00311498	0.001932754	0	0	9.47E-05	0.000259847	0	0.000275334	0	0.728320319	0.009100984	0.001603461	0.000152052	5.42E-05	0.000922142
GA03_S0110_SRR5788084_183.8	185.1	183.8	18.911	36.675999	2.268	1.372	189.5	0.07	0.58	2.72	0														0.000412943	0.001303527	0.000567293	0.000472554	0.000177768	0	0.000812919	0.009781489	0	0.010429644	0.001740748	0.001826001	0	0	1.91E-05	0.000209274	0.000244918	0.004915393	0	0.031936185	0.001023701	0.001065394	0	8.73E-05	0.039027304
GA03_S0111_SRR5788081_233.6	235.9	234.2	18.1805	36.5769995	2.327	1.395	192.2	0.175	0.78	4.24	0													41.463413	0.000118516	0.001326229	0.000391961	0.000627889	0.00036139	0	0.001201897	0.01175892	2.64E-05	0.001215929	0.000489803	0.002777838	0	0	3.65E-05	0	0.000117153	0.006222764	1.51E-05	0.000577917	0.000783479	0.000833919	7.81E-05	0.000208782	0.039219225
GA03_S0112_SRR5788082_285	287.65	285.55	17.627	36.48549925	2.382	1.411	197.75	0.23	1.095	5.06	0				34.224388	0.029184	0.360976	0.156098		19.85	0.12122	126.400002	16.200001	45.365852	9.47E-05	0.00137584	0.000523918	0.000617011	0.000433084	5.43E-05	0.000948927	0.015981884	1.58E-05	0.001885724	0.000821761	0.003020049	0	0	4.37E-05	0	9.36E-05	0.011567232	0	0.001893014	0.000610291	0.001406501	4.68E-05	0.00010008	0.066795776
GA03_S0114_SRR5788089_30.2	30.57058824	30.31176471	19.55366667	35.04833417	2.284	1.314	225.25	0.076666667	0.846666667	0.49	0.086666667				23.12195	0.036562	0.615122	3.165854		21.8	0.75122	145.199997	20.799999	32.029266	0.029747073	0.001499649	0.000403924	0.000324865	0.000844554	0.000104632	0.000587886	0.011484126	1.22E-05	0.011762821	0.005249419	0.002090231	1.57E-05	2.42E-05	0.000151737	0.000493264	0.00025256	9.80E-05	2.78E-05	0.081017397	0.873021015	0.001983249	0.000901999	0.000270055	0.001017475
GA03_S0115_SRR5788090_57.8	59.42352941	59.00588235	19.0752	35.2977996	2.31	1.342	194.8333333	0.268	1.876	3.328	0.13				25.990244	0.040162	0.682927	2.762927		21.3000005	0.937561	145.100006	21	30.89756	0.017340235	0.002167327	0.000175288	0.000425876	0.002080417	8.78E-05	0.000520636	0.01050422	5.12E-05	0.017118219	0.014712453	0.001748147	4.95E-05	2.54E-05	3.54E-05	0.000323318	0	0.002740709	2.92E-05	0.10740291	0.584092629	0.005102546	0.000189193	0.000647359	0.007262976
GA03_S0116_SRR5788221_89.2	90.84285714	90.14285714	16.16266667	36.06033383	2.208	1.222	144.45	0.761666667	4.835	12.675	0.005				25.014633	0.121915	0.755122	0.464878		51.1499995	0.93378	128	18.4	39.024391	6.76E-05	0.001490886	0.000412893	0.000472915	0.00058223	3.88E-05	0.000411477	0.010114715	4.52E-05	0.010162146	0.005952885	0.001960844	8.74E-05	0	3.12E-05	0.000114237	0.000401082	0.005265479	2.58E-05	0.029809888	0.008248033	0.001586096	0.000133694	0	0.015506654
GA03_S0117_SRR5788220_109.9	111.7857143	110.8857143	14.919	35.929167	2.152	1.16	143.125	0.885	5.873333333	14.965	0.001666667				23.765854	0.163627	0.779512	0.31561		36.1999985	0.889634	121.900002	17.9	36.907318	8.55E-05	0.001413252	0.000154926	0.000475459	0.000356443	1.23E-05	0.000604196	0.010581203	1.43E-05	0.003172308	0.006066786	0.002369893	1.84E-05	0	9.87E-05	0	0.000168976	0.008433568	8.15E-06	0.014691466	0.002669746	0.000860339	6.34E-05	4.52E-05	0.009799461
GA03_S0118_SRR5788223_135.4	137.0142857	135.9142857	13.93216667	35.78950067	2.143	1.158	149.925	1.001666667	6.591666667	16.033334	0				22.682926	0.192111	0.786829	0.301951		21.9499995	1.061829	120.699997	18.9	33.658539	4.06E-05	0.00134397	0.000310171	0.000697603	0.000262428	0	0.00088732	0.011273363	2.72E-05	0.001545185	0.014259668	0.002474664	0	0	0	0	0.00064277	0.010184286	0	0.01410996	0.001894074	0.000699012	0	0	0.010159599
GA03_S0119_SRR5788222_185.8	187.52	186.02	11.6845	35.4795	1.721	0.877	137.85	1.38	10.55	21.1725	0				18.331707	0.3018195	0.70061	0.174634		24.45	1.295488	118.400002	18.799999	38.702438	8.95E-05	0.001592863	0.000734706	0.000298888	0.000650529	5.13E-05	0.000657065	0.010992727	7.49E-05	0.000526925	0.001776427	0.002531664	0	2.97E-05	8.27E-05	0	0.000309819	0.013784957	3.41E-05	0.002751001	0.002353149	0.001925304	0	9.47E-05	0.010871012
GA03_S0120_SRR5788217_285.9	287.85	285.45	9.7815	35.26274975	1.424	0.692	141.15	1.4925	13.0925	23.52249975	0				15.482927	0.358338	0.6912195	0.193659		36.5500005	1.7290245	115.699997	20	38.702438	5.94E-05	0.001771117	0.000385394	0.000660948	6.39E-05	6.81E-05	0.000893068	0.00938133	2.98E-05	0.000752912	0.001583603	0.00318679	3.84E-05	0	1.37E-05	0	0.000205536	0.014488512	0	0.001998847	0.003829105	0.00087086	0	0.000125585	0.011993139
GA03_S0122_SRR5788216_39.4	40.13333333	39.83333333	23.61	36.185499	1.852	1.128	207.3	0.005	0.34	0.005	0.015													43.092682	0.03431484	0.003364643	0.000428965	0.0002821	0.004250182	0	0.000529405	0.012427693	9.89E-06	0.022601709	0	0.002251614	2.55E-05	0	0	0.000399776	0.000555593	2.65E-05	1.13E-05	0.106080856	0.669394882	0.003087529	0.001491329	0.00303294	0.001330054
GA03_S0123_SRR5788219_65.6	65.65	65.15	23.6175	36.1859985	1.856	1.129	207.35	0	0.34	0.005	0.015													42.27317	0.052303475	0.003938404	0.000143592	0.000159482	0.002092322	0	0.000763198	0.011585201	4.19E-05	0.026531762	0	0.002364005	0	0	1.93E-05	0.000141256	8.27E-05	7.48E-05	1.59E-05	0.129582552	0.790079019	0.002451547	0.004628822	0.001767671	0.00011279
GA03_S0124_SRR5788218_90.8	91.1	90.4	23.571	36.138	1.856	1.125	207.8	0	0.29	0	0														0.051283208	0.00284726	0.000215054	0.000253781	0.000833948	2.69E-05	0.000806841	0.014748252	3.14E-05	0.029036756	0.00046581	0.001872388	2.02E-05	0	6.51E-05	7.93E-05	0	0	0	0.133692192	0.801496099	0.001303427	0.004131633	0.00312724	0.000168923
GA03_S0125_SRR5788227_111.1	111.9	111	23.683	36.4615	1.847	1.122	199.9	0	0.19	0.34	0.05													43.092682	0.130815713	0.002340944	0.000117551	0.000620158	0.000801181	0	0.000845303	0.010386702	0	0.073572625	0.000445579	0.001749198	2.21E-05	0	4.74E-05	0.000173458	0	4.59E-05	0	0.327409465	1.721013163	0.001465073	0.004973542	0.003093168	0.000415507
GA03_S0126_SRR5788226_135.2	136.35	135.25	22.4125	36.7495005	1.992	1.205	194.6	0.03	0.145	1.08	0.04													40.809757	0.031935379	0.001189493	0.000237263	0.000359345	0.000456233	6.48E-05	0.000647392	0.008471084	0	0.103308198	0.002382699	0.002253549	2.43E-05	0	5.22E-05	9.55E-05	0	0.001770548	0	0.419275363	0.372388282	0.00121524	0.002458417	0.000537693	0.023228182
GA03_S0127_SRR5788320_184.1	185.6	184.1	20.158	36.693001	2.166	1.286	185.9	0.11	0.49	2.72	0														0.002622209	0.001372277	0.0006671	0.000259323	0.00097205	0.000100227	0.000375423	0.00918455	3.90E-05	0.067046358	0.003829105	0.001605163	2.51E-05	0	0	9.84E-05	5.76E-05	0.0039114	0	0.297389024	0.027273417	0.001936197	0.000115203	0.000123184	0.057797055
GA03_S0128_SRR5788321_236.7	238.6	236.7	18.795	36.617001	2.267	1.344	193.1	0.12	0.58	3.36	0														0.00056132	0.001031267	0.000547407	0.000277558	0.000302053	0	0.000625058	0.00916141	4.17E-05	0.02218888	0.003402415	0.002938745	2.69E-05	0	0	0	0.000123304	0.005079553	0	0.075119787	0.00599905	0.000536372	0	6.59E-05	0.061244349
GA03_S0129_SRR5788322_285.3	287.7	285.3	18.353	36.584	2.305	1.356	197.2	0.16	0.68	3.9	0														0.000322027	0.001129481	0.000389142	0.000801856	0.000231048	0	0.000941305	0.00949892	5.38E-05	0.011612163	0.002528661	0.002295477	0	0	0	0	0.000106108	0.006772915	2.05E-05	0.036221453	0.003193261	0.000923143	5.31E-05	0.000113459	0.06119769
GA03_S0130_SRR5788323_39.6	40.58	40.28	23.22175	35.84725	1.8	1.136	208.8	0.0025	0.735	0.0025	0.035				36.62439	0.00365	0.330732	2.033171		16.049999	0.199024	138	16.299999	37.07317	0.032122018	0.002755841	0.000158736	0.000455447	0.001815571	5.30E-05	0.000545916	0.009983974	3.09E-05	0.023807025	5.73E-05	0.002211274	3.98E-05	3.07E-05	2.13E-05	0.000156153	0.000228437	8.27E-05	5.29E-05	0.112642861	0.65199397	0.001806732	0.004797185	0.002198359	0.00024937
GA03_S0131_SRR5788316_64.6	65.95	65.45	23.2475	35.875001	1.785	1.133	208.45	0	0.7325	0.0025	0.025				35.55122	0.00325	0.35122	2.045854		21.4	0.169024	136.800003	16.200001	36.097561	0.032822258	0.003694554	0.0002931	0.000358089	0.001543017	5.87E-05	0.001136308	0.009947305	3.42E-05	0.020071192	0.000126972	0.001558979	2.21E-05	0	0	0.000172999	0	0	3.90E-05	0.097428743	0.590568454	0.002401969	0.003796216	0.002543761	0.000460454
GA03_S0132_SRR5788317_89.6	90.575	89.875	23.414	35.97000025	1.776	1.128	207.9	0	0.66	0.045	0.0525				35.024391	0.005178	0.429756	2.032683		31.65	0.17378	136.5	15.9	36.907318	0.034135951	0.003780177	0.000142172	0.000384893	0.001779257	2.67E-05	0.000800098	0.011169952	4.67E-05	0.025800867	0.000461918	0.001991777	0	0	4.30E-05	0.000157341	0.00018414	0.000125039	3.55E-05	0.109275564	0.612850356	0.002293794	0.004143141	0.0022643	0.000502533
GA03_S0133_SRR5788318_111.1	112	111.1	23.4185	36.0825005	1.788	1.135	204.7	0.015	0.59	0.225	0.07													37.395123	0.051306482	0.003512983	0.000159466	0.000413263	0.000449733	2.66E-05	0.000764472	0.012727561	6.21E-05	0.038711896	0.003454044	0.001548276	2.00E-05	6.16E-05	0	0.000313742	0	0.000332442	1.77E-05	0.183076712	0.876084236	0.003466723	0.006196164	0.002601081	0.001127325
GA03_S0134_SRR5788319_139.6	142.1	141	21.54033333	36.380666	2.131	1.321	175	0.156666667	1.363333333	3.24	0.01				29.921951	0.021406	0.465854	0.485854		18.450001	0.31378	127.5	15.5		0.00842406	0.00109018	0.000383205	0.00023054	0.000390265	3.20E-05	0.000499204	0.008228053	0	0.063179565	0.026215026	0.001011032	2.40E-05	0	0	0	0.000110294	0.001997196	0	0.309201461	0.202307601	0.001090411	0.002150742	0.000412772	0.025936443
GA03_S0135_SRR5788314_160	161.8	160.5	20.08	36.4190005	2.108	1.295	165.7	0.265	1.85	5.24	0													43.092682	0.002426442	0.001410318	0.00016667	0.000555342	0.000235025	0	0.000590572	0.007113977	3.25E-05	0.032201696	0.014019175	0.001688581	0	0	0	0	4.80E-05	0.002736255	0	0.129584414	0.04706321	0.000986459	0.001247247	0.000359059	0.041544379
GA03_S0136_SRR5788315_232.9	234.8	232.9	16.073	36.049999	2.196	1.288	152.3	0.65	4.1	11.47	0														0.000908155	0.000910079	0.000311901	0.00053406	0.000293213	5.21E-05	0.000536337	0.007238211	6.07E-05	0.010564234	0.017227333	0.00246872	0	0	0	0	8.98E-05	0.005526944	0	0.054071086	0.012562527	0.000781013	8.98E-05	0.000191981	0.022417014
GA03_S0137_SRR5788452_284.7	287	284.7	14.783	35.943001	2.129	1.215	155.3	0.83	4.97	13.85	0														4.14E-05	0.001347766	0.000426374	0.00042094	0.000111341	0	0.00077021	0.008285689	4.15E-05	0.001723235	0.00646471	0.002849812	0	0	0	0.000139812	8.18E-05	0.009073904	0	0.008999869	0.001518296	0.000792654	8.18E-05	0	0.0177503
GA03_S0138_SRR5788451_50	50.5	50.2	24.81	37.17125	1.781	1.095	206.4	0	0.0975	0	0	2422.699951	2364.639893		19.365854	0.00025	0.357927	2.297561		14.7	0.06378	127	19.5	43.736588	0.001707946	0.004258537	0.000217254	0.000284384	0.001444246	2.33E-05	0.000654985	0.008105848	0	0.00625819	0	0.001326533	0	8.09E-05	0	0.000412173	8.04E-05	0	0	0.037795253	0.007016442	0.00302033	0.001165741	0.000945618	0
GA03_S0139_SRR5788450_74.5	75	74.5	24.807	37.168999	1.761	1.09	205.9	0	0.29	0	0	2422.600098	2329.659912												0.001599292	0.004491722	0.000353331	0.000441485	0.001834431	0	0.000723068	0.007837391	0.000140735	0.007543695	0.000156542	0.001403403	1.81E-05	0	0	0.00135083	0.000166411	0	0	0.045437151	0.006343522	0.001826177	0.001123277	0.000934182	0
GA03_S0140_SRR5788449_84	84.5	84	23.235	37.092999	1.945	1.195	205.3	0.01	0.39	0.04	0.03	2409.600098	2325.209961												0.00025252	0.003732557	0.000144544	0.00056189	0.000815303	2.41E-05	0.001054475	0.009718364	9.85E-05	0.046100357	0.00067835	0.001952561	0	0	0	7.11E-05	0.000332823	7.53E-05	0	0.263675031	0.001627614	0.00088841	8.32E-05	4.45E-05	0.000113538
GA03_S0141_SRR5788456_123.8	125.05	124.25	19.239	36.610998	2.177	1.249	138.05	0.615	2.145	10.13	0.005	2378.199951	2399.469971											43.092682	0	0.001197794	0.000456118	0.000493929	0.000192955	0	0.000620333	0.014067192	2.00E-05	0.021261814	0.00370484	0.00121303	0	0	5.52E-05	0.000504785	0	0.001711587	0	0.098442347	0.000237048	0.001425078	0	0	0.005857804
GA03_S0142_SRR5788455_183.9	185.6	184.4	15.8395	36.0869995	2.198		108.65	1	4.485	16.755	0	2355.800049	2417.850098											47.317074	0	0.001145652	0.000502811	0.000369565	0.000291952	2.22E-05	0.000638063	0.007794042	5.18E-05	0.000140329	4.80E-05	0.002500243	0	0	0	0	0	0.004404853	0	0	0	0.000818052	0	8.19E-05	0.011012198
GA03_S0143_SRR5788454_233.1	235	233.4	15.0885	36.0149995	2.253	1.299	132.15	0.955	4.925	16.1199995	0	2340.800049	2457.52002											39.834148	0	0.001162712	0.000388385	0.000452934	0.000153348	4.67E-05	0.000714	0.008684977	2.72E-05	7.37E-05	0	0.002567486	3.51E-05	0	3.76E-05	0	4.02E-05	0.007469271	3.10E-05	0.000476441	0	0.000859365	0	8.61E-05	0.012337112
GA03_S0144_SRR5788453_283.3	285.95	284.05	14.2365	35.893999	2.26	1.277	126.75	1.02	5.415	17.1000005	0	2344.399902	2344											43.414635	0	0.001971832	0.000938589	0.000799216	0.00152941	0	0.000821659	0.012637388	0	9.90E-05	6.78E-05	0.003724403	4.71E-05	0	0	9.23E-05	0.000162087	0.011055357	0	0.00021322	0	0.002029773	0	5.78E-05	0.018627853
GA03_S0145_SRR5788448_389.4	392.2	389.4	12.793	35.695999	2.1	1.142	123.1	1.19	7.22	19.99	0	2331	2373.300049												5.43E-05	0.001821555	0.000621175	0.000448446	0.000204385	0	0.000815684	0.008228935	0.000108865	0	0	0.003500653	0	7.20E-05	0	9.17E-05	0.000107272	0.010732153	0	0.000211669	0	0.000487845	0	0.000229407	0.013564338
GA03_S0231_SRR5788465_33.2	33.4	33.2	25.66	36.720001	1.72	1.113	206.9	0.08	0.39	0.01	0	2388.600098	2076.929932												0.123620288	0.004460779	8.63E-05	0.000233584	0.001292713	1.62E-05	0.000758693	0.009347196	4.73E-05	0.001048986	3.50E-05	0.001126819	2.44E-05	7.50E-05	0	4.77E-05	0.000167626	7.59E-05	1.08E-05	0.02436591	0.150721265	0.001038519	0.000558753	0.001045556	0
GA03_S0232_SRR5788466_57.7	57.95	57.55	23.445	36.924999	1.892	1.207	215.3	0.075	0.485	0.035	0.025	2409.100098	2098.379883											32.360977	0.118072051	0.006286164	0.000487786	0.000933041	0.000458559	5.43E-05	0.001813128	0.010142078	4.75E-05	0.001114292	0	0.002196399	0	3.14E-05	4.37E-05	0	0.000327588	0.000127112	0	0.02557878	0.155530244	0.00151754	0.001310352	0.001050844	0
GA03_S0233_SRR5788463_72.9	73.5	73	22.18	36.875	1.973	1.251	201.2	0.14	0.775	1.03	0.105	2393.100098	2113.830078											42.604877	0.01350494	0.003279966	0.000247551	0.000262448	0.002030998	0	0.000569921	0.010384655	9.86E-05	0.003843833	0.000146236	0.001453506	2.54E-05	0	2.72E-05	9.96E-05	5.83E-05	5.28E-05	2.25E-05	0.051705445	0.011461884	0.002120903	0.000116591	0	0
GA03_S0234_SRR5788464_151.8	152.425	151.425	17.2025	36.259999	2.14	1.298	104.95	0.9825	4.73	15.72999975	0.015	2353.600098	2198.090088		12.478049	0.0923	0.927	0.529512		22.95	0.33	139.449997	19.4000005	38.370731	0.022956067	0.002820815	0.000208575	0.000173743	0.00238235	0	0.000723842	0.007996079	1.83E-05	0.020484406	0	0.001862202	0	0	5.05E-05	9.23E-05	0	0.000146753	0	0.101012893	0.01149018	0.001666551	0.000108058	0.000173316	0.00014745
GA03_S0235_SRR5788338_201.1	202.5	201.1	16.35333333	36.193334	2.166	1.295	115.1	0.943333333	5.036666667	15.30666667	0.01				15.004878	0.1213	0.987317	0.416098		23.925	0.24878	142.25	19.9000005		0.002382124	0.001364098	0.000281367	0.000288465	0.000213641	0.000195107	0.000649619	0.010122535	0	0.006674723	0.003937945	0.00189127	0	0	5.24E-05	9.58E-05	0.000112131	0.002436534	6.49E-05	0.017866397	0.001012349	0.001507647	0	0	0.009180429
GA03_S0236_SRR5788337_349	352.66	350.12	14.1225	35.90499975	2.298	1.339	134.2	0.975	5.68	16.2074995	0.01	2347.399902	2191.72998		19.453659	0.188	0.844	0.268415		28.8000005	0.532683	141.800003	21	41.297562	0.000292665	0.001173142	0.000255275	0.000279094	0.000652444	0.000119853	0.000553693	0.00900656	1.40E-05	0.001854574	0.001140414	0.002333698	3.60E-05	0	0	0.000211884	0.00033063	0.002731569	1.59E-05	0.003506639	0	0.00156899	0	0.000176767	0.010639839
GA03_S0237_SRR5788336_2	2	2																							5.15E-05	0.000865042	0.000285158	0.000319445	8.32E-05	5.91E-05	0.000433476	0.005312837	0	4.67E-05	6.39E-05	0.001793184	2.22E-05	1.71E-05	0	0	0.000152828	0.00668786	0	0.00032669	5.11E-05	0.000574148	0	5.45E-05	0.011724624
GA03_S0238_SRR5788335_51.8	51.26	50.96	18.1175	35.882501	2.026	1.264	103.6	1.095	3.755	15.35750025	0.425	2318.600098	2190.550049		3.512195	0.007078	0.384756	1.801951		26.9000005	0.149024	104.099998	18.700001	33.980488	0.04483644	0.004804415	0.000377928	0.000586697	0.001065852	0	0.001192333	0.009536495	3.01E-05	0.000489021	0	0.00110951	0	2.99E-05	4.16E-05	0	8.90E-05	0	3.43E-05	0.002019524	0.501653183	0.001442984	0.003292932	0.000523399	0
GA03_S0239_SRR5788342_86.6	87.1	86.6	15.23	35.669998	1.967	1.142	60.6	1.53	6.93	24.68	0.03	2264	2220.459961												0.040153826	0.003319025	0.000286653	0.000162806	0.002811145	1.96E-05	0.000659944	0.010661745	0.000125594	0.002132768	0.009101745	0.00121282	1.47E-05	2.27E-05	0	0	0.000135008	9.17E-05	0	0.011255265	0.005146429	0.002482609	0.000135008	0.00014436	0.000521968
GA03_S0240_SRR5788341_101	101.34	100.74	14.5925	35.592501	1.956	1.117	61.95	1.55	7.46	24.9675	0.02				8.643903	0.191761	1.38878	0.595122		24.950001	0.294512	111.099998	21.700001	40.975609	0.000362254	0.002631904	0.000368635	0.00057576	0.000129955	1.73E-05	0.001210163	0.011827825	6.06E-05	0.000327935	0.000748563	0.002100795	3.90E-05	0	2.79E-05	0	0.000387931	0.002242467	1.15E-05	0.000529936	0.001197387	0.000944055	0	6.38E-05	0.005673531
GA03_S0241_SRR5788340_140.7	141.46	140.56	13.8925	35.585001	1.899	1.082	74.35	1.505	8.12	24.23749975	0.01	2264.899902	2212.620117		12.292683	0.228495	1.411707	0.52878		23.1	0.400244	115.800003	21.5	41.463413	0.000305616	0.003368894	0.000641435	0.00072861	0.000465957	0	0.001257961	0.009151431	1.70E-05	0	0.000378915	0.002990818	0	0	0	0	0.000604206	0.003510194	3.88E-05	0.000198703	0.000505088	0.0021106	0.000100701	0	0.008473667
GA03_S0242_SRR5788339_185	186.84	185.64	12.8525	35.40000075	1.805	1.003	76.2	1.6175	9.22	25.75	0.01	2258.100098	2212.050049		12	0.249445	1.406342	0.555122		23.75	0.555976	116.800003	21.700001	42.92683	7.90E-05	0.001662735	0.000346734	0.000489753	0.000170066	0	0.000664579	0.008404273	0	0	0	0.001890075	0	0	3.65E-05	6.67E-05	0.000390511	0.003429592	0	0	7.83E-05	0.001003792	7.81E-05	8.35E-05	0.010692923
GA03_S0243_SRR5788344_2	2	2																							0	0.00299228	0.000613553	0.000961333	0.000164798	4.39E-05	0.001329089	0.012797607	2.56E-05	6.93E-05	4.75E-05	0.003801804	0	0	5.30E-05	0	0.000454097	0.007194886	0	0.000410677	7.59E-05	0.001032555	7.57E-05	4.05E-05	0.037487957
GA03_S0244_SRR5788343_31.8	32	31.8	26.67	36.919998	1.677	1.096	202.7	0.02	0.39	0	0	2421.800049	2035.48999												0.002009868	0.005125694	0.000294991	0.000327636	0.002662236	1.48E-05	0.001383433	0.010349284	5.17E-05	0.00090973	3.19E-05	0.002036011	0	0	0	0.000130586	0.000509427	9.22E-05	9.83E-06	0.008091859	0.009837313	0.004290999	0.000891498	0.000599189	9.27E-05
GA03_S0245_SRR5788172_50.4	50.7	50.4	24	36.900002	1.873	1.202	212.2	0.08	0.49	0	0.01	2410.100098	2069.75												0.001711608	0.005887426	0.000211835	0.000352917	0.003659251	7.96E-05	0.000811321	0.010282266	6.19E-05	0.001381947	0.000114709	0.001408421	0	0	0	7.81E-05	9.15E-05	4.14E-05	0	0.007173302	0.006146815	0.006889748	0.00045728	0.000586748	0
GA03_S0246_SRR5788173_71.9	72.3	71.9	21.96666667	36.810001	1.998	1.261	184.5	0.23	0.846666667	1.846666667	0.196666667	2400.399902	2104.5		15.863415	0.00095	0.167317	1.356098		24.049999	0.098293	130.5	16.200001		0.01591746	0.005616956	0.000111113	0.00032395	0.003603722	0	0.00072953	0.010280564	3.25E-05	0.032465284	0.000120336	0.001723759	0	0	2.24E-05	0	0	0	0	0.164181276	0.020836779	0.003718192	0.000191884	0.000564236	4.36E-05
GA03_S0247_SRR5788174_91.6	91.525	90.925	20.5775	36.7250005	2.06	1.284	165.45	0.425	1.3875	5.74	0.08	2402.899902	2114.169922		11.765854	0.011628	0.328293	0.927805		21	0.106098	136.300003	16.799999	45.531708	0.008781296	0.002468265	0.00013077	0.00038126	0.002789089	9.82E-05	0.000827928	0.009993415	0	0.037110051	0.00175261	0.002235722	1.85E-05	2.84E-05	0	0.000289446	0	0.000306698	0	0.160544174	0.007220985	0.002444744	0	4.53E-05	0.000385195
GA03_S0248_SRR5788175_136.5	136.56	135.66	18.38	36.590001	2.196	1.386	151.8	0.5675	2.2175	9.18	0.02	2388.699951	2130.649902		15.492683	0.039834	0.532195	0.342439		24.25	0.165366	149.300003	19.799999	42.117073	0.003440699	0.002962356	0.000147942	0.000400516	0.001356013	5.56E-05	0.000901957	0.01077146	4.86E-05	0.019083254	0.002763839	0.001440299	2.09E-05	0	0	0	0.000287421	0.000520458	0.000110867	0.07438964	0.003411846	0.001989085	0	5.12E-05	0.001089441
GA03_S0249_SRR5788168_185.4	186.34	185.14	15.89	36.11499975	2.127	1.261	113.3	1.003333333	4.876666667	16.63999933	0.003333333	2358.600098	2152.370117		16.556099	0.121937	0.726341	0.272195		21.25	0.196585	132.699997	20.9	43.248779	0.000832878	0.001448349	0.000261743	0.000264752	0.000316363	0	0.000438396	0.010539423	6.55E-05	0.005100408	0.002551221	0.002592601	0	0	0	0	9.69E-05	0.002192393	0	0.010702855	0.001311713	0.001302318	9.69E-05	0.000103569	0.006872776
GA03_S0250_SRR5788169_2	2	2																							0.000231563	0.00232054	0.000486012	0.000828096	0.000436124	0	0.001719816	0.011332419	0	0.001310161	0.00129196	0.003609017	0	0	0	0	0.000228902	0.006165566	2.21E-05	0.002314798	0.000114811	0.000973092	0	0.000122379	0.0201984
GA10_S0447_SRR5788131_6.1	6.1	6.1	17.951	35.486			241.2683	0.17561	2.8		0.009756														0.003196894	0.002299406	0.000255796	0.000622843	0.001914511	5.91E-05	0.000793595	0.017514141	0	0.140640548	0.002237542	0.001906283	0	3.42E-05	4.76E-05	0	0	9.23E-05	0	0.295033997	0.223951226	0.002680797	0.007186789	0.000436008	0.000417306
GA10_S0448_SRR5788130_21.1	20.45	20.3	17.856	35.483999			224.09755	0.185366	2.6390245		0.087805										8.302439				0.000573453	0.002011339	0.0001515	0.000406641	0.002160072	0	0.000536819	0.01709934	0.000103255	0.016771766	0.000437533	0.001854656	1.90E-05	0	0	0.00029807	0.000174419	0	3.36E-05	0.041901831	0.021039842	0.005776639	0.001918609	0.000186502	0.000238002
GA10_S0449_SRR5788137_31.2	31.4	31.2	17.715	35.478001			241.7561	0.195122	2.526829		0.078049														0.000646819	0.001856179	0.000112195	0.000299067	0.004398223	0	0.000673495	0.01473444	1.97E-05	0.019109948	0.00043743	0.001321395	5.07E-05	3.90E-05	5.43E-05	0.001291328	0.000232503	5.26E-05	0	0.049031563	0.023964855	0.008481885	0.002325035	0.000310762	0.000105754
GA10_S0450_SRR5788136_40.8	41.1	40.8	17.6285	35.4764995			239.4634	0.2341465	2.7414635		0.107317	2330.300049	2044.5												0.000581829	0.001790832	0.000190311	0.000369899	0.003488704	0.000142964	0.000505755	0.015973659	0.000222354	0.017757594	0	0.001385817	3.58E-05	0	0	0.000421232	0.000328652	0	6.34E-05	0.046286335	0.025056109	0.008870247	0.002054076	0	7.47E-05
GA10_S0451_SRR5788032_51.4	51.76666667	51.36666667	17.53816667	35.47583467			238.5853667	0.243902	3.014634		0.107317														9.83E-05	0.001280408	0.000243789	0.000359287	0.003755058	2.82E-05	0.000492502	0.01657486	6.57E-05	0.016771513	0.00048743	0.001211199	4.23E-05	0	2.27E-05	0.000415077	0	0	3.75E-05	0.045673925	0.023049417	0.009874041	0.00213741	0.000311656	0.000176763
GA10_S0452_SRR5788033_60.9	61.3	60.9	17.025	35.439999			232.1951	0.341463	4.029268		0.126829														0.000593576	0.001657036	0.000194153	0.000242593	0.003011581	0	0.000531142	0.015512938	5.67E-05	0.018308026	0.000210269	0.001813347	1.83E-05	2.81E-05	3.92E-05	0.000716228	0.000167644	0	0	0.040977113	0.023754151	0.008121199	0.002053637	8.96E-05	7.63E-05
GA10_S0453_SRR5788030_6.4	6.4	6.4	17.944	35.581001			238.09755	0.165854	2.653658		0.165854														0.000254288	0.003072074	0.000560662	0.000413142	0.001444371	1.62E-05	0.000910163	0.017476624	0.000113376	0.084712591	0.000840738	0.001638526	0	1.87E-05	2.61E-05	9.55E-05	2.79E-05	0	1.08E-05	0.119699409	0.016838369	0.00334658	0.00536245	0.000179185	0.001803917
GA10_S0454_SRR5788031_21.3	20.26666667	20.13333333	17.91933333	35.579001			225.4309	0.19187	2.764227333		0.172357667	2329.399902	2044.400024												0.000545671	0.001965159	0.000455505	0.000271025	0.006037801	5.87E-05	0.000573723	0.011319918	6.84E-05	0.105216802	0.00071883	0.00101362	2.94E-05	0	1.58E-05	0.000864182	0.000168562	0	1.30E-05	0.159684136	0.024281632	0.011198651	0.006506496	0.000180239	0.001134718
GA10_S0455_SRR5788028_51.1	51.73333333	51.33333333	17.926	35.5798335			236.74795	0.185366	2.692683		0.185366														0.000373993	0.002923323	0.000228348	0.000344762	0.001328248	2.14E-05	0.000870103	0.016904258	6.25E-05	0.077124379	0.000741907	0.001572431	1.61E-05	0	0	0	0.000147878	0	2.85E-05	0.122661815	0.018505739	0.00666659	0.003327245	0.000158122	0.000874403
GA10_S0456_SRR5788029_61.4	61.9	61.4	17.842	35.574001			233.4634	0.234146	2.97561		0.282927														0.000394915	0.002261436	0.00017223	0.000466269	0.00497876	0	0.000949067	0.015952131	5.66E-05	0.159905356	0.001049211	0.00139048	0	0	2.61E-05	0.00057182	0.000111536	5.05E-05	2.15E-05	0.238733932	0.029090501	0.00937281	0.009090168	0	0.001521955
GA10_S0457_SRR5788026_81.5	82.1	81.5	17.818	35.571999			230.9268	0.253659	3.112195		0.341463														0.001645932	0.002934063	0.000688491	0.000623819	0.000442847	3.63E-05	0.001019636	0.015872307	4.23E-05	0.342241897	0.002119185	0.002822242	1.36E-05	0	1.46E-05	0	0.000219021	0.000453257	1.21E-05	0.473289365	0.058725278	0.001942603	0.01389219	0.000769493	0.005151842
GA10_S0458_SRR5788027_101.9	102.7	101.9	17.785	35.567001			227.5122	0.273171	3.278049		0.35122														0.001740398	0.001389818	0.000300941	0.000337125	0.001477958	3.12E-05	0.000564535	0.008693921	4.55E-05	0.421007981	0.00306815	0.001025068	0	5.41E-05	1.26E-05	0.000505318	0.000107525	0.000292056	1.04E-05	0.643157939	0.092842829	0.003890679	0.020268384	0.00017246	0.006064509
GA10_S0459_SRR5788034_10	10.4	10.3	12.94633333	35.05099967			247.0894333	0.458536667	2.269918667		0.139837	2317	2083.700074								0.22439				0.000129937	0.005338722	0.000628075	0.001018833	0.001817942	2.48E-05	0.001596777	0.025397183	4.35E-05	0.031681027	0.009290214	0.003108342	7.46E-05	5.75E-05	2.00E-05	7.32E-05	0.000214073	3.88E-05	3.30E-05	0.02542898	0.000773087	0.004435985	0.000214073	0.000366245	0.001012656
GA10_S0460_SRR5788035_21.1	21.425	21.25	12.5365	34.97525025			242.341475	0.487805	2.1756095		0.141463		2083.199951												8.65E-05	0.003121765	0.000231149	0.000467612	0.003469023	4.96E-05	0.000882709	0.017016489	7.23E-05	0.020171152	0.005149754	0.000564549	3.73E-05	0	2.00E-05	0.000511623	0	3.87E-05	3.30E-05	0.016076555	8.58E-05	0.008016831	0	9.15E-05	0.000505787
GA10_S0461_SRR5788446_50.2	50.18	49.78	12.4	34.9493996			239.10244	0.5034146	2.1131706		0.1385362	2313	2087								0.136585				0	0.001628666	0.000237133	0.000334283	0.004887197	0	0.000530383	0.015011428	9.59E-05	0.018477223	0.005511674	0.000450462	4.12E-05	3.17E-05	8.83E-05	0.000161498	4.73E-05	0	5.47E-05	0.015010987	0.000284399	0.007194001	0	0	0.000515811
GA10_S0462_SRR5788445_59.8	59.9	59.45	12.4755	34.9645005			261.8537	0.487805	2.331707		0.136585	2313.599976	2090.299927												0	0.002446007	0.000319887	0.000188093	0.005174164	5.65E-05	0.000653024	0.016278728	8.24E-05	0.018123171	0.005563413	0.001072347	6.37E-05	3.27E-05	0	0.000416492	0.000146229	0	0	0.015244457	0.000195585	0.006033279	4.87E-05	5.21E-05	0.000532096
GA10_S0463_SRR5788444_81.5	82.45	81.85	12.0885	34.9275			249.56095	0.658537	3.0585365		0.131707	2306.899902	2095.300049												0	0.001572995	0	0.00022176	0.003941732	0	0.000624251	0.006859413	0	0.030945428	0.009514476	0.000758573	0	0	0	0	0	0	0	0.034018486	0.000691781	0.004363363	0	0	0.003450354
GA10_S0464_SRR5788443_101	102	101.2	11.108	34.73100067			248.5203	0.682927	2.614634333		0.22439	2301.100098	2093.199951												0	0.000255489	5.40E-05	0	0.000167678	0	4.06E-05	0.000768068	9.47E-06	0.00212845	0.00133463	0.000123209	0	0	0	0	0	5.07E-05	0	0.00093931	5.62E-05	0.000177177	5.60E-05	0	0.000254733
GA10_S0465_SRR5788442_6.5	6.133333333	6.133333333	11.84333333	34.852001			265.7236	0.520325	1.762601667		0.130081	2305.399902	2082.600098												0	0.000263264	0.000401002	0.000167017	0.003534145	0	0.00018806	0.00774916	8.78E-05	0.009037129	0.004560019	0	0.00011317	0	0	0	0	0	0	0.006148974	0	0.006161679	0	0	0
GA10_S0466_SRR5788441_21.4	20.16666667	20.03333333	11.83633333	34.853667			253.0731667	0.536585	1.785366		0.130081	2306.5	2081.899902								0.126829				0	0.002860634	0.000198059	0	0.005166833	0	0.000185769	0.007345501	0	0.010101683	0.004504484	0.00112871	0	0	0	0.000876766	0.00051305	0	0	0.004808653	0	0.009840064	0	0	0.000700079
GA10_S0467_SRR5788440_42.2	42.5	42.2	11.781	34.841999			263.9024	0.526829	1.736585		0.126829														0	0.001721814	0	0.000145645	0.004807761	0	0.000737976	0.009146568	0	0.00559944	0.002556319	0.000332136	0	0	0	0.000386998	0	0	0	0.006702651	0	0.009134439	0	0	0.000824027
GA10_S0468_SRR5788439_52.1	52.2	51.8	11.7785	34.841999			263.80485	0.526829	1.741463		0.126829														0	0.001616498	0	0.00025638	0.003472069	0.000231208	0	0.010573681	0	0.016427954	0.001499975	0	0	0	0	0	0	0	0	0.010618894	0	0.005832753	0	0	0.000725273
GA10_S0469_SRR5788438_62	62.5	62	11.779	34.841			264	0.536585	1.726829		0.126829														0	0.000206688	0	0	0.001137608	0	0.000221468	0.0019665	1.72E-05	0.002753997	0.000958947	3.74E-05	2.22E-05	0	9.53E-05	0	0	0	0	0.001558898	0	0.001148913	0	0	0.000185469
GA10_S0470_SRR5788437_101.9	102.275	101.475	11.788	34.8480005			252.292675	0.54878025	1.785366		0.14878025										0.126829				0.000124525	0.001684645	0	0.000791669	0.001139139	0	8.91E-05	0.009535339	0	0.022320075	0.007873945	0.000902685	0	0	0.000115039	0	0.000123093	0	0	0.019795324	0.000493922	0.003991584	0	0	0.000111978
GA10_S0471_SRR5788302_6.3	6.3	6.3	11.93333333	34.80566667			265.3333333	0.549593667	1.495935		0.139837	2301.199951	2086.399902												0	0.002286024	0.000348206	0.000145027	0.002700577	0	0.000734849	0.008835931	0.000228845	0.014249036	0.022060876	0.000330729	9.83E-05	0	0	0	0	0	0	0.013126017	0	0.004191169	0	0	0.000820535
GA10_S0472_SRR5788303_21.6	21.125	20.925	11.87775	34.80574975			255.999975	0.56097575	1.50731725		0.14390225	2302.100098	2085.800049								1.317073				0	0.002129075	0.00020539	0.000360188	0.003643181	1.62E-05	0.00039543	0.008625989	7.58E-05	0.017745635	0.018087746	0.000657115	1.22E-05	0	2.62E-05	0.000191414	0	2.54E-05	2.16E-05	0.013564741	0	0.006190108	0	5.99E-05	0.001299141
GA10_S0473_SRR5788304_51.2	51.3	50.9	11.702625	34.79987413			259.2317125	0.565853667	1.469918333		0.15935										0.253659				0	0.001511173	0.000102303	0.000159784	0.006401522	3.84E-05	0.000491768	0.008516852	6.72E-05	0.017898206	0.016411427	0.000461548	1.44E-05	2.22E-05	0	0.000452872	3.31E-05	0.000149958	0	0.009837133	6.65E-05	0.005816228	0	0.000141681	0.001416302
GA10_S0474_SRR5788305_66.3	66.8	66.3	11.695	34.799			262.9268	0.585366	1.434146		0.156098														3.87E-05	0.001183026	0.000141795	0.000214083	0.003694888	2.66E-05	0.000573548	0.008778525	3.11E-05	0.017442353	0.021057585	0.000521878	2.67E-05	1.03E-05	7.15E-06	0.000313848	6.89E-05	1.39E-05	5.90E-06	0.013030634	9.98E-05	0.004179023	0.000130087	2.45E-05	0.000897988
GA10_S0475_SRR5788306_81.4	81.9	81.3	11.6955	34.799			262.439	0.585366	1.4585365		0.156098														4.12E-05	0.001678016	0.000276258	0.000293733	0.00307529	3.71E-05	0.000610923	0.009918624	4.13E-05	0.024338598	0.02745238	0.000533317	1.27E-05	3.90E-06	1.09E-05	0.000347989	6.40E-05	4.21E-05	6.73E-06	0.017696507	8.17E-05	0.005669061	4.07E-05	8.71E-05	0.001233178
GA10_S0476_SRR5788307_101.9	102	101.2	11.6985	34.7997495			253.121975	0.570732	1.4756095		0.160976	2302	2082.899902								0.068293				0	0.001727247	0.000223502	0.000308521	0.002890516	9.59E-06	0.000509109	0.008914828	3.36E-05	0.026691859	0.032386765	0.000873396	0	2.22E-05	2.32E-05	8.48E-05	6.62E-05	0	0	0.018115088	6.64E-05	0.002662369	9.92E-05	0.000159187	0.001218873
GA10_S0477_SRR5788308_6	5.833333333	5.833333333	10.73233333	34.53800067			263.5772667	0.731707	1.778862		0.165854														0	0.000624529	5.40E-05	0.000108056	0.001249962	0	0.000182506	0.003241076	3.79E-05	0.000359016	0.000983411	0.000205348	0	0	0	4.79E-05	5.60E-05	0	0	0.000331521	5.62E-05	0.003299914	2.80E-05	5.99E-05	7.64E-05
GA10_S0478_SRR5788309_21.4	21.23333333	21.03333333	10.5785	34.53683217			257.1382	0.734959167	1.757723667		0.172358	2292.699951	2085.399902								1.170732				0	0.000905041	8.41E-05	0.000126036	0.004219756	2.53E-05	0.000567664	0.020267012	0.000132585	0.000438695	0.000819319	0.000351292	0.000132847	2.92E-05	0	0.000223264	8.71E-05	0	3.36E-05	0.000644474	0	0.01615376	0	4.66E-05	0.000316928
GA10_S0479_SRR5788310_50.9	50.84	50.44	10.432	34.5426002			252.39024	0.7434146	1.7619512		0.1775612										0.263415				0	0.001621719	1.79E-05	0.000178927	0.005780229	0.000134467	0.000621202	0.02064264	0.000125483	0.000636947	0.00063973	0.000544049	4.04E-05	0.000124471	6.50E-05	0.000158479	0	8.40E-05	1.79E-05	0.000823435	0	0.02422233	0	4.96E-05	0.000337445
GA10_S0480_SRR5788311_61.4	61.85	61.35	10.3465	34.543999			274.1951	0.765854	1.765854		0.185366	2291.699951	2091.899902												0	0.001931954	0.000302929	0.000252339	0.008238248	9.75E-05	0.000811807	0.019209085	0.000113765	0.000461973	0.002038747	0.000698761	9.77E-05	3.76E-05	0	0.000191572	0	0	2.16E-05	0.001216581	0	0.019173028	0	5.99E-05	0.000356921
GA10_S0481_SRR5788206_76.2	76.85	76.25	10.186	34.549			270.1463	0.8	1.795122		0.195122	2289.699951	2097.399902												6.01E-05	0.000964133	0.000298302	0.000324941	0.004853571	6.90E-05	0.000581106	0.010875117	8.04E-05	0.001741898	0.004473173	0.001002551	2.59E-05	0	0	0.000203157	0	0.000161449	4.59E-05	0.003518589	0.000119253	0.005241776	0.00011888	6.36E-05	0.000865154
GA10_S0482_SRR5788205_101.9	101.94	101.14	10.0788	34.5325996			247.80486	0.809756	1.8458536		0.2087804	2287.300049	2095								0.263415				0	0.001255274	0.000308866	0.000416556	0.004915375	2.21E-05	0.000800125	0.01739787	0.000154659	0.001360741	0.003249463	0.000754363	9.96E-05	0.000102275	1.78E-05	6.51E-05	0.000114297	0	2.94E-05	0.001691484	0	0.007729104	3.81E-05	0.000122215	0.0010051
GA10_S0483_SRR5788208_6	5.833333333	5.833333333	18.14033333	35.55466733			235.7073333	0.195122	2.949593333		0.094309	2332.699951	2049.899902												0.000141638	0.001859392	8.65E-05	0.000180094	0.001600561	3.25E-05	0.000831416	0.014998418	0.000142089	0.070623526	0.000280975	0.000821393	4.88E-05	3.76E-05	0	9.57E-05	0.000112008	2.54E-05	2.16E-05	0.11362888	0.013455161	0.006721637	0.003024221	0.000179651	0.001528401
GA10_S0484_SRR5788207_21.2	21.73333333	21.53333333	18.05933333	35.55500033			235.8048667	0.198374	2.943089333		0.094309	2331.5	2049												0.000160137	0.003610713	0.000198605	0.000305422	0.003791545	4.59E-05	0.000802441	0.019502776	0.000160646	0.085892347	0.000794178	0.001334965	5.17E-05	7.97E-05	0	0.000202888	0	7.17E-05	3.05E-05	0.12868795	0.016316081	0.01251979	0.005619515	0.000634732	0.001332013
GA10_S0485_SRR5788210_41.3	41.3	41	18.041	35.553001			236.4878	0.204878	2.917073		0.087805														0.000389812	0.002647659	8.26E-05	0.000192752	0.00449824	2.48E-05	0.000713124	0.016957265	0.000159318	0.093474712	0.000590707	0.000784935	1.87E-05	0	4.00E-05	0.000146334	0	7.75E-05	1.65E-05	0.157685018	0.018167542	0.010412714	0.005437459	0.000137342	0.002492691
GA10_S0486_SRR5788209_60.9	61.4	60.9	18.005	35.549999			234.2439	0.22439	2.936585		0.107317														0.000550174	0.003704313	0.000328046	0.00047001	0.003737694	1.97E-05	0.000898456	0.015931545	0.000172476	0.11212402	0.000895295	0.002068897	2.96E-05	4.56E-05	1.59E-05	0	6.80E-05	9.23E-05	2.62E-05	0.172705727	0.021583734	0.010618984	0.005370521	0.000508834	0.002659218
GA10_S0487_SRR5788212_71.6	72.05	71.55	17.9925	35.549			233.60975	0.22439	2.956098		0.107317														0.00022721	0.003320503	0.000491327	0.000276862	0.002954725	4.34E-05	0.001233423	0.018797459	0.00012663	0.112166942	0.000704263	0.001674508	1.63E-05	7.54E-05	1.75E-05	6.40E-05	0	0	1.44E-05	0.181148671	0.021741929	0.007327532	0.00625133	0.000360236	0.002247481
GA10_S0488_SRR5788211_101.1	102.1	101.3	17.92866667	35.54600033			232.5854	0.240650333	3.092683		0.123577	2333.100098	2056.600098												0.000867854	0.002952378	0.000453191	0.000333948	0.001622218	0	0.001144419	0.016739622	4.58E-05	0.127851981	0.000566317	0.001953556	3.94E-05	3.03E-05	2.11E-05	0	9.03E-05	4.09E-05	3.48E-05	0.206249794	0.028942547	0.003606785	0.006953333	0.000144838	0.002464449
GA10_S0489_SRR5788203_6.3	6.3	6.3	16.49	35.505001			240.0976	0.282927	2.926829		0.087805														8.76E-05	0.002107966	0.000183955	0.000139303	0.002664734	0.000100501	0.000956813	0.022275612	0.000146542	0.019835724	0.000597671	0.000984794	3.78E-05	5.81E-05	4.05E-05	0.000296119	0	7.84E-05	5.01E-05	0.030729217	0.004736663	0.011529064	0.00069311	0.000185281	3.94E-05
GA10_S0490_SRR5788202_21.1	21.3	21.1	16.481	35.504002			240	0.292683	2.936585		0.087805														0.000161507	0.001760106	0.000261935	0.000346539	0.002628985	4.63E-05	0.000621431	0.021883185	0.000189024	0.015936457	0.00070085	0.000761	3.48E-05	2.68E-05	3.73E-05	6.82E-05	7.98E-05	3.61E-05	0	0.024020369	0.003923731	0.011001173	0.000319301	4.27E-05	0.000326775
GA10_S0491_SRR5788075_40.7	41.3	41	16.269	35.4729995			239.8049	0.297561	2.8		0.087805														8.64E-05	0.001970525	0.000131934	0.000233539	0.001999964	2.48E-05	0.000788888	0.019198903	0.000173417	0.019795967	0.000803728	0.00122179	7.45E-05	0.000114679	3.99E-05	0	0.00017088	0.000154713	3.30E-05	0.032284907	0.006042452	0.010372788	0.000384479	0.000274076	0.000194311
GA10_S0492_SRR5788076_61.5	61.8	61.3	14.7295	35.299			251.2195	0.321951	1.331707		0.04878														0	0.002345465	8.00E-05	0.000533009	0.003233223	4.01E-05	0.001012777	0.01442599	9.35E-05	0.052937727	0.003291662	0.001215505	1.50E-05	2.32E-05	3.23E-05	0.000177035	0.00024172	0	1.33E-05	0.036589685	6.93E-05	0.005557829	0	0.000184618	0.000219891
GA10_S0493_SRR5788073_80.9	81.5	80.9	14.562	35.34			247.8049	0.35122	1.717073		0.136585														0	0.001650489	0.000408906	0.000315387	0.002285081	6.83E-05	0.000667632	0.015963446	3.98E-05	0.192209166	0.024356634	0.000747996	5.13E-05	5.27E-05	3.67E-05	6.70E-05	7.85E-05	0.000106557	3.03E-05	0.125790612	0.000865787	0.007648357	0.000117692	0.000419482	0.001463203
GA10_S0494_SRR5788074_100.9	101.7	100.9	14.204	35.264999			246.8293	0.390244	1.746341		0.214634														0.000182319	0.001233258	5.22E-05	0.000202842	0.002992285	5.23E-05	0.000832023	0.008637249	4.57E-05	0.386167052	0.059337169	0.00075994	1.96E-05	0	0	0.000230991	0	8.16E-05	1.74E-05	0.248352764	0.001807897	0.008926566	9.01E-05	0.001011715	0.001967377
GA10_S0495_SRR5788079_6.1	6.1	6.1	13.833	35.175999			253.7561	0.360976	1.541463		0.097561	2312.199951	2079.199951												0.000154062	0.00013509	7.35E-05	6.12E-05	0.001637322	8.83E-05	6.89E-05	0.01163644	1.29E-05	0.123881031	0.028222068	0	0	0	0	0	3.81E-05	0.000103412	2.94E-05	0.080308564	0	0.000903362	0	0.00012213	0.000519519
GA10_S0496_SRR5788080_21.4	20.975	20.8	13.702	35.17224975			235.39025	0.360976	1.580488		0.102439	2309.199951	2078.100098												7.74E-05	3.88E-05	5.91E-05	0.000123079	0.004771254	8.88E-05	9.70E-05	0.010313587	1.29E-05	0.127445212	0.027891222	0.000140338	1.67E-05	5.14E-05	0	0.000196223	3.83E-05	0.000103959	0	0.081261807	0.000191972	0.001967632	3.83E-05	0.000122776	0.000731172
GA10_S0497_SRR5788077_51.2	51.6	51.2	13.616	35.171499			235.2195	0.365854	1.507317		0.112195														5.77E-05	5.78E-05	0.000792082	1.83E-05	0.007198021	6.61E-05	6.19E-05	0.011149232	0	0.159664068	0.034027216	0.000125388	4.97E-05	3.82E-05	2.66E-05	9.74E-05	5.70E-05	0.000154807	0	0.102789431	5.72E-05	0.002276408	5.70E-05	0.000121885	0.000985104
GA10_S0498_SRR5788078_71.3	71.9	71.3	13.565	35.167			252.3902	0.380488	1.551219		0.117073														0.000126827	0.000169461	3.23E-05	1.34E-05	0.005710011	4.85E-05	0.000105921	0.011248376	0	0.12851283	0.028880795	3.06E-05	1.82E-05	0	1.95E-05	7.14E-05	0	0.000113508	4.84E-05	0.088478972	0.000461133	0.003156459	4.18E-05	0.000178739	0.00133056
GA10_S0499_SRR5788071_91.5	92.2	91.5	13.558	35.166			252	0.390244	1.551219		0.126829														1.96E-05	0.000392571	6.73E-05	6.54E-05	0.006438193	2.81E-05	0.000199806	0.011979393	5.46E-06	0.165277634	0.038665541	0.000201149	5.63E-06	8.66E-06	7.54E-06	8.27E-05	3.23E-05	2.63E-05	3.73E-06	0.108781909	0.000469384	0.003265606	9.68E-06	0.000386459	0.001285782
GA10_S0500_SRR5788072_121.1	122.1	121.1	13.116	35.092999			249.8537	0.468293	1.834146		0.234146														0.00047618	0.000286313	3.63E-05	0.000211913	0.009378312	0.000218408	0.000204525	0.01889831	3.18E-05	0.286229419	0.091155996	0.000138074	0	0	0	0.000643524	9.41E-05	0.00034094	7.26E-05	0.207121701	0.001133249	0.002010346	0.000188283	0.000805303	0.004710201
GP13_S0252_SRR5788170_101	101.7	101	18.1425	35.453499			220.35	0.097561	0.75122	0.019512															0	0.00351613	0.000282874	0.000392722	0.003084734	2.83E-05	0.000406826	0.010734019	0.000115676	0.125038593	0.001102876	0.00143294	2.13E-05	0	2.28E-05	0	4.89E-05	0	0	0.195673879	0.000343027	0.006935178	0	0.000313406	0.000666583
GP13_S0253_SRR5788171_14	14.6	14.5	19.23925	35.47950138			218.25	0.05609775	0.75121975	0.019512						0.0048	0.057	1.03	1.95	11.83	0.1				0.001030431	0.005546135	0.000253689	0.000348682	0.004042386	0	0.00072574	0.010191071	2.22E-05	0.403816842	0.00123636	0.001252971	4.30E-05	0	3.07E-05	0.000224605	6.57E-05	5.95E-05	0	0.555016118	0.006163699	0.004119003	0.001840027	0.00101888	5.98E-05
GP13_S0254_SRR5788176_31	30.53333333	30.33333333	19.1655	35.467501			219.05	0.052032333	0.744715333	0.019512						0.0092	0.073	0.98	1.96	15.63	0.1				0.000878287	0.004630341	7.29E-05	0.000206355	0.005486457	6.57E-05	0.000669728	0.010239963	6.38E-05	0.403313282	0.001799114	0.000968851	0	2.53E-05	1.76E-05	0.000258031	0.00015099	0.000205058	1.46E-05	0.545737844	0.004506073	0.004523003	0.001245666	0.00084761	6.87E-05
GP13_S0255_SRR5788177_51	50.8	50.4	19.20266667	35.47266767			218.9333333	0.0536585	0.74878025	0.019512						0.004	0.087	1.03	2.1	15.54	0.18				0.000988135	0.005055377	0.000198462	0.000429828	0.003162375	0	0.000912122	0.010722997	0.000156518	0.486478852	0.000967209	0.002035809	0	3.45E-05	0	8.79E-05	0.000102819	9.31E-05	1.98E-05	0.660125128	0.007271509	0.003151158	0.001645098	0.001099413	4.68E-05
GP13_S0256_SRR5788149_76	75.775	75.25	19.282	35.484001			218.15	0.058537	0.738211333	0.019512															0.001369903	0.004908821	0.000158413	0.000738962	0.00261357	4.76E-05	0.001084658	0.010006264	1.39E-05	0.45196852	0.001441122	0.00138425	0.000107297	0	1.92E-05	0.000140252	0	0	3.17E-05	0.603066349	0.006586259	0.003148136	0.001518298	0.001404087	0
GP13_S0257_SRR5788148_100	100.5	99.8	18.662	35.4650005			218.35	0.080488	0.77073175	0.04878025						0.0049	0.098	0.85	2.01	12.79	0.07				0.001407263	0.004861634	0.000169585	0.000459108	0.002431218	0	0.00110018	0.010173494	0.000111453	0.437934926	0.001056054	0.001261741	0	0	0	6.26E-05	0.00014643	0	0	0.591631954	0.006903867	0.002388645	0.001683949	0.000743727	9.99E-05
GP13_S0258_SRR5788151_202	203.5	202	15.273	35.242001			200.2	0.370732	1.356098	4.507317															0	0.001779048	0.000506054	0.000557523	0.000598503	0	0.001148354	0.008119087	4.29E-05	0.012198481	0.008380001	0.002449786	0	0	0	7.23E-05	8.46E-05	0.003483998	0	0.01439325	0.000127258	0.001722397	4.23E-05	0.000180862	0.014348437
GP13_S0259_SRR5788150_1008	1017.6	1008	4.949	34.314499			200.6	1.804878	23.458537	29.3658545															0	0.001908289	0.00052849	0.000531946	0.000186309	0	0.000826162	0.006825728	5.79E-05	0.000313428	0	0.001924197	0	0	0	9.75E-05	0.000228166	0.020657948	0	0.000112554	0	0.000812062	0	0	0.002905858
GP13_S0260_SRR5788153_5601	5715.6001	5601	1.153	34.708			198.8	2.614634	115.79512	31.873171															0	0.009245902	0.000525734	0.000663538	2.25E-05	0	0.000478169	0.007251934	1.40E-05	0.006198072	0	0.001876334	3.60E-05	2.77E-05	7.71E-05	0	0.000288878	0.670796935	0	0.008916644	8.28E-05	0.000718069	0	0	0.003528915
GP13_S0261_SRR5788152_15	14.79230769	14.69230769	18.8255	35.40374925			220.175	0.058537	0.6809758	0.019512						0.0056	0.219	0.85	2.14	11.16	0.28				0.001049829	0.004656309	0.000148378	0.000383155	0.002699086	0	0.000779358	0.007831571	1.30E-05	0.781451713	0.00274787	0.000761025	1.67E-05	0	0	0.000197051	7.69E-05	6.96E-05	1.48E-05	0.85324939	0.006400378	0.001930342	0.001422118	0.000821964	6.99E-05
GP13_S0262_SRR5788155_30	29.8	29.6	18.8294	35.4031996			220.12	0.058537	0.666666333	0.019512						0.0034	0.184	0.85	2.15	10.27	0.22				0.000557208	0.004522947	0.000141756	0.000283397	0.005557035	2.13E-05	0.00075787	0.007116795	2.48E-05	0.623765593	0.001381701	0.001292552	0	0	0	0.00056477	7.34E-05	0	0	0.694891046	0.003794076	0.005198582	0.000844565	0.000706751	0
GP13_S0263_SRR5788154_15.5	15.3	15.19616667	22.0255	35.623001				0.058537	0.926829	0.136585						0.001951	0.383415	1.102439	1.757073	16	0.426049				0.022766652	0.002078475	9.82E-05	0.000204434	0.002059137	9.22E-05	0.000494912	0.0079906	5.38E-05	0.029401002	3.99E-05	0.001258752	1.39E-05	2.13E-05	0	0.000108642	3.18E-05	0	1.23E-05	0.157806887	0.002901684	0.004512697	0.014367578	0.000373875	0.000318078
GP13_S0264_SRR5788157_30	30	29.79685	22.035	35.623001				0.058537	0.897561	0.126829						0.001951	0.350244	1.112195	1.85561	20	0.446341				0.030755679	0.002538813	0.000189299	4.51E-05	0.001716012	0	0.000405835	0.007411227	5.92E-05	0.037817624	0.000263587	0.001258584	0	7.05E-05	1.64E-05	0	0	0	1.35E-05	0.184944362	0.003759518	0.002797903	0.015201083	0.00119846	0.000414214
GP13_S0265_SRR5788156_50.6	50.3	49.97475	22.043	35.622002			214.321945	0.04878	0.887805	0.126829						0.000976	0.205854	1.102439	1.833171	36	0.541951				0.035616918	0.003115638	0.000122133	0.000261607	0.000885714	0	0.000278203	0.007751371	7.64E-05	0.039361735	0.000170062	0.000994308	1.97E-05	6.07E-05	2.11E-05	0	0	0	0	0.187813427	0.004443117	0.001429831	0.018033124	0.001208167	0.000246687
GP13_S0266_SRR5788039_78	78	77.4545	22.018	35.617001				0.058537	0.887805	0.146341															0.02838192	0.003465628	7.58E-05	0.000101086	0.001775391	4.56E-05	0.000512201	0.00826697	1.33E-05	0.030299153	0.000394276	0.001123799	0	2.64E-05	0	0.000402901	0	3.56E-05	0	0.163093056	0.004020559	0.00178697	0.01717134	0.001134424	0.000357453
GP13_S0267_SRR5788040_101	101	100.288	22.015	35.616001				0.058537	0.887805	0.146341															0.029940828	0.002834156	0.000115119	0.000275695	0.001805949	2.16E-05	0.000607365	0.007729994	2.52E-05	0.03072279	0.000187012	0.001366765	0	2.50E-05	1.74E-05	6.37E-05	0	3.37E-05	1.44E-05	0.159643958	0.003739263	0.001975258	0.014984717	0.000558007	0.00047473
GP13_S0268_SRR5788037_16.1	16.2	16.0891	21.925	35.653				0.039024	0.956098	0.029268															0.034964726	0.003369116	0.000201607	0.000335877	0.001860816	0	0.000722008	0.007756136	4.82E-05	0.046956676	0.000238191	0.001601538	0	0	0	0.000162268	9.50E-05	8.60E-05	3.66E-05	0.201693626	0.00466732	0.002234197	0.013625732	0.001929081	0.000129567
GP13_S0269_SRR5788038_29.9	30	29.7958	21.9255	35.652				0.058537	0.936585	0.019512						0.001951		0.8	1.457561	12					0.03723822	0.003386429	0.000151711	0.000368595	0.001818424	3.80E-05	0.000806354	0.008045029	6.65E-05	0.039498739	0.000164304	0.001440968	2.85E-05	0	4.59E-05	0.000111932	6.55E-05	5.93E-05	0	0.209468165	0.004697874	0.002292301	0.014671679	0.001120574	0.000238335
GP13_S0270_SRR5788043_51.3	51.1	50.7459	21.9285	35.652			215.717072	0.039024	0.897561	0.019512															0.036755596	0.003649312	0.000288011	0.000371864	0.001360541	6.49E-05	0.000661842	0.007791932	8.83E-05	0.049944392	0.000374301	0.001778109	0	0	0	6.37E-05	0	0	0	0.224425053	0.005238842	0.001681687	0.017047469	0.001755033	0.000271475
GP13_S0271_SRR5788044_74	74.26666667	73.75593333	21.9305	35.652				0.058537	0.926829	0.029268						0.001951		1.092683	1.964878	16					0.041221539	0.004743691	0.000253035	0.000409846	0.001902995	2.11E-05	0.000646077	0.009647847	2.46E-05	0.040417698	0.000593751	0.001308491	0	0	0	6.22E-05	0	0	1.40E-05	0.202552957	0.004602644	0.002476842	0.012235243	0.001518542	0.000364386
GP13_S0272_SRR5788041_100.8	100.8	100.09	21.923	35.648998				0.04878	0.926829	0.029268															0.044512468	0.004242323	0.000118785	0.000118737	0.002713519	0	0.000646201	0.02517114	8.33E-05	0.042155289	0.000385933	0.000631807	2.68E-05	0	0	0.000525834	0	0	0	0.21080201	0.006296781	0.004283158	0.012000226	0.001250251	0.000167947
GP13_S0273_SRR5788042_13.8	13.85	13.75525	22.167	35.664001				0.039024	0.790244	0.019512															0.005642791	0.004553558	9.07E-05	0.000226574	0.003643741	0	0.000425201	0.025148485	0.000119174	0.024895805	0.000147288	0.001593135	0	0	0	0.00010034	0	0	0	0.141460568	0.003533982	0.002043284	0.003522904	0.001695127	0
GP13_S0274_SRR5788045_30.8	30.43333333	30.2261	22.168	35.664001				0.019512	0.790244	0.019512						0.001951		0.936585	1.852683	15					0.005648146	0.004583461	0.000187423	0.000234184	0.002180391	0	0.000681199	0.017889753	2.05E-05	0.02628779	0.000152235	0.000934583	0	0	0	0	0.000242749	5.49E-05	0	0.133279284	0.003652684	0.001199952	0.003459172	0.000908478	5.52E-05
GP13_S0275_SRR5788046_51.1	51.55	51.19275	22.1725	35.6634995			215.570724	0.039024	0.8	0.019512															0.0039653	0.004531414	5.31E-05	0.000530726	0.002545554	0	0.000473095	0.023256346	0	0.022734388	0.000345007	0.002118025	0	0	3.21E-05	0	0	0.000186784	0	0.126124659	0.003794082	0.002202734	0.002475614	0.00183827	0
GP13_S0276_SRR5788403_74.8	74.86666667	74.35166667	21.9195	35.6505015				0.068293	0.858537	0.282927						0.004878		1.004878	1.90439	15					0.008395933	0.002197614	0.000334739	0.000418256	0.00016858	0	0.000224263	0.022775683	0	0.072772229	0.000310735	0.001498852	0	0	0	0.000423377	0	0.000616841	0	0.259944758	0.000248523	0.000857251	0.004645202	0.000264906	0.011043218
GP13_S0277_SRR5788402_101.7	101.7	100.983	20.242	35.612				0.243902	1.219512	2.634146															0.012180526	0.003330953	0.000130934	0.000368103	0.002215599	2.46E-05	0.000337726	0.026771897	1.43E-05	0.045271106	0.000425407	0.001336893	3.70E-05	2.85E-05	0	0.00036226	4.24E-05	3.84E-05	1.64E-05	0.178856532	0.003359832	0.002431036	0.004578789	0.000951996	0.000964191
GP13_S0278_SRR5788401_15.1	15.3	15.1953	21.3815	35.66				0.058537	0.907317	0.029268															0.030077173	0.003153427	0.00013963	0.000255886	0.001338895	0	0.000366705	0.01705098	0.000122355	0.043789653	0	0.001432318	0	0	0	0	0	0	0	0.186489338	0.003773473	0.002174125	0.006148842	0.000154701	0.000526454
GP13_S0279_SRR5788400_30.7	30.5	30.2902	21.3855	35.660999				0.068293	0.907317	0.039024															0.030902049	0.004572774	0.000110209	0.00023869	0.003014932	3.31E-05	0.000868314	0.024334942	7.73E-05	0.046118686	0	0.001256132	7.46E-05	0	0	9.76E-05	0	0.000206781	4.40E-05	0.200428208	0.003436588	0.001986973	0.005367111	0.001037888	0.000727172
GP13_S0280_SRR5788399_50.4	50.8	50.44805	21.3875	35.659			217.941467	0.068293	0.897561	0.039024															0.028873925	0.002489041	0.000118478	0.00047701	0.002338962	0	0.000574153	0.022802749	8.65E-05	0.047592681	0.000128312	0.001125313	2.23E-05	3.43E-05	2.39E-05	0.000262238	0	0.000138934	0	0.187679656	0.001488032	0.003843271	0.005217362	0.000656328	0.000372252
GP13_S0281_SRR5788398_75.4	75.4	74.8732	21.391	35.659				0.078049	0.917073	0.039024															0.028163404	0.002828079	0.000109891	0.000256308	0.003564071	9.91E-05	0.000309216	0.023183502	0.00019259	0.041084438	0.000214222	0.001127251	2.48E-05	0	2.66E-05	9.73E-05	0.000227728	0	0	0.167270897	0.003540876	0.004007486	0.003700572	0.001339267	0.000569698
GP13_S0282_SRR5788397_100.5	100.5	99.7917	21.381	35.655998				0.068293	0.897561	0.04878															0.035273449	0.003857796	0.000290392	0.000327271	0.002360587	2.57E-05	0.000576791	0.023953857	0.000164654	0.047370837	0.000499495	0.001525107	5.78E-05	0	2.07E-05	0	0	4.01E-05	0	0.199201028	0.002618885	0.002397276	0.00561959	0.000851652	0.000523288
GP13_S0283_SRR5788396_14.9	15.2	15.0929	19.545	35.550999				0.04878	0.917073	0.019512															0.069881568	0.003780165	8.41E-05	0.000227563	0.004296762	3.16E-05	0.000689863	0.022659071	0.000202559	0.178916059	0.000819311	0.000798384	4.74E-05	0	0	0.00046513	0	9.86E-05	0	0.296885136	0.003330992	0.00245404	0.000544352	0.000291031	0
GP13_S0284_SRR5788406_29.3	29.5	29.2911	19.544	35.549999				0.04878	0.917073	0.019512															0.064545886	0.004391432	0.000240213	0.000246273	0.005992921	2.78E-05	0.000710585	0.022405636	0.000129535	0.178054593	0.001320772	0.000842423	4.17E-05	0	0	0.000163596	0	0	1.85E-05	0.276257251	0.002928944	0.004069609	0.000239325	0	0.000130628
GP13_S0285_SRR5788405_48.9	50.1	49.7428	19.546	35.549999			233.521957	0.04878	0.897561	0.019512															0.072971969	0.005160969	3.91E-05	0.00026063	0.003639924	2.94E-05	0.00053191	0.022108641	3.43E-05	0.186718267	0.002033118	0.000928681	4.42E-05	6.80E-05	0	0.000346265	5.07E-05	0	0	0.266674384	0.00284562	0.002784432	0.000253277	0.000270822	0.000829457
GP13_S0289_SRR5788266_74.5	74.5	73.9796	21.756	35.605			214.41951	0.058537	0.829268	0.029268															0.077633603	0.002528897	0.000105055	0.000452136	0.001827062	0	0.000410566	0.008421268	4.60E-05	0.048638607	0.000113775	0.001031078	0	3.04E-05	0	0	0	0.000123193	0	0.240741556	0.005823742	0.001165839	0.026260751	0.00126093	0.000660153
GP13_S0290_SRR5788267_100.9	100.9	100.189	21.308	35.598				0.136585	0.878049	1.034146															0.373918174	0.001046523	0.000125847	0.000262075	0.000768992	0.000315125	0.000236076	0.007893517	9.19E-05	0.168426189	0.00149922	0.001553894	4.74E-05	3.65E-05	2.54E-05	0	0	0.000196767	0	0.69213215	0.027850934	0.049589266	0.026839984	0.001161915	0.003904618
GP13_S0291_SRR5788268_14.9	14.93333333	14.83206667	21.5195	35.577				0.04878	0.780488	0.019512						0.002927		0.995122	2.06439	10					0.059298984	0.003514591	0.000164215	0.000109432	0.002269323	0	0.000231038	0.006628816	0.000115119	0.154771662	0.000533537	0.000655085	3.71E-05	0	0	0.000145389	0	0	1.64E-05	0.469662984	0.00597405	0.002792427	0.001786597	0.001273574	0
GP13_S0292_SRR5788269_30.1	30	29.7958	21.414	35.6085015				0.04878	0.809756	0.019512						0		0.926829	2.009756	14					0.06449335	0.004031459	4.82E-05	0.000294592	0.001269405	0	0.000663417	0.007769227	2.82E-05	0.130724024	0.00031337	0.001221463	3.63E-05	2.79E-05	0	0	0	0	0	0.407211884	0.003425282	0.001547902	0.001249224	0.000712406	7.58E-05
GP13_S0293_SRR5788270_50.4	50.2	49.86773333	21.159	35.631001			220.702438	0.068293	0.858537	0.04878						0.001951		0.917073	2.017561	19					0.095411043	0.003643214	0.000387162	0.000120939	0.00154685	2.42E-05	0.000423662	0.008224844	2.83E-05	0.134743541	0.000366886	0.000704816	1.82E-05	2.80E-05	1.95E-05	7.14E-05	0.000125362	0	0	0.38320916	0.005491376	0.003866862	0.0013372	0.000893645	0.000380139
GP13_S0299_SRR5788001_15	15.06666667	14.96446667	23.2925	35.505501			209.112198	0.039024	1.004878	0.068293						0.000878	0.765854	1.463415	2.042439	98.199997	0.186341				0.003156934	0.002284839	0.000100392	0.000209066	0.001392058	0	0.000266794	0.008152017	2.93E-05	0.008494185	0.000108725	0.001176022	0	5.82E-05	0	7.41E-05	8.67E-05	0	3.34E-05	0.064142182	0.094652974	0.002022511	0.139258911	0.003475861	0.000118285
GP13_S0300_SRR5787996_49.8	49.9	49.57755	23.305	35.504002			208.653656	0.04878	0.995122	0.078049						0.002049	0.764878	1.434146	2.053366	127.300003	0.692488				0.004801944	0.002958269	0.000300401	0.000175163	0.001524973	4.51E-05	0.000732579	0.009581351	5.26E-05	0.009549199	0.000146401	0.001597813	3.39E-05	2.61E-05	1.82E-05	6.65E-05	0	0.00010568	0	0.068826704	0.105459423	0.002477188	0.14757722	0.002953818	0.000707885
GP13_S0301_SRR5787995_15.5	15.16666667	15.06376667	23.49	35.571999				0.068293	0.897561	0.019512						0.000117		1.258537	1.882927	23					0.002170474	0.003480116	4.14E-05	0.000172486	0.002335914	0	0.000446701	0.010411851	1.81E-05	0.012427679	0.000134552	0.001298043	2.34E-05	0	0	0.000183328	0	0.000194254	0	0.098112374	0.012752219	0.002163568	0.038780388	0.004129479	0.000292766
GP13_S0302_SRR5787998_30.8	30.56666667	30.3585	23.49	35.571999				0.068293	0.897561	0.019512						0.000117		1.219512	1.866341	35					0.001743426	0.003537917	0.000182958	0.000318661	0.002720657	2.50E-05	0.000468014	0.009259348	5.83E-05	0.014164876	0	0.001642962	1.88E-05	2.89E-05	0	7.36E-05	0	3.90E-05	0	0.089180186	0.013960108	0.003407605	0.045281979	0.003685544	0.000352745
GP13_S0303_SRR5787997_51.7	51.7	51.3417	23.501	35.571999				0.058537	0.868293	0.019512															0.002220499	0.002966938	0.000141226	0.000470563	0.003509949	0	0.000596082	0.010158376	3.09E-05	0.015452921	0.000229422	0.000905428	0	0	0	0	0.000137186	0	0	0.093660425	0.013991104	0.002640207	0.042527663	0.003813924	4.16E-05
GP13_S0304_SRR5788004_75.2	75.36666667	74.84806667	23.5075	35.571499				0.058537	0.878049	0.019512						0.000117		1.131707	1.794146	32					0.001442071	0.003390489	6.35E-05	0.000176308	0.002536907	0	0.000536008	0.009551876	3.71E-05	0.01551482	0	0.001809283	0	0	0.000102479	0	0	0	0	0.098771944	0.018479723	0.001907971	0.047479979	0.001817369	4.99E-05
GP13_S0305_SRR5788003_99	99.5	98.8013	23.512	35.570999				0.058537	0.858537	0.019512						0.000117		1.180488	1.936585	22					0.00151247	0.003457632	0.000108219	0.000375608	0.002441633	0	0.000219925	0.010449322	1.58E-05	0.015446101	0.000234403	0.001164921	0	0	0	7.98E-05	0	0	1.80E-05	0.098321178	0.015607157	0.003381144	0.042282883	0.002847605	8.50E-05
GP13_S0306_SRR5788361_15.4	15.16666667	15.06376667	21.9335	35.598				0.058537	0.809756	0.019512							0.188293	1.121951	2.079902	15.86	0.038732				0.034420342	0.003753153	0.000153128	0.000141728	0.001775423	5.11E-05	0.000654298	0.010136075	7.45E-05	0.023894307	0	0.00122818	1.92E-05	0	0	0	8.81E-05	0	3.40E-05	0.141710373	0.003846448	0.003154658	0.027722202	0.000895405	0.000160374
GP13_S0307_SRR5788362_30.9	30.9	30.6874	21.934	35.598				0.058537	0.790244	0.019512															0.025653446	0.002563052	0.000402174	0.000228787	0.003568676	5.89E-05	0.000423221	0.010285812	4.30E-05	0.018778615	0.00025496	0.001192548	2.21E-05	1.71E-05	2.37E-05	0.001042148	0	0	9.80E-06	0.106266895	0.002370505	0.007194555	0.02152176	0.000570562	0.000138689
GP13_S0308_SRR5788359_50.6	50.3	49.97475	21.906	35.598				0.058537	0.790244	0.019512							0.121951	1.112195	2.088	23.860001	0.057463				0.032833294	0.003514845	0.000111537	0.000294216	0.002437866	5.59E-05	0.000557954	0.010827814	3.26E-05	0.020858859	0	0.001200644	2.10E-05	0	0	0.000164584	9.63E-05	0	0	0.138108048	0.004105974	0.00308493	0.024510464	0.00087533	0.000394251
GP13_S0309_SRR5788360_75.1	75.1	74.5833	20.414	35.6245005				0.1512195	1.02439	1.068293						0.000976		0.702439	2.040976	13					0.137851731	0.002582127	0.000184363	0.000409531	0.001675396	0	0.000307419	0.009772503	3.59E-05	0.291424527	0.009850211	0.001323051	0	0	4.96E-05	9.07E-05	0	0.00014413	2.05E-05	0.689638185	0.004098743	0.002769918	0.00148578	0.000170218	0.00424791
GP13_S0310_SRR5788357_100.4	100.4	99.6924	19.143	35.576				0.253659	1.356098	2.653658															0.160135369	0.000886056	0.000206194	0.000281061	0.002299647	5.63E-05	0.000527454	0.00651294	0	0.411459479	0.01443393	0.000427299	2.12E-05	0	4.54E-05	0.00016596	9.71E-05	0.000527554	3.75E-05	0.933686126	0.005991251	0.001132915	0.001650927	0.000259602	0.00834847
GP13_S0311_SRR5788358_15.6	15.3	15.1966	21.604	35.630001												0		0.878049	1.783415	14					0.005014214	0.003948086	0.000214775	0.000195171	0.002422879	0	0.000531091	0.010092114	1.71E-05	0.132377395	0.000253748	0.001112701	0	0	0	0	0	9.16E-05	0	0.476190893	0.001978719	0.001960102	0.000606928	0.000216324	9.20E-05
GP13_S0312_SRR5788355_30.6	30.2	29.9944	21.607	35.6295015				0.039024	0.770732	0.019512						0		0.809756	1.731707	13					0.006017611	0.004696722	0.000110402	0.000275893	0.001650209	3.32E-05	0.000207102	0.009188939	9.67E-05	0.165206553	0.000717393	0.001258324	2.49E-05	3.84E-05	0	0.00019549	0	0.000103571	2.21E-05	0.59245869	0.002237681	0.00183211	0.000686359	0.000305794	5.20E-05
GP13_S0313_SRR5788356_50.3	50.15	49.8258	21.616	35.632												0.000117		0.897561	1.897561	35					0.006686794	0.004644984	0.000289968	0.00016908	0.002085344	0	0.000244778	0.009531577	2.54E-05	0.154840865	0.000565266	0.000826242	0	5.04E-05	0	0.000128363	0	0	0	0.549497606	0.002938614	0.002613928	0.000751129	0.000883479	0
GP13_S0314_SRR5788363_74.5	74.75	74.2398	21.623	35.640999												0		0.868293	1.823415	13					0.005496035	0.004236676	0.000268887	0.00024638	0.003033312	8.08E-05	0.000504404	0.009090551	4.71E-05	0.14001168	0.000349447	0.001379111	3.04E-05	4.67E-05	3.25E-05	0.000238061	0	0	0	0.5161454	0.001816649	0.001707742	0.00034826	0.00104268	0
GP13_S0315_SRR5788364_99.7	99.85	99.14875	20.352	35.667999				0.117073	0.839024	0.331707						0.000976		0.682927	1.897561	12					0.004592422	0.001917563	0.000194721	0.000243304	0.001098327	0	0.000296788	0.00952126	2.13E-05	0.084417313	0.00142347	0.001618296	0	0	0	0	0	0.000114171	2.43E-05	0.306362033	0.000252995	0.00152095	0.000126101	0.000269673	0.000975065
GP13_S0316_SRR5788275_15.5	15.46666667	15.3596	19.652	35.497002				0.04878	0.887805	0.019512						0.006829	0.058537	0.819512	1.915122	13	0.186341				0.006838216	0.005470646	0.0001535	0.000328796	0.002968516	3.29E-05	0.000761012	0.010649608	5.76E-05	1.150059083	0.003704809	0.001083053	2.48E-05	0	2.65E-05	0	0	0.000308577	0	1.582912219	0.005926141	0.001370255	0.001817712	0.000485908	5.17E-05
GP13_S0317_SRR5788276_28.4	28.8	28.59615	19.6545	35.497002				0.039024	0.878049	0.019512															0.006032421	0.006468366	0.000230201	0.000421864	0.001850286	0	0.000993215	0.008968909	2.02E-05	1.024579486	0.002094191	0.001355608	0	4.00E-05	0	0	5.96E-05	0	2.30E-05	1.319711731	0.007656749	0.001697852	0.001132986	0.000637617	0
GP13_S0318_SRR5788277_48.6	49.2	48.83483333	19.661	35.4975015			227.79512	0.039024	0.887805	0.019512						0.001951	0.078049	0.809756	2.000976	17	0.186341				0.008487003	0.003055683	0.00023272	0.000315015	0.003090214	2.91E-05	0.000663934	0.011159707	4.25E-05	1.289842075	0.003843566	0.001013097	0	5.06E-05	4.69E-05	0.000214625	0.000125591	6.82E-05	3.88E-05	1.735249048	0.005039421	0.001956816	0.001306142	0.000859461	6.85E-05
GP13_S0319_SRR5788278_76	76	75.4534	19.634	35.514999				0.04878	0.887805	0.019512															0.006522338	0.00301924	0.000138977	0.000357828	0.004596519	5.69E-05	0.000533266	0.012656428	5.54E-05	1.499126436	0.005746875	0.001056016	0	4.39E-05	7.65E-05	0.000223718	3.27E-05	2.96E-05	1.26E-05	1.944871853	0.004071004	0.003287355	0.001374566	0.000454934	5.95E-05
GP13_S0320_SRR5788271_100.3	100.15	99.4364	17.727	35.48				0.087805	1.043902	0.019512						0.005854	0.04878	0.692683	2.041951	19	0.186341				0.000648717	0.002546192	0.000151283	0.000217668	0.005352594	8.27E-05	0.000696579	0.031333984	2.41E-05	0.130208549	0.003038494	0.001097268	6.21E-05	9.56E-05	0	0.000182645	7.13E-05	0	1.37E-05	0.208217572	0	0.004635052	0.000106877	7.62E-05	0.000324085
GP13_S0322_SRR5788273_15.1	14.96666667	14.8631	19.695	35.542999				0.039024	0.878049	0.019512						0	0.117073	0.858537	1.965854	15	0.133951				0.029414382	0.002446796	0.000131539	0.000164358	0.00358608	3.29E-05	0.000514072	0.014926351	3.84E-05	0.36961614	0.001780723	0.000791269	0	3.81E-05	0	0.000679346	0	0	0	0.422286972	0.001766014	0.003795354	0	0.000546513	0.000103323
GP13_S0323_SRR5788274_30.9	30.65	30.4329	19.665	35.544998				0.039024	0.897561	0.019512															0.04522731	0.00179667	0.000130318	0.000162832	0.004008367	3.67E-05	0.000534764	0.01273155	2.85E-05	0.46070589	0.001984713	0.000897384	2.76E-05	0	0	0.000144222	0.000168787	9.55E-05	0	0.539707217	0.002074143	0.003337379	0.000232082	0.00013536	7.68E-05
GP13_S0324_SRR5788279_49.8	49.66666667	49.2981	19.5625	35.537998			228.585373	0.04878	0.907317	0.019512						0	0.117073	0.839024	2.071219	15	0.05961				0.036195809	0.00484434	0	0.000304789	0.003310725	0	0.000486187	0.014093835	2.67E-05	0.378444906	0.002278529	0.000405451	3.44E-05	0	0	0	0.000157968	0	0	0.431005828	0.001822345	0.005278646	0	0	0.000143703
GP13_S0325_SRR5788280_75.1	75.05	74.53005	19.467	35.526001				0.04878	0.926829	0.019512							0.147317				0.125854				0.05207258	0.003578256	0.000227099	0.000307406	0.005043754	4.26E-05	0.000665649	0.01591413	0	0.392536421	0.004703789	0.001294205	0	0	0	0.000125665	0	0	0	0.455896896	0.001622843	0.004129288	0	7.86E-05	0.000401363
GP13_S0326_SRR5788418_100.3	100.15	99.4364	17.184	35.388				0.146341	1.24878	0.458537						0.001951	0.117073	0.8	2.187317	27	0.186341				0.010985891	0.001632173	0.000146242	0.000243639	0.003299517	0	0.000617255	0.016157045	4.27E-05	0.161666064	0.032943276	0.001620524	0	0	0	0	0	0	0	0.187932358	0.000633359	0.002946216	6.31E-05	0	0.003618452
GP13_S0331_SRR5788417_50	50.2	49.8	19.3578	35.4661996			219.52	0.0604882	0.6907316	0.019512						0.0048	0.098	0.83	1.86	15.04	0.07				0.001927209	0.003772055	0.000252805	0.00054561	0.004115806	5.18E-05	0.000991587	0.011484346	6.04E-05	0.395840545	0.001120048	0.000938638	1.30E-05	4.00E-05	4.17E-05	0.000152607	5.95E-05	5.39E-05	2.30E-05	0.573666501	0.00934622	0.003743276	0.002202723	0.001145828	8.12E-05
GP13_S0332_SRR5788416_75	75.32	74.8	19.3426	35.4742008			219.6	0.0604882	0.6907318	0.019512						0.0052	0.127	0.82	1.86	11.37	0.06				0.001810509	0.003657039	2.16E-05	0.000287759	0.006789346	3.24E-05	0.000405018	0.013637875	3.78E-05	0.421783163	0.001894005	0.001435488	0	0	0	0.000382308	0	5.06E-05	0	0.607626064	0.007798451	0.008625637	0.001118562	0.000956839	5.09E-05
GP13_S0333_SRR5788415_100	100.7	100	19.282	35.4684995			219.6666667	0.063415	0.668292833	0.019512						0.0045	0.105	0.8	1.84	10.67	0.06				0.001870137	0.007014486	0.000122341	0.000628442	0.002041437	6.13E-05	0.000841496	0.008788037	3.57E-05	0.261152135	0.001126214	0.001471871	2.30E-05	3.54E-05	0	0.000180525	0	0	0	0.368420869	0.011179712	0.002130499	0.003750101	0.001242499	0
GP13_S0334_SRR5788422_204	205.5	204	16.11	35.297666			204.7333333	0.312195333	1.047154333	2.510569															0.000133758	0.000603188	3.83E-05	0.000116926	0.001637476	5.75E-05	0.000359068	0.008538656	1.12E-05	0.039504507	0.004975184	0.001066583	1.44E-05	0	1.54E-05	0.000225956	0.000132221	0.004189917	0	0.059191224	6.63E-05	0.002156855	0	0	0.027093273
GP13_S0335_SRR5788421_1023	1032.8	1023	5.032	34.306999			204.4	1.570732	9.804878	24.078049															0	0.001209873	0.000426591	0.000341135	0.000288742	5.13E-05	0.00043213	0.008859841	2.99E-05	0.001052459	0	0.002722807	3.85E-05	0	0	0	8.84E-05	0.024051796	0	0.000828571	0	0.000681706	0	0	0.001286715
GP13_S0336_SRR5788420_5100	5197.84985	5099.5	1.0425	34.707001			200.1	2.409756	118.1707345	32.136585															7.86E-05	0.006239262	0.000434708	0.000511949	0.000105688	6.76E-05	0.000449913	0.008953517	3.94E-05	0.000924556	0	0.001736982	0	5.21E-05	0	6.64E-05	0	0.136651848	0	0.001723919	0.000311614	0.000706348	0	0	0.003920877
GP13_S0337_SRR5788419_17	16.43333333	16.33333333	19.39566667	35.469002			218.9666667	0.081301	0.708943	0.019512															0.001156162	0.003602557	5.51E-05	0.000333062	0.004355008	2.07E-05	0.000323298	0.008138379	4.83E-05	0.296032987	0.000582343	0.000759534	6.23E-05	2.40E-05	1.67E-05	0.000122068	0	0	0	0.421952554	0.005445717	0.002895332	0.001964313	0.000611022	6.50E-05
GP13_S0338_SRR5788424_31	30.8	30.6	19.4522	35.463599			218.74	0.0604882	0.682927	0.019512						0.0036	0.149	0.82	1.94	12.31	0.11				0.002332641	0.000292198	2.02E-05	0.000168521	0.004336218	3.04E-05	0.000189753	0.003996347	0	0.420003229	0.001676108	0.000384305	1.14E-05	1.76E-05	2.45E-05	8.96E-05	0	9.49E-05	2.02E-05	0.633127548	0.007859216	0.001025832	0.001545954	0.000532337	0.000119182
GP13_S0339_SRR5788423_51	51.06666667	50.66666667	19.422	35.46966767			218.7833333	0.0552845	0.681300833	0.019512						0.0033	0.142	0.86	1.95	12.41	0.11				0.001494787	0.002032938	0.000228168	0.00036655	0.004136721	9.79E-05	0.00081018	0.031736225	2.86E-05	0.382794172	0.001164932	0.00095974	9.20E-05	0.000141662	5.92E-05	0.000505025	0.000126652	0.000152893	3.26E-05	0.566210708	0.008258264	0.003305616	0.002321952	0.000993121	0.000192025
GP13_S0340_SRR5788057_76	76.23333333	75.66666667	19.36366667	35.46399933			219.1666667	0.058537	0.676423	0.019512															0.001737704	0.004414209	0.000169635	0.000321148	0.002435553	2.32E-05	0.000448397	0.007946916	2.70E-05	0.311396513	0.000701458	0.000849544	0	0	1.87E-05	0.000409602	0	3.62E-05	1.54E-05	0.443461998	0.006852454	0.002764529	0.001877519	0.000939719	0
GP13_S0341_SRR5788058_102	102.7	102	19.269	35.460999			219.6	0.058537	0.663415	0.019512															0.002058363	0.006571936	0.000219204	0.000699954	0.002524364	8.23E-05	0.001216483	0.010297651	8.00E-05	0.26425052	0.001305698	0.001526817	0	0	0	0.000242593	0	0	0	0.357276704	0.01253142	0.003068833	0.003217671	0.002023866	8.61E-05
GP13_S0342_SRR5788055_49	49.65	49.25	18.83275	35.4037495			220	0.061789	0.666666333	0.019512						0.0037	0.184	0.91	2.11	11.99	0.19				0.001707718	0.005058509	0.000134168	0.000574775	0.001243276	0.000115187	0.001294386	0.009787291	8.40E-05	0.78988165	0.001992755	0.002330226	0	0	0	8.48E-05	9.93E-05	0	0	0.848358806	0.005229611	0.022167008	0.00153914	0.000371624	4.52E-05
GP13_S0343_SRR5788056_76	76.6	76	18.82575	35.40225			220.175	0.058537	0.6487805	0.019512															0.001039307	0.006113204	0.000172437	0.000502739	0.003817578	0	0.00095425	0.011094063	1.51E-05	0.864760469	0.002353054	0.001343014	0	0	4.17E-05	0.000992344	0	8.09E-05	0	0.960576872	0.005287383	0.002084365	0.001116697	0.000764195	0
GP13_S0344_SRR5788053_102	102.7	102	18.701	35.38899967			220.6333333	0.065041	0.695935	0.019512															0.001049992	0.005287386	0.000360614	0.000383833	0.002090546	0	0.000638894	0.01155973	7.02E-05	1.004365593	0.001562189	0.002055087	0	0	0	0	0	0.000187946	0	1.025497241	0.004372984	0.005828408	0.001453092	0.000998841	4.72E-05
GP13_S0345_SRR5788054_15	14.63846154	14.53846154	18.82307692	35.41284562			220.1615385	0.068293	0.673171	0.019512						0.0035	0.164	0.8	1.95	9.96	0.22				0.00154965	0.005758794	0.000197118	0.000328398	0.001829913	9.87E-05	0.000909028	0.010145069	1.44E-05	1.07153674	0.003469054	0.001372981	0	2.86E-05	0	0	0.000127653	0	0	1.121852414	0.00772596	0.001161064	0.002467961	0.001637954	7.74E-05
GP13_S0346_SRR5788051_31	30.95	30.75	18.81625	35.41124975			220.4	0.068293	0.673171	0.019512						0.0031	0.242	0.73	1.98	10.93	0.21				0.001329354	0.001258161	0.000190233	0.000346273	0.003944308	0	0.000607981	0.012251117	1.23E-05	1.24752347	0.003502403	0.00065582	0	0	0	9.36E-05	0.000127757	0.000214816	7.04E-06	1.314198845	0.006572722	0.003897423	0.001697345	0.001209951	8.30E-05
GP13_S0347_SRR5788052_52	52.4	52	18.833	35.414001			220.2																		0.000850823	0.003815502	0.000227275	0.000365116	0.002289189	2.44E-05	0.000822237	0.010393713	1.42E-05	0.876932982	0.002742707	0.001449399	0	0	1.97E-05	0	8.41E-05	7.61E-05	0	0.899390031	0.005483976	0.00182927	0.001850297	0.000944271	0
GP13_S0348_SRR5788049_77	77.6	77	18.805	35.4080005			220.35																		0.001462037	0.005317019	0.000179975	0.000509722	0.001370448	2.70E-05	0.000860916	0.009485227	4.73E-05	1.035639252	0.002572858	0.002017108	0	0	0	0	9.32E-05	8.44E-05	0	1.061991631	0.007248882	0.002636382	0.001818195	0.000847449	0.000169641
GP13_S0349_SRR5788050_102	102.7	102	18.814	35.409			220.4																		0.001679616	0.004458137	0.000207876	0.00050505	0.002100772	2.60E-05	0.000893645	0.010779881	0.000136618	0.910570613	0.003320679	0.001612445	0	0	4.19E-05	0	0	0.000121884	0	0.956493227	0.007382353	0.001951986	0.001301324	0.001151563	4.08E-05
GP13_S0350_SRR5788165_14	14.9	14.8	19.239	35.4762994			218.3	0.058537	0.770732	0.019512						0.0039	0.075	0.78	2.05	12.02	0.24				0.00150383	0.003067854	0.000204953	0.000341451	0.005606794	6.16E-05	0.000653602	0.013874174	3.59E-05	0.253796704	0.000732487	0.001051199	2.31E-05	0	0	0.000816557	0.000106182	0	0	0.385092916	0.005645329	0.007012338	0.001539635	0.001873366	9.66E-05
GP13_S0351_SRR5788164_30	30.6	30.4	19.2442	35.478199			218.24	0.0565856	0.7356098	0.019512						0.0031	0.112	0.75	2.02	13.36	0.25				0.001177235	0.003277025	0.000287014	0.000467769	0.002164402	9.37E-05	0.000784205	0.011506889	3.28E-05	0.181495889	0.000973057	0.001208959	1.41E-05	2.17E-05	6.04E-05	0.000165724	3.23E-05	2.93E-05	3.74E-05	0.288940373	0.004118197	0.001342226	0.000937428	0.001002367	8.82E-05
GP13_S0352_SRR5788167_51	51.4	51	19.2325	35.473			218.25	0.058537	0.712195	0.019512															0.000819656	0.001729247	0.000131699	0.000274262	0.005989214	3.71E-05	0.000540431	0.016060591	2.16E-05	0.399022463	0.000615095	0.000406539	9.29E-06	0	5.98E-05	7.29E-05	8.53E-05	0.000193047	0	0.569933725	0.004726971	0.000961233	0.001556503	0.000797965	0.000116379
GP13_S0353_SRR5788166_74	75	74.5	19.1475	35.458			218.85	0.058537	0.731707	0.019512															0.001132941	0.002577531	0.000128532	0.000457469	0.002669271	7.02E-05	0.000558946	0.013110208	4.10E-05	0.505237345	0.001100956	0.001287402	3.96E-05	2.03E-05	0	5.17E-05	0.000181608	0.000301449	2.34E-05	0.669425573	0.005374294	0.001041359	0.002058228	0.001877161	0.000302882
GP13_S0354_SRR5788161_101	101.8666667	101.1666667	18.92233333	35.45533383			221.6333333	0.065854	0.73658525	0.019512															0.000437649	0.003774064	0.000228539	0.000168406	0.002974787	9.24E-05	0.000568873	0.011063302	4.62E-05	0.325478472	0.001199467	0.00130241	9.92E-06	3.06E-05	3.19E-05	0.000661492	0.000159386	0.000103076	8.78E-06	0.451868202	0.001644552	0.003565688	0.000341541	0.000876482	0.000538544
GP13_S0355_SRR5788160_15	14.82727273	14.72727273	18.08281818	35.30363618			223.4090909	0.112195	1.009756	0.09512175						0.0033	0.108	0.68	2.04	10.53	0.09				0.001520028	0.003226324	0.000386701	0.000328831	0.005396161	8.47E-05	0.000710298	0.012159011	8.47E-05	1.33514567	0.002748368	0.001377343	9.09E-06	1.40E-05	3.90E-05	0.000713267	0.000125213	0.000113367	4.02E-05	1.023260147	0.006259404	0.002888436	0.001565163	0.002052934	0.000151874
GP13_S0356_SRR5788163_32	31.53333333	31.33333333	18.07833333	35.29999933			223.4666667	0.082927	1.029268	0.019512															0.001651928	0.003641941	0.000416054	0.000525109	0.003697913	5.68E-05	0.001123411	0.012088345	4.42E-05	1.412133974	0.003645673	0.001293289	1.42E-05	4.38E-05	3.05E-05	5.58E-05	0	2.96E-05	2.52E-05	1.095549876	0.004815941	0.001575639	0.002122822	0.000907951	0
GP13_S0357_SRR5788162_51	51.65	51.25	18.0815	35.3010005			223.45	0.081301	0.907317	0.019512															0.001856413	0.004100622	0.000299331	0.000631667	0.00230745	4.50E-05	0.002012096	0.011397457	8.74E-06	1.437526371	0.003663205	0.001724798	2.25E-05	0	2.42E-05	4.42E-05	0.000206769	7.02E-05	3.99E-05	1.078307232	0.007544874	0.002177066	0.00253292	0.003841485	4.70E-05
GP13_S0358_SRR5788159_77	77.26666667	76.66666667	18.07233333	35.299334			223.1333333	0.082927	0.9268295	0.019512															0.002615681	0.003005367	0.000163491	0.00068094	0.002123426	7.76E-05	0.000855513	0.012745049	0	1.625386048	0.004193577	0.001242284	2.91E-05	2.99E-05	3.12E-05	0.000152367	6.69E-05	0.000161448	1.72E-05	1.222175209	0.006797405	0.001498482	0.002273559	0.000977189	2.03E-05
GP13_S0359_SRR5788158_100	100.2	99.5	18.03566667	35.2906665			223.3333333	0.087805	0.8487806	0.019512						0.0036	0.115	0.7	2.04	10.93	0.06				0.000792645	0.003914885	0.000216056	0.000311954	0.002681055	4.33E-05	0.000661987	0.010661424	0	1.610050925	0.003603436	0.000820845	0	0	0	6.38E-05	0.000149245	0	0	1.236963654	0.00568913	0.001578771	0.001679002	0.001915	0
GP13_S0360_SRR5788327_201	203.1666667	201.6666667	14.914	35.24966533			195.7333333	0.406504	1.765853667	5.944715333															7.08E-05	0.001063513	0.000161994	0.00017992	0.001865523	0	0.000405178	0.014545504	7.10E-05	0.02023924	0.013859768	0.001948931	0	0	0	0	0	0.002469523	0	0.031533188	0	0.001493488	6.99E-05	0.000224348	0.010497639
GP13_S0361_SRR5788328_1008	1017.6	1008	4.9185	34.306999			202.4	1.702439	23.0634145	29.102439															0	0.00170585	0.000767129	0.00069055	0.000174476	1.86E-05	0.000882003	0.012008282	3.25E-05	0.000264168	0	0.002891	6.98E-05	6.45E-05	0.000119816	0	0.000352561	0.02591373	1.24E-05	0.000158107	6.43E-05	0.000811182	3.21E-05	0.000205628	0.001982653
GP13_S0362_SRR5788329_5095	5193.2002	5095	1.116	34.709			196.6	2.478049	116.20488	31.843903															0	0.009379814	0.000619503	0.00058055	8.19E-05	0.000116345	0.000490271	0.013211057	6.79E-05	0.00101036	0	0.001985881	0	0	0	0	0.000300891	1.055962702	1.93E-05	0.00069267	0.000503062	0.000832921	0	0.000107245	0.005246286
GP13_S0363_SRR5788330_15	15.1	15	18.519	35.38538362			221.6076923	0.078049	0.83902425	0.019512						0.0027	0.105	0.81	1.87	11.09	0.15				0.00113594	0.005754976	9.63E-05	0.000561693	0.002716722	0	0.000745403	0.015888654	6.33E-05	0.689663201	0.002034337	0.001646896	2.72E-05	0	0	0.000106607	6.24E-05	0	2.41E-05	0.677994718	0.004630815	0.005279254	0.002744826	0.000733743	0.000113498
GP13_S0365_SRR5788331_75	75.32	74.8	19.3838	35.5285992			219.58	0.0702442	0.7434146	0.0214632						0.0033	0.079	0.89	1.92	8.24	0.07				0.007931516	0.004962087	0.000222301	0.000427329	0.002676567	0	0.000914222	0.00885205	3.00E-05	0.328175593	0.001166726	0.001396793	0	0	0	7.57E-05	0.000132887	0	0	0.499427606	0.002799408	0.001839281	0.000531549	0.000473643	0.000443252
GP13_S0366_SRR5788332_101	101.9	101.2	17.0102	35.4387988			224.1	0.1541464	1.0068292	0.0312192															0.004096441	0.002264894	0.000107809	0.000299348	0.000962816	2.70E-05	0.000438182	0.009104992	6.30E-05	0.127746514	0.012376274	0.001297035	0	0	0	0.000159082	0.000279266	0	1.80E-05	0.18179937	0.000466907	0.001196401	9.31E-05	9.95E-05	0.001566623
GP13_S0367_SRR5788333_14	14.2	14.1	19.6589	35.4726001			219.46	0.060488	0.7375608	0.019512						0.0054	0.182	0.9	1.91	10.04	0.08				0.002686126	0.006159241	0.000225856	0.000246026	0.001959912	2.61E-05	0.0010918	0.009970319	0.000167465	0.375463336	0.001580516	0.001188112	0	6.04E-05	4.21E-05	0.000307636	0	0.000203733	3.47E-05	0.617308471	0.008261676	0.002331425	0.001350127	0.000818072	4.09E-05
GP13_S0368_SRR5788334_31	31.2	31	19.62066667	35.48066867			219.2	0.055284667	0.760975333	0.019512						0.005	0.157	0.95	1.93	12.85	0.19				0.003687502	0.005129966	6.62E-05	0.000289595	0.003011448	0	0.000962718	0.009823683	5.80E-05	0.338803562	0.00080681	0.001446611	1.87E-05	0	0	7.33E-05	0	3.88E-05	0	0.551836243	0.005119211	0.001492354	0.000943442	0.00123807	0
GP13_S0369_SRR5788325_52	52.4	52	19.607	35.480999			219.25	0.063415	0.721951	0.019512															0.003045471	0.004837011	0.000219277	0.000182657	0.003370369	0	0.000514177	0.009176791	5.76E-05	0.41723622	0.001068652	0.000999702	2.48E-05	3.81E-05	2.65E-05	0	0.000113602	0	0	0.639023996	0.007806241	0.001190502	0.001249627	0.000182208	0.000103344
GP13_S0370_SRR5788326_78	78.1	77.5	19.5275	35.471001			219.4	0.063415	0.7414635	0.019512															0.003543795	0.004404538	0.000228316	0.000307224	0.002649927	0	0.000477716	0.0088036	0	0.555453907	0.000741802	0.000867425	1.98E-05	9.16E-05	0	0	9.10E-05	8.24E-05	0	0.866272616	0.005841584	0.001385302	0.001410324	0.00058375	4.14E-05
GP13_S0371_SRR5788179_102	102.7	102	18.0735	35.448002			226.65	0.087805	0.790244	0.019512															0.000162192	0.002905318	6.19E-05	0.000296452	0.003338353	6.97E-05	0.00059504	0.009604684	2.71E-05	0.127702041	0.001860103	0.001116948	3.49E-05	2.69E-05	0	0	0	3.63E-05	0	0.216823432	0.000201039	0.002742145	8.02E-05	8.57E-05	0.000546934
GP13_S0372_SRR5788178_16	15.91818182	15.81818182	19.71890909	35.47399945			218.5	0.0565856	0.659512	0.019512						0.0065	0.2	0.92	1.87	10.35	0.08				0.002147613	0.004637399	0.000195129	0.000406354	0.001678452	0.000117266	0.001079823	0.010162018	3.42E-05	0.266626943	0.000633977	0.001371479	0	3.39E-05	0	0.000259138	0.000151638	9.15E-05	0	0.469960528	0.007402907	0.001778986	0.001162556	0.000756664	0
GP13_S0373_SRR5788462_30	30.2	30	19.731	35.47600033			218.3666667	0.058537	0.689431333	0.019512						0.0041	0.092	0.85	1.88	10.91	0.07				0.001209156	0.005130868	8.65E-05	0.000168158	0.003029639	0	0.00078443	0.009558451	3.79E-05	0.303205456	0.001686559	0.001095653	0	2.51E-05	0	0.000255326	0.000112055	0	0	0.514295568	0.008430585	0.003692735	0.002054349	0.000798786	3.40E-05
GP13_S0374_SRR5788461_48	48.85	48.5	19.6535	35.473			218.9	0.058537	0.653659	0.019512															0.00073356	0.004337172	7.00E-05	0.000279818	0.005842107	2.10E-05	0.000380713	0.010141469	3.68E-05	0.360985526	0.000773074	0.000744465	1.58E-05	4.87E-05	0	0.000123919	7.25E-05	0	1.40E-05	0.617470215	0.006728527	0.003053943	0.001704051	0.000542752	9.89E-05
GP13_S0375_SRR5788460_76	76.325	75.75	19.39375	35.4820005			219.475	0.063415	0.6634145	0.019512															0.001882766	0.004157848	9.31E-05	0.000210579	0.002908081	6.00E-05	0.000698851	0.009308034	4.66E-05	0.590037517	0.001210395	0.000960432	1.50E-05	0	0	5.89E-05	6.89E-05	0.000124818	0	0.889800152	0.005497211	0.002371524	0.001275215	0.000515939	3.14E-05
GP13_S0376_SRR5788459_102	102.72	102	18.9722	35.4770006			222.02	0.073171	0.658537	0.019512															0.001959073	0.004845402	7.95E-05	0.000410745	0.001570084	2.39E-05	0.000954831	0.010258412	4.18E-05	0.610830533	0.001757107	0.000846041	7.18E-05	5.53E-05	1.93E-05	0	8.24E-05	0.000223831	1.59E-05	0.906884964	0.004587947	0.001776049	0.000947676	0.000572749	7.50E-05
GP13_S0377_SRR5788458_15	15.00909091	14.90909091	19.3385	35.3811			220.15	0.069686714	0.720557286	0.019512						0.0219	0.174	0.82	1.91	11.56	0.4				0.001248143	0.004310749	0.000102064	0.000481774	0.004101801	5.11E-05	0.000813711	0.010359726	1.49E-05	0.31689595	0.000939554	0.00138949	1.92E-05	0	0	7.53E-05	8.81E-05	0.000199477	0	0.479644276	0.006851422	0.00331082	0.002026951	0.000471166	0
GP13_S0378_SRR5788457_28	28.2	28	19.3805	35.4454995			219.9	0.058537	0.721951	0.019512															0.001863272	0.004262133	9.27E-05	0.000360524	0.004468324	4.64E-05	0.000565428	0.01029473	0	0.475444022	0.001205303	0.001115791	3.49E-05	0	1.87E-05	6.84E-05	0	0	0	0.682189639	0.007671754	0.003515178	0.001561573	0.001070352	0
GP13_S0379_SRR5788191_15	15.43333333	15.33333333	19.45522222	35.48544433			218.9	0.054355429	0.682926571	0.019512						0.0039	0.153	0.96	1.92	11.32	0.15				0.000646386	0.004196327	0.000128694	0.000375207	0.002389424	4.83E-05	0.000673958	0.00974685	9.40E-06	0.241946444	0.000836261	0.000937135	1.21E-05	1.86E-05	0	0.000142426	0.000111123	0	1.07E-05	0.390678973	0.005740819	0.00258171	0.001416815	0.000831745	2.53E-05
GP13_S0380_SRR5787991_33	33.2	33	19.461	35.486			218.8	0.058537	0.634146	0.019512															0.001259109	0.005241224	0.000388082	0.000184727	0.003048934	2.78E-05	0.000676003	0.012264678	6.48E-05	0.24247576	0.001080759	0.00157973	0	3.21E-05	0	0.000163615	9.57E-05	4.33E-05	0	0.391387153	0.007635363	0.003502171	0.003015849	0.000818989	0
GP13_S0381_SRR5788093_50	50.4	50	19.4485	35.483999			218.6	0.0560975	0.6487805	0.019512						0.0032	0.203	0.9	1.92	13.24	0.15				0.00096172	0.00366647	0.000111695	0.000279125	0.003420084	0	0.000823147	0.012196944	6.99E-05	0.231052306	0.000881326	0.00139431	1.80E-05	2.77E-05	5.79E-05	0	0	0.000224537	0	0.371336795	0.007960951	0.00240278	0.002231998	0.000795539	0
GP13_S0382_SRR5788094_75	75.25	74.75	19.453	35.4840015			218.65	0.05853675	0.634146	0.019512						0.0015	0.219	0.86	1.88	13.43	0.12				0.001235965	0.0046347	0.000121716	0.0002408	0.003196709	4.57E-05	0.000684983	0.011950605	8.00E-05	0.24546645	0.00064262	0.001300582	1.72E-05	0	3.68E-05	0.000269406	0	3.57E-05	0	0.377790845	0.005732648	0.003007998	0.001182347	0.000674268	0
GP13_S0383_SRR5788091_102	102.2	101.5	19.478	35.4855005			218.45	0.058537	0.663415	0.019512															0.001190955	0.005008346	0.000178544	0.000365056	0.003410326	2.44E-05	0.000624188	0.01129178	7.11E-05	0.26787622	0.001107448	0.001233326	3.66E-05	0	0	0.000287409	0	0	0	0.421869053	0.005820485	0.003408529	0.00193408	0.000359663	0
GP13_S0384_SRR5788092_16	16.43333333	16.33333333	19.59844444	35.485445			218.0222222	0.0536585	0.668293	0.019512															0.000571783	0.004236063	0.000187025	0.000168774	0.003516375	4.68E-05	0.000467786	0.012692134	8.19E-05	0.201055979	0.001063381	0.001095432	1.76E-05	2.71E-05	1.89E-05	0.000137986	0.000242233	0	0	0.360511323	0.005305386	0.002777973	0.001009304	0.001338236	7.35E-05
GP13_S0385_SRR5788097_30	30.2	30	19.622	35.4831992			218.04	0.05121925	0.687805	0.019512						0.003	0.186	0.99	2.09	11.7	0.2				0.001734829	0.00546714	0.000209059	0.0004789	0.002481228	0	0.000735325	0.010895647	4.58E-05	0.215361981	0.000905649	0.001191396	1.97E-05	0	8.44E-05	0.000231365	0	0.000122577	1.74E-05	0.393412566	0.007469643	0.001659709	0.00166976	0.001351137	0
GP13_S0386_SRR5788098_52	52.4	52	19.4745	35.4855005			218.95	0.058537	0.639024	0.019512															0.001616997	0.004545423	0.000303298	0.00027007	0.003392011	1.57E-05	0.000627814	0.012142709	4.58E-05	0.220935736	0.000747561	0.001549646	1.18E-05	5.45E-05	2.53E-05	0.000185191	0	0	1.05E-05	0.340362297	0.006114803	0.003803306	0.001598411	0.001158738	0
GP13_S0387_SRR5788095_76	77.35	76.75	19.46925	35.491001			218.675	0.0536585	0.6585365	0.019512															0.002599264	0.00909065	0.000595136	0.000644471	0.000447582	0	0.001935119	0.012220945	0.000121685	0.247913956	0.000386721	0.00286401	0	3.45E-05	0	0	0.000102775	0.000186104	0	0.362041869	0.007783951	0.001585078	0.003031877	0.002967169	0
GP13_S0388_SRR5788096_101	102.0333333	101.3333333	19.40133333	35.49100133			218.9	0.058537	0.660163	0.019512															0.001005983	0.004269663	4.52E-05	0.000413831	0.001305564	3.39E-05	0.00044479	0.011072584	3.96E-05	0.29452455	0.001467366	0.001158207	0	0	2.73E-05	0.0001	0.000175486	0.000105922	2.26E-05	0.431969543	0.006102644	0.001503596	0.002339813	0.000312738	0
GP13_S0389_SRR5788101_15	15.02307692	14.92307692	19.07761538	35.44915431			220.2461538	0.0597565	0.756097625	0.019512						0.0036	0.143	0.87	1.93	11.12	0.1				0.001377868	0.004457541	0.000194318	0.000390384	0.003255917	5.15E-05	0.000804091	0.012771348	0.000100163	0.53722087	0.001336961	0.00110739	2.58E-05	5.96E-05	0	0.000354202	8.88E-05	5.36E-05	3.43E-05	0.657953724	0.003772213	0.007072328	0.001273202	0.00063321	2.69E-05
GP13_S0390_SRR5788102_30	30.6	30.4	19.0784	35.4488			220.1	0.058537	0.7063414	0.019512						0.0041	0.12	0.87	1.92	12.2	0.2				0.00102676	0.00508294	0.000141054	0.00019583	0.002629954	0	0.000852611	0.012689807	2.75E-05	0.595244029	0.002495121	0.000774075	1.77E-05	2.72E-05	0	0	8.12E-05	3.68E-05	0	0.719453888	0.003991147	0.002167397	0.000568376	0.000737982	3.69E-05
GP13_S0391_SRR5788324_50	50.4	50	19.088	35.448002			220.05	0.058537	0.785366	0.019512						0.0033	0.126	0.99	1.93	12.69	0.11				0.001133768	0.004643476	0.000263353	0.000250712	0.00132629	0.000113048	0.000564599	0.008650853	4.95E-05	0.610415335	0.00232245	0.000929074	4.25E-05	0	0	0.000166544	0	0.000352941	1.88E-05	0.751502083	0.003128376	0.002177461	0.000974553	0.000937857	0
GP13_S0392_SRR5788255_73	74	73.5	18.948	35.42250075			220.75	0.068293	0.76585375	0.019512						0.0043	0.116	0.88	1.94	11.39	0.11				0.00117327	0.005461573	0.000101099	0.000276708	0.004419449	6.51E-05	0.000663783	0.013148678	2.53E-05	0.736767121	0.001642369	0.000987687	0	0	1.75E-05	0	3.74E-05	3.39E-05	1.44E-05	0.903396164	0.003415233	0.001331541	0.001346846	0.000800082	6.81E-05
GP13_S0393_SRR5788258_100	100.7	100	18.6822	35.3774004			222.38	0.0702442	0.792195	0.019512						0.0028	0.098	0.86	1.97	10.44	0.1				0.00082705	0.004190056	0.000122736	0.00013145	0.002249951	0	0.000723612	0.012280023	3.07E-05	1.097716069	0.0027914	0.001099142	0	0	0	7.76E-05	0	0	3.50E-05	1.148355884	0.003644954	0.003107286	0.001226316	0.001942618	0
GP13_S0394_SRR5788257_15	15.7	15.6	18.8411	35.4186991			220.92			0.019512															0.001034758	0.005127145	8.77E-05	0.00040202	0.004268918	6.59E-05	0.000452671	0.012983239	7.69E-05	0.614077643	0.002993521	0.001583546	0	0	0	0	0	0	0	0.706969897	0.00695455	0.004539349	0.00068191	0.000243049	0
GP13_S0395_SRR5788260_32	31.7	31.5	18.873	35.424			220.925			0.019512															0.001394761	0.007338011	6.65E-05	0.000221681	0.002345428	0.0001	0.001029646	0.014181428	8.74E-05	0.569286512	0.002053526	0.00176937	0	0	0	0.000294519	0	0	0	0.62010477	0.004581403	0.002249053	0.000517024	0.00036856	0
GP13_S0396_SRR5788259_49	49.36666667	49	18.84333333	35.419333			220.7666667			0.019512															0.001453039	0.004521629	0.000321019	0.000413267	0.004156401	0	0.000465336	0.013238761	5.11E-05	0.793937535	0.00227563	0.001053314	0	0	3.53E-05	0.000129189	0.00022679	0	0	0.854578622	0.002654206	0.002869927	0.001360741	0.00088917	0
GP13_S0397_SRR5788262_72	73	72.5	18.6465	35.409			222.3			0.019512															0.000458001	0.004222532	0.000104865	0.000101911	0.009242076	2.63E-05	0.000491792	0.014110226	6.13E-05	1.804636036	0.006019196	0.001294826	1.97E-05	0	4.23E-05	0.000773694	9.05E-05	8.20E-05	3.49E-05	1.549538042	0.002634127	0.006355799	0.000543283	0.000726148	0.000123556
GP13_S0398_SRR5788261_102	103.14	102.4	17.9544	35.364			224.62			0.019512															0.000746512	0.00463818	0.00024689	6.33E-05	0.004659798	2.85E-05	0.000676898	0.015184234	6.66E-05	1.916089395	0.00530653	0.001298759	6.43E-05	0	0	8.41E-05	4.92E-05	8.91E-05	0	1.703860042	0.002763607	0.005174912	0.000590345	0.000420827	4.48E-05
GP13_S0399_SRR5788264_15	15.33076923	15.23076923	19.51323077	35.52269185			217.8461538	0.052032333	0.707317	0.019512						0.0029	0.096	0.89	1.86	13.28	0.11				0.000414592	0.000865563	0.000131842	0.000483226	0.016955354	0.00011885	0.000840897	0.031335152	4.62E-05	0.288366975	0.000171343	0.001051888	5.95E-05	0	0	0.001050547	6.83E-05	0.000185527	5.27E-05	0.581162924	0.007879712	0.004591921	0.001502698	0.00094947	0.000186409
GP13_S0400_SRR5788263_32	31.86666667	31.66666667	19.523	35.523333			217.7666667	0.04878	0.707317	0.019512															0.000678607	0.001140075	0.000152329	0.000317225	0.008248458	2.29E-05	0.000371481	0.005720866	0	0.289994117	0.000989842	0.000607672	1.72E-05	0	0	0.000337165	3.95E-05	7.15E-05	4.57E-05	0.563166954	0.005977079	0.003838665	0.001933502	0.000970432	0.000143584
GP13_S0401_SRR5788124_49	49.375	49	19.52725	35.5235005			217.55	0.05121925	0.707317	0.019512						0.0054	0.135	0.84	1.83	15.88	0.08				0.001265483	0.002409512	4.83E-05	0.00012068	0.007218293	7.26E-05	0.000339713	0.013083781	0	0.173156728	0.0003138	0.000183471	2.73E-05	0	0	0.000855105	0	5.66E-05	2.41E-05	0.366734283	0.005270459	0.004625341	0.000250187	0.001003196	5.69E-05
GP13_S0402_SRR5788125_76	76.575	76	19.5275	35.52375025			217.475	0.04878	0.685366	0.019512															0.001332711	0.00386351	3.63E-05	0.000196689	0.006684834	0.000109155	0.000545157	0.013174706	3.18E-05	0.243962198	0.000767163	0.000414038	0	3.16E-05	2.20E-05	0.000241214	0.000141149	4.26E-05	1.81E-05	0.46841569	0.005616523	0.006065564	0.001976088	0.000905563	0.000128403
GP13_S0403_SRR5788126_52	52.06666667	51.66666667	18.537	35.38699967			221.4666667	0.078049	0.78374	0.019512															0.000863766	0.003728723	7.61E-05	0.000190088	0.00564914	0.000152377	0.000927495	0.014135091	6.67E-05	0.666991374	0.00205949	0.001252296	0	0	0	0.000561211	0	0	5.07E-05	0.659789626	0.004875593	0.007090737	0.000919518	0.000351149	0.000358492
GP13_S0404_SRR5788127_77	77.26666667	76.66666667	18.534	35.38533267			221.0666667	0.078049	0.780488	0.019512															0.001039027	0.00406079	0.000237899	0.000330282	0.005702946	0	0.000409085	0.013869227	3.47E-05	0.813236565	0.00257646	0.001732349	0	6.89E-05	4.80E-05	0.000526564	0	0.000185983	0	0.833758943	0.004121256	0.00593001	0.001027084	0.001317881	0
GP13_S0405_SRR5788120_101	102.0333333	101.3333333	18.53333333	35.38366567			220.8	0.073171	0.8	0.019512															0.001112147	0.004829514	0.000222305	0.000319856	0.009974318	9.11E-05	0.00081509	0.015558482	5.31E-05	0.802647934	0.002560791	0.001151714	2.28E-05	3.51E-05	4.89E-05	8.95E-05	0	4.74E-05	0	0.777782996	0.006459379	0.0018011	0.001518169	0.001679315	9.52E-05
GP13_S0406_SRR5788121_15	14.86923077	14.76923077	18.98908333	35.45341617			219.7166667	0.058537	1.004878333	0.019512															0.000925181	0.003760071	9.81E-05	0.00032677	0.006997563	0.000147344	0.000662294	0.01327763	5.16E-05	0.32277552	0.001401985	0.000856964	4.43E-05	0	0	0.001128757	5.08E-05	0	0	0.385829062	0.003669689	0.007494431	0.000254041	0.00048895	4.62E-05
GP13_S0407_SRR5788122_30	29.8	29.6	18.9792	35.453			219.24	0.060976	1.0439025	0.019512						0.003	0.144	0.9	1.93	13.71	0.15				0.000369208	0.005064245	0.00035223	0.000205385	0.000695363	2.65E-05	0.000842453	0.012306992	6.17E-05	0.292326501	0.001602161	0.002007305	1.99E-05	3.06E-05	0	7.80E-05	0	4.13E-05	0	0.325461208	0.003340774	0.002363353	0.000501826	0.000926837	0.000124503
GP13_S0408_SRR5788123_52	52.06666667	51.66666667	18.88633333	35.436001			219.8666667	0.058537	0.712195	0.039024															0.00074089	0.001142245	0.000173986	0.000398558	0.008372308	0.000196051	0.000713957	0.031125775	0	0.471553902	0.001413211	0.001032835	4.91E-05	0	2.63E-05	0.0011553	0.000338019	0.00015302	0	0.560594287	0.004125494	0.017087614	0.001633757	0.000783108	0.000204996
GP13_S0409_SRR5788118_75	75.5	75	18.9255	35.4384995			219.6	0.060976	0.797561	0.0609755															0.001037214	0.004952488	0.000302675	0.000310311	0.001772904	0	0.000873521	0.01388865	0	0.488365114	0.002193734	0.001547989	2.63E-05	0	0	0	6.03E-05	0	2.33E-05	0.523685682	0.004961076	0.002718942	0.000844358	0.000644893	5.49E-05
GP13_S0410_SRR5788119_102	102.3833333	101.6666667	18.677	35.40049983			220.8666667	0.068293	0.692683	0.146341															0.000692061	0.004780383	0.000264094	0.000377125	0.000718211	2.83E-05	0.001061601	0.013815496	4.96E-05	0.454568457	0.001348359	0.001899209	0	3.28E-05	0	0.000250519	9.77E-05	0	0	0.479061129	0.003284232	0.001526578	0.000781836	0.000679247	0.000266712
GP13_S0411_SRR5788296_15	14.85	14.75	19.38828571	35.47857186			217.5714286	0.04878	1.239024333	0.019512															0.000831569	0.004345226	9.07E-05	0.000283217	0.005689349	3.41E-05	0.000829142	0.014830704	3.97E-05	0.13507184	0.000662795	0.001076443	0	0	2.74E-05	0	0.00011743	0	2.26E-05	0.200141795	0.004064079	0.005990538	0.000939441	0.000878955	0.000106826
GP13_S0412_SRR5788295_30	29.95	29.75	19.391	35.477751			217.675	0.04878	1.00813	0.019512															0.00078906	0.000942795	0.000150555	0.000289412	0.007201907	3.48E-05	0.000271563	0.005995116	0	0.232946468	0.000526782	0.000725991	0	0	5.61E-05	0.000666474	9.00E-05	0.00019013	0	0.313911823	0.003280242	0.00408104	0.001079987	0.001347268	5.46E-05
GP13_S0413_SRR5788294_50	50.9	50.5	19.365	35.474251			217.4	0.04878	0.952845667	0.019512															0.000677795	0.001718056	0.00025865	0.000405563	0.002724744	2.29E-05	0.000542285	0.021359287	0	0.233486439	0.00084036	0.000982673	0	0	5.52E-05	0.000202057	7.88E-05	0.000178417	0	0.310837359	0.002886126	0.003475604	0.000985301	0.000337138	0.000143412
GP13_S0414_SRR5788293_76	76.325	75.75	19.20375	35.45700075			218.525	0.05121925	0.8780485	0.019512															0.001057637	0.001645599	0.000233663	0.000212335	0.005900943	6.38E-05	0.001075897	0.023601264	0	0.305574423	0.00069016	0.000928093	0	0	0	0.000470171	0	0.000149458	2.12E-05	0.344564763	0.003201502	0.004939518	0.001870859	0.000823719	0.000300338
GP13_S0415_SRR5788300_15.2	15.43333333	15.32723333	20.695	35.546999				0.039024	0.97561	0.019512						0.004878		0.829268	1.835122	14					0.140803949	0.002903462	0.000159576	0.000284842	0.004178986	3.43E-05	0.000256585	0.013064678	0	0.148176954	0.000592532	0.001645582	0	0	0	0.000201831	0	5.35E-05	2.28E-05	0.328880862	0.006456907	0.005464455	0.00029526	0.000820855	0.000429755
GP13_S0416_SRR5788299_30	29.96666667	29.7601	20.6795	35.6005				0.039024	0.965854	0.019512						0.000976		0.819512	1.898537	13					0.107531467	0.003514478	0.000277956	0.00030014	0.004848607	0.000108269	0.000569697	0.014186994	8.12E-05	0.128042157	0.000635504	0.001075577	0	0	0	4.56E-05	0.000160003	0	5.14E-05	0.269991251	0.00577823	0.0094911	0.000400008	0.000199602	0.000485181
GP13_S0417_SRR5788298_51.2	51.45	51.08685	20.6705	35.610001			199.756104	0.039024	0.956098	0.019512															0.146606415	0.001313202	0.000261573	0.000217889	0.007116643	0.000184938	0.000519548	0.021108057	1.35E-05	0.153413414	0.000849855	0.00067226	1.74E-05	2.67E-05	5.59E-05	0.000544907	7.97E-05	3.61E-05	0	0.356228582	0.005757505	0.004129583	0.000558003	0.000596658	0.000435097
GP13_S0418_SRR5788297_74.1	74.63333333	74.11356667	20.6215	35.6245005				0.058537	0.946341	0.029268						0.002927		0.809756	1.899512	18					0.120831639	0.002265135	0.000295735	0.000472164	0.003822714	0	0.000254269	0.023379249	2.16E-05	0.122714014	0.000720636	0.000702229	8.35E-05	8.57E-05	0	0.000109096	0.000127678	0.000115599	0	0.320207738	0.00518722	0.005301539	0.000383034	0.000136523	0.000464593
GP13_S0419_SRR5788292_99.8	99.9	99.192	18.63	35.577999				0.185366	1.346341	1.414634						0.003902		0.653659	1.960976	13					0.048500579	0.001887841	0	0.000239533	0.003520378	5.89E-05	0.000318751	0.010593231	1.15E-05	0.177514571	0.011593456	0.000769708	1.48E-05	2.27E-05	3.16E-05	0.000231444	3.39E-05	0	2.61E-05	0.308556015	0.001426513	0.003267001	0.000135432	7.24E-05	0.005359303
GP13_S0420_SRR5788291_15.6	15.63333333	15.52506667	20.686	35.629002				0.039024	0.858537	0.019512						0.001951	0.108293	0.819512	1.809756	12	0.186341				0.021271236	0.002167381	0.000272276	0.000311857	0.006599018	7.67E-05	0.000558646	0.018083391	2.98E-05	0.122479884	0.000995207	0.000840482	0	0	8.24E-05	0.000527322	0.000220406	0	1.70E-05	0.326917597	0.002166772	0.015532016	0.000396731	0.000141405	0.000240603
GP13_S0421_SRR5788391_29.5	29.7	29.49383333	20.6855	35.6285				0.039024	0.848781	0.019512						0.002927	0.180488	0.819512	1.816585	14	0.367415				0.017744618	0.002362371	9.81E-05	0.000231619	0.003874787	0.000147443	0.000951157	0.020394762	2.87E-05	0.129556017	0.000478273	0.001056394	3.69E-05	0	0	0.001158482	0.000423687	3.84E-05	6.54E-05	0.357732179	0.001360063	0.004473561	0.00033895	0.000543645	0.000154171
GP13_S0422_SRR5788390_51.1	50.8	50.43775	20.689	35.6295015			222.682938	0.029268	0.848781	0.019512															0.022666342	0.00338233	0.000189062	0.000295291	0.00443225	0	0.000908821	0.012233798	0	0.114760661	0.000844617	0.000942758	0	0	2.86E-05	0.000104617	0	0	0	0.30808821	0.000491285	0.005664897	0.000244872	0.000327294	0.000389829
GP13_S0423_SRR5788389_74.7	74.96666667	74.44076667	20.7105	35.636002				0.039024	0.848781	0.019512						0.012683	0.159024	0.682927	1.734634	15	0.186341				0.023837802	0.003215733	0.000269131	0.000246604	0.006413698	8.09E-05	0.000555349	0.010926983	2.36E-05	0.119772519	0.000786971	0.001584863	0	0	9.77E-05	0.000595693	0	6.31E-05	0	0.333932078	0.001678431	0.006699333	0	0	0.00012684
GP13_S0424_SRR5788388_99.9	99.95	99.2379	18.853	35.588001				0.195122	1.307317	2.04878						0.028293	0.461463	0.595122	1.863415	15	1.806146				0.044990437	0.003327473	0.000365289	0.000266249	0.002897458	0	0.000621004	0.010000291	0	0.192754803	0.004895679	0.002081729	0	0	0	0.000303198	5.91E-05	0.00032127	0	0.386493416	0.001245846	0.007858098	0.00011828	0.000126474	0.004465354
GP13_S0426_SRR5788394_16	15.67142857	15.57142857	19.32714286	35.515999			220.8857143	0.076423	1.18374	0.02439															0.004405265	0.001199619	0.000401996	0.000395745	0.005256379	8.24E-05	0.000342774	0.018218917	0	0.747909222	0.001840401	0.000728927	0	0	2.21E-05	0.002507547	4.73E-05	4.29E-05	0	0.973525243	0.001946753	0.003425399	0.000662661	0.000556731	0.000129176
GP13_S0427_SRR5788393_32	31.86666667	31.66666667	19.30733333	35.51566567			220.7	0.074797	1.004878	0.022764															0.003265574	0.001174741	0.000143788	0.000133083	0.004235406	9.60E-05	0.000314687	0.020021076	4.20E-05	0.564748693	0.001972492	0.000394538	3.61E-05	5.55E-05	3.87E-05	0.001273036	8.28E-05	0	1.60E-05	0.705550516	0.001203942	0.016955106	0.000538007	8.85E-05	0.000188239
GP13_S0428_SRR5788392_52	51.65	51.25	19.2875	35.515499			220.65	0.068293	1.0219515	0.02439															0.004229209	0.00416694	0.000216994	0.000271133	0.009504754	0.000183384	0.000826836	0.009826698	8.32E-05	0.748529252	0.001277841	0.000901698	4.59E-05	7.07E-05	0	0.000240146	0.000210786	6.36E-05	0	0.943035904	0.002149734	0.006849122	0.000913408	0.000262953	3.20E-05
GP13_S0429_SRR5788386_75	75.53333333	75	19.27966667	35.51733433			220.5666667	0.071545	0.95935	0.022764															0.001856735	0.002769367	0.000247165	0.000192162	0.00864364	0.000173295	0.000432746	0.010909999	7.22E-05	0.789405507	0.002355596	0.000907737	1.86E-05	0	5.98E-05	0.000510602	0.000170734	0.000193227	3.29E-05	0.992399927	0.002697521	0.016221111	0.000554886	0.000456404	0.000310632
GP13_S0430_SRR5788385_103	103.36	102.6	19.0316	35.5069992			221.5	0.078049	1.0029268	0.029268															0.003778137	0.001959108	3.35E-05	9.78E-05	0.004680764	0.000201501	0.000314487	0.01073348	1.47E-05	0.778813331	0.003104708	0.000541388	3.79E-05	5.83E-05	8.12E-05	0.000296854	0.000217134	0	1.68E-05	1.021721332	0.002439552	0.005753073	0.000434269	0.000278611	0.000118516
GP13_S0431_SRR5788245_16	16.1	16	19.337375	35.51487413			220.7625	0.068293	0.81626	0.019512															0.004696355	0.002753689	0.000133458	0.000333511	0.002957318	0.000114578	0.000447061	0.009095398	1.67E-05	0.792486007	0.002477762	0.000941645	0	0	0	0.000253196	0	8.94E-05	1.91E-05	1.041400948	0.004260635	0.005214589	0.000592643	0.000369657	0.000224636
GP13_S0432_SRR5788246_32	32.53333333	32.33333333	19.335	35.514666			220.7333333	0.068293	0.777235667	0.019512															0.003310077	0.004586238	0.000208693	0.000375131	0.00827092	6.60E-05	0.000947812	0.010325574	6.74E-05	0.681792943	0.002605132	0.001231042	1.24E-05	3.82E-05	2.66E-05	0.000680725	8.54E-05	5.15E-05	0	0.8114799	0.001912308	0.004748195	0.000682859	0.000182541	0.000181181
GP13_S0433_SRR5788247_51	51.65	51.25	19.27025	35.5179995			220.875	0.078049	0.807317	0.019512															0.00222102	0.001441663	0.000346726	0.000304868	0.011544125	0.000115762	0.000234875	0.017235816	0	0.879777984	0.001564611	0.000439098	2.17E-05	0	6.99E-05	0.00127907	4.99E-05	0	3.85E-05	1.081852073	0.002102286	0.006373502	0.001097746	0.000586895	9.08E-05
GP13_S0434_SRR5788248_75	75.25	74.75	19.04675	35.5297495			221.625	0.097561	0.89268325	0.02439						0.0016	0.02	0.78	2.08	9.98	0.09				0.004865681	0.001119487	3.79E-05	0.000362997	0.010606702	2.85E-05	0.000479817	0.018328895	4.98E-05	1.516572735	0.004924636	0.000575862	6.42E-05	3.29E-05	0	0.000670982	0	4.44E-05	0	1.72099196	0.002904774	0.006560094	0.000490791	0.000314874	8.93E-05
GP13_S0435_SRR5788241_103	103.525	102.75	19	35.54700075			221.025	0.085366	0.8487805	0.04634125															0.003807382	0.00269466	0.000145292	0.000257184	0.008886652	0	0.000664347	0.010635187	1.59E-05	1.248862331	0.004248499	0.001103995	2.05E-05	0	4.40E-05	0.000401985	0	4.26E-05	1.81E-05	1.511402935	0.003209136	0.004632459	0.000470452	0.000301825	8.56E-05
GP13_S0436_SRR5788242_203	204.5	203	14.3615	35.2699985			193.8	0.6	2.4341465	7.487805															0	0.000850384	0.000345414	0.000269746	0.001461229	0.000227044	0.000222737	0.011091191	1.89E-05	0.005838275	0.002875778	0.00098423	2.44E-05	7.51E-05	0	9.56E-05	0.000223689	0.004050522	2.16E-05	0.006951761	5.61E-05	0.002874908	0	0.000119592	0.009869201
GP13_S0437_SRR5788243_1012	1021.1	1011.5	5.1655	34.331001			199	1.921951	22.5219505	29.478049															0.000341447	0.001334466	0.000495133	0.000151953	0.000257231	7.83E-05	0.000268869	0.010153169	0	0.046488589	8.47E-05	0.001881126	0	4.53E-05	0	0.000230721	6.75E-05	0.029153332	2.60E-05	0.050482666	0.000135434	0.001334749	0.000202514	0.000144362	0.006202267
GP13_S0438_SRR5788244_4580	4662.7998	4580	1.065	34.710999			195.3	2.419512	114.517067	32.62439															0.000352626	0.102036528	6.73E-05	0.000168137	0.000521819	0	0.0008835	0.010874325	0	0.008539121	0	0.001214196	0	0	0	0	0	0.579196489	0	0.010059116	0.000349669	0.000827069	0.000174286	0	0.006024813
GP13_S0439_SRR5788239_17	16.67142857	16.57142857	19.13728571	35.51814257			221.3142857	0.082927	0.7642275	0.019512															0.002911573	0.000799381	0.000350064	0.000139462	0.006374315	0.000114336	0.000285515	0.017694852	1.33E-05	0.965908377	0.002670332	0.000318037	5.15E-05	0	0	0.001414905	3.94E-05	3.57E-05	0	1.06754814	0.001740204	0.005534889	0.000197131	0.000210787	0.000107597
GP13_S0440_SRR5788240_32	31.95	31.75	19.10075	35.515249			221.45	0.082927	0.7487805	0.019512															0.003879076	0.001139379	0.000153132	8.50E-05	0.004498654	7.67E-05	0.000622397	0.017914611	0	1.097309639	0.002736408	0.001018123	2.88E-05	4.44E-05	9.27E-05	0.002146629	0.000132224	0	5.10E-05	1.19356769	0.000663198	0.004549098	0.000595007	7.07E-05	0
GP13_S0441_SRR5788133_52	52.2	51.8	19.0306	35.5165984			221.56	0.087805	0.7590244	0.019512															0.003425279	0.001501735	0.000233412	0.000330533	0.008656373	7.01E-05	0.000569214	0.020028713	6.14E-05	1.248229692	0.003412613	0.000931125	0	4.06E-05	2.83E-05	0.000929937	0	0	0	1.334124184	0.001758931	0.004734225	0.000241851	0.000387907	0.00022001
GP13_S0442_SRR5788132_76	76.05	75.5	18.99275	35.5185015			221.65	0.092683	0.75853675	0.019512															0.003896953	0.001278069	0.000189267	0.000187689	0.005706369	9.48E-05	0.000600197	0.007205906	4.74E-05	1.423593464	0.003982417	0.000599225	0	0	2.18E-05	0.000199487	4.67E-05	4.23E-05	9.01E-06	1.509802378	0.001194412	0.007035128	0.000210118	0.000174746	0.000127429
GP13_S0443_SRR5788135_101	101.7	101	18.632	35.4790002			223.46	0.1034146	0.7746342	0.019512															0.005098403	0.001494714	0.000124186	0.000310339	0.005107597	0.00018658	0.000601814	0.02212367	3.63E-05	1.442016806	0.006522959	0.001218845	4.67E-05	0	2.51E-05	0.000641368	0	9.71E-05	2.07E-05	1.573878046	0.001936206	0.005936632	0.000428919	0.000171987	0.00029264
GP13_S0444_SRR5788134_15	15.17692308	15.07692308	19.67638462	35.554769			218.1307692	0.065854	0.774390375	0.019512						0.0041	0.08	0.87	1.83	8.24	0.1				0.010983821	0.001620203	0.000176277	0.000179469	0.00626957	0.000205989	0.001047149	0.030493848	1.72E-05	0.288679447	0.001463639	0.000669719	6.63E-05	0	0.00014225	0.001127161	0	0.000137809	1.96E-05	0.451658331	0.002443001	0.003591439	0.000304418	0.000325506	0.000184618
GP13_S0445_SRR5788129_30	30.8	30.6	19.6212	35.5471994			218.58	0.0721954	0.764878	0.019512						0.0035	0.098	0.77	1.92	10.28	0.1				0.011759341	0.004241316	0.000232108	0.000290019	0.004882253	5.81E-05	0.000653118	0.009227491	3.39E-05	0.268013738	0.000879812	0.001249265	2.18E-05	0	2.34E-05	0.000342498	5.01E-05	0.00045364	0	0.399564582	0.001507853	0.006162134	0.000651355	0.000375026	0.000182318
GP13_S0446_SRR5788128_50	50.73333333	50.33333333	19.4275	35.52283267			219.6166667	0.076423	0.712195167	0.037398167						0.0038	0.075	0.95	1.94	9.93	0.08				0.011009904	0.001423643	0.000158119	0.000301057	0.012772833	0.000135749	0.000614416	0.029559155	1.98E-05	0.478248557	0.002275092	0.000643639	0	3.93E-05	5.47E-05	0.002099873	0	0.000105954	4.51E-05	0.703883157	0.001702203	0.006964868	0.000585127	0.000938491	0.000212915
[truncated: 12 more columns]
